# Supplementary material for: Crystal structure and Hirshfeld surface analysis of 2-{[(E)-(3-cyclo­butyl-1H-1,2,4-triazol-5-yl)imino]­meth­yl}phenol
Source: Acta Crystallogr E Crystallogr Commun. 2021 Nov 9;77(Pt 12):1267–71. doi: 10.1107/S2056989021011658 (PMC8647728; doi:10.1107/S2056989021011658)
Supplement: Supplementary file 1 [file e-77-01267-sup1.cif]

##############################################################################
#                                                                            #
# This CIF contains the data in a paper accepted for publication in          #
# Acta Crystallographica Section E. It conforms to the requirements of       #
# Notes for Authors for Acta Crystallographica Section E, and has been       #
# peer reviewed under the auspices of the IUCr Commission on Journals.       #
#                                                                            #
# Full details of the Crystallographic Information File format               #
# are given in the paper "The Crystallographic Information File (CIF):       #
# a New Standard Archive File for Crystallography" by S. R. Hall, F. H.      #
# Allen and I. D. Brown [Acta Cryst. (1991), A47, 655-685].                  #
#                                                                            #
# The current version of the core CIF dictionary is obtainable from          #
# ftp://ftp.iucr.org/pub/cif_core.dic.                                       #
#                                                                            #
# Software is freely available for graphical display of the structure(s)     #
# in this CIF. For information consult the CIF software page                 #
# http://www.iucr.org/resources/cif/software.                                #
#                                                                            #
# This file may be used for bona fide research purposes within the           #
# scientific community so long as proper attribution is given to the journal # 
# article from which it was obtained.                                        #
#                                                                            #
##############################################################################
data_I
_audit_creation_method     'SHELXL-2017/1'
_journal_date_recd_electronic     2021-09-22
_journal_date_accepted     2021-11-03
_journal_name_full     'Acta Crystallographica, Section E'
_journal_year     2021
_journal_volume     77
_journal_issue     12
_journal_page_first     0
_journal_page_last     0
_journal_paper_category     GO
_journal_paper_doi     10.1107/S2056989021011658
_journal_coeditor_code     ZV2010
_publ_contact_author_name     'Eiad Saif'
_publ_contact_author_address
;
Department of Computer and Electronic Engineering Technology,
Sanaa Community
College, Sanaa,
Yemen
Department of Electrical and Electronic Engineering, Faculty of Engineering,
Ondokuz May\?is University, 55139, Samsun,
Turkey
;
_publ_contact_author_email     'eiad.saif@scc.edu.ye, fatih.sen@yobu.edu.tr'
_publ_contact_author_fax     '+967 (1) 464 483'
_publ_contact_author_phone     '+967 (1) 464 483'
_publ_section_title
;
Crystal structure and Hirshfeld surface analysis of
2-{[(<i>E</i>)-(3-cyclobutyl-1<i>H</i>-1,2,4-triazol-5-yl)imino]methyl}phenol
;
loop_
    _publ_author_name
    _publ_author_footnote
    _publ_author_address
    'Gumus, Mustafa Kemal' .
;
Artvin Coruh University, Science-Technology Research and Application Center,
08000, Artvin,
Turkey
;
    'Sen, Fatih' .
;
Yozgat Bozok University, Sorgun Vocational School, 66100, Yozgat,
Turkey
;
    'Kansiz, Sevgi' .
;
Samsun University, Faculty of Engineering, Department of Fundamental Sciences,
55420, Samsun,
Turkey
;
    'Dege, Necmi' .
;
Ondokuz May\?is University, Faculty of Arts and Sciences,
Department of Physics,
55139, Samsun,
Turkey
;
    'Saif, Eiad' .
;
Department of Computer and Electronic Engineering Technology,
Sanaa Community College, Sanaa,
Yemen
Department of Electrical and Electronic Engineering, Faculty of Engineering,
Ondokuz May\?is University, 55139, Samsun,
Turkey
;
_publ_section_synopsis
;
2-{[(<i>E</i>)-(3-Cyclobutyl-1<i>H</i>-1,2,4-triazol-5-yl)imino]methyl}phenol
was synthesized by an eco-friendly microwave-assisted method that is highly
selective and efficient. In the crystal, molecules are linked by N---H...N and
C---H...O hydrogen bonds.
;
_chemical_name_systematic
;
2-{[(<i>E</i>)-(3-Cyclobutyl-1<i>H</i>-1,2,4-triazol-5-yl)imino]methyl}phenol
;
_chemical_name_common     ?
_chemical_formula_moiety     'C13 H14 N4 O'
_chemical_formula_sum     'C13 H14 N4 O'
_chemical_formula_iupac     'C13 H14 N4 O'
_chemical_formula_weight     242.28
_chemical_melting_point     ?
_chemical_absolute_configuration     ?
_space_group_crystal_system     monoclinic
_space_group_name_H-M_alt     'P 21'
_space_group_name_Hall     'P 2yb'
loop_
    _space_group_symop_operation_xyz
    'x, y, z'
    '-x, y+1/2, -z'
_cell_length_a     5.2717(3)
_cell_length_b     24.9066(14)
_cell_length_c     14.8628(7)
_cell_angle_alpha     90
_cell_angle_beta     96.214(4)
_cell_angle_gamma     90
_cell_volume     1940.02(18)
_cell_formula_units_Z     6
_cell_measurement_reflns_used     17085
_cell_measurement_theta_min     1.38
_cell_measurement_theta_max     27.37
_cell_measurement_temperature     296(2)
_exptl_crystal_description     'stick'
_exptl_crystal_colour     'yellow'
_exptl_crystal_size_max     0.760
_exptl_crystal_size_mid     0.523
_exptl_crystal_size_min     0.300
_exptl_crystal_density_diffrn     1.244
_exptl_crystal_density_meas     ?
_exptl_crystal_density_method     ?
_exptl_crystal_F_000     768
_exptl_absorpt_coefficient_mu     0.083
_exptl_absorpt_correction_type     integration
_exptl_absorpt_process_details
;
(X-RED32; Stoe & Cie, 2002)
;
_exptl_absorpt_correction_T_min     0.9383
_exptl_absorpt_correction_T_max     0.9804
_diffrn_ambient_temperature     296(2)
_diffrn_source     'sealed X-ray tube, 12 x 0.4 mm long-fine focus'
_diffrn_radiation_type     MoK\a
_diffrn_radiation_wavelength     0.71073
_diffrn_measurement_device_type     'Stoe IPDS 2'
_diffrn_measurement_method     'rotation method'
_diffrn_detector_area_resol_mean     6.67
_diffrn_reflns_number     15228
_diffrn_reflns_av_R_equivalents     0.0961
_diffrn_reflns_av_unetI/netI     0.0880
_diffrn_reflns_theta_min     1.378
_diffrn_reflns_theta_max     26.923
_diffrn_reflns_theta_full     25.242
_diffrn_measured_fraction_theta_max     0.995
_diffrn_measured_fraction_theta_full     1.000
_diffrn_reflns_limit_h_min     -6
_diffrn_reflns_limit_h_max     6
_diffrn_reflns_limit_k_min     -31
_diffrn_reflns_limit_k_max     31
_diffrn_reflns_limit_l_min     -18
_diffrn_reflns_limit_l_max     18
_refine_special_details
;
 Refined as a two-component inversion twin.
;
_reflns_number_total     8333
_reflns_number_gt     5374
_reflns_threshold_expression     'I > 2\s(I)'
_refine_ls_structure_factor_coef     Fsqd
_refine_ls_matrix_type     full
_refine_ls_R_factor_all     0.0866
_refine_ls_R_factor_gt     0.0577
_refine_ls_wR_factor_gt     0.1385
_refine_ls_wR_factor_ref     0.1532
_refine_ls_goodness_of_fit_ref     0.935
_refine_ls_restrained_S_all     0.935
_refine_ls_number_reflns     8333
_refine_ls_number_parameters     493
_refine_ls_number_restraints     1
_refine_ls_hydrogen_treatment     mixed
_refine_ls_weighting_scheme     calc
_refine_ls_weighting_details
                      'w=1/[\s^2^(Fo^2^)+(0.0840P)^2^] where P=(Fo^2^+2Fc^2^)/3'
_atom_sites_solution_hydrogens     geom
_atom_sites_solution_primary     ?
_atom_sites_solution_secondary     ?
_refine_ls_shift/su_max     0.000
_refine_ls_shift/su_mean     0.000
_refine_diff_density_max     0.158
_refine_diff_density_min     -0.192
_refine_ls_extinction_method     none
_refine_ls_extinction_coef     .
_refine_ls_abs_structure_details
;
 Refined as an inversion twin
;
_refine_ls_abs_structure_Flack     -1(2)
loop_
    _atom_type_symbol
    _atom_type_description
    _atom_type_scat_dispersion_real
    _atom_type_scat_dispersion_imag
    _atom_type_scat_source
    'C' 'C' 0.0033 0.0016
                         'International Tables Vol C Tables 4.2.6.8 and 6.1.1.4'
    'H' 'H' 0.0000 0.0000
                         'International Tables Vol C Tables 4.2.6.8 and 6.1.1.4'
    'N' 'N' 0.0061 0.0033
                         'International Tables Vol C Tables 4.2.6.8 and 6.1.1.4'
    'O' 'O' 0.0106 0.0060
                         'International Tables Vol C Tables 4.2.6.8 and 6.1.1.4'
_computing_data_collection
;
X-AREA (Stoe & Cie, 2002)
;
_computing_cell_refinement
;
X-AREA (Stoe & Cie, 2002)
;
_computing_data_reduction
;
X-RED (Stoe & Cie, 2002)
;
_computing_structure_solution
;
<i>SHELXT2017/1</i> (Sheldrick, 2015a)
;
_computing_structure_refinement
;
<i>SHELXL2017/1</i> (Sheldrick, 2015b)
;
_computing_molecular_graphics
;
PLATON (Spek, 2020)
;
_computing_publication_material
;
WinGX (Farrugia, 2012)
;
loop_
    _atom_site_type_symbol
    _atom_site_label
    _atom_site_fract_x
    _atom_site_fract_y
    _atom_site_fract_z
    _atom_site_U_iso_or_equiv
    _atom_site_adp_type
    _atom_site_calc_flag
    _atom_site_occupancy
    _atom_site_disorder_assembly
    _atom_site_disorder_group
    N N11 -0.7970(7) -0.44524(14) -0.4433(2) 0.0699(9) Uani d 1 . .
    H H11 -0.897406 -0.472528 -0.444919 0.084 Uiso calc 1 . .
    N N6 -1.0215(7) -0.54788(13) -0.4431(2) 0.0652(9) Uani d 1 . .
    N N5 -0.8325(6) -0.56917(14) -0.5739(2) 0.0616(8) Uani d 1 . .
    N N9 -0.3235(7) -0.36402(14) -0.3466(2) 0.0699(9) Uani d 1 . .
    N N12 -0.6141(7) -0.37213(14) -0.4855(2) 0.0698(9) Uani d 1 . .
    O O2 -0.4440(6) -0.51862(14) -0.6305(2) 0.0792(8) Uani d 1 . .
    H H2 -0.548954 -0.525821 -0.595446 0.119 Uiso calc 1 . .
    N N10 -0.6221(8) -0.43214(14) -0.3725(2) 0.0709(9) Uani d 1 . .
    N N7 -1.1902(7) -0.57344(14) -0.3961(2) 0.0667(9) Uani d 1 . .
    H H7D -1.247216 -0.560968 -0.348178 0.088(16) Uiso calc 1 . .
    O O1 -0.7626(7) -0.65935(15) -0.2019(2) 0.0900(10) Uani d 1 . .
    H H1 -0.871881 -0.635799 -0.204508 0.135 Uiso calc 1 . .
    N N8 -1.1368(7) -0.62721(14) -0.5071(2) 0.0645(8) Uani d 1 . .
    N N3 -1.5053(9) -0.49514(16) -0.2114(2) 0.0809(11) Uani d 1 . .
    H H3D -1.563359 -0.470387 -0.248339 0.077(14) Uiso calc 1 . .
    N N1 -1.1418(7) -0.60443(14) -0.1485(2) 0.0673(9) Uani d 1 . .
    C C21 -0.9973(8) -0.58229(16) -0.5094(3) 0.0597(9) Uani d 1 . .
    N N4 -1.4393(8) -0.54232(16) -0.0881(2) 0.0779(10) Uani d 1 . .
    N N2 -1.3418(8) -0.53404(15) -0.2310(2) 0.0756(10) Uani d 1 . .
    C C20 -0.8486(8) -0.59720(17) -0.6470(3) 0.0615(9) Uani d 1 . .
    H H20 -0.967147 -0.624910 -0.654904 0.074 Uiso calc 1 . .
    C C35 -0.7894(9) -0.40930(16) -0.5098(3) 0.0654(10) Uani d 1 . .
    C C34 -0.5166(9) -0.38873(16) -0.4011(3) 0.0630(10) Uani d 1 . .
    O O3 -0.0219(9) -0.35762(17) -0.1976(3) 0.1155(15) Uani d 1 . .
    H H3 -0.124553 -0.371866 -0.235635 0.173 Uiso calc 1 . .
    C C8 -1.3077(9) -0.56122(17) -0.1547(3) 0.0673(10) Uani d 1 . .
    C C7 -1.1444(9) -0.63770(19) -0.0833(3) 0.0709(11) Uani d 1 . .
    H H7 -1.257747 -0.631869 -0.040517 0.085 Uiso calc 1 . .
    C C32 -0.0082(8) -0.29555(16) -0.3204(3) 0.0637(10) Uani d 1 . .
    C C22 -1.2564(8) -0.62051(16) -0.4337(3) 0.0633(10) Uani d 1 . .
    C C33 -0.2150(9) -0.32178(18) -0.3745(3) 0.0674(11) Uani d 1 . .
    H H33 -0.271873 -0.307826 -0.431097 0.081 Uiso calc 1 . .
    C C19 -0.6849(8) -0.58627(17) -0.7172(3) 0.0607(9) Uani d 1 . .
    C C31 0.1081(9) -0.2502(2) -0.3523(3) 0.0764(12) Uani d 1 . .
    H H31 0.048601 -0.236737 -0.409058 0.092 Uiso calc 1 . .
    C C23 -1.4205(9) -0.66013(18) -0.3935(3) 0.0721(12) Uani d 1 . .
    H H23 -1.533394 -0.642112 -0.354781 0.087 Uiso calc 1 . .
    C C1 -0.7985(8) -0.69374(19) -0.1338(3) 0.0713(11) Uani d 1 . .
    C C6 -0.9800(8) -0.68365(18) -0.0732(3) 0.0646(10) Uani d 1 . .
    C C9 -1.5652(11) -0.5004(2) -0.1259(3) 0.0799(13) Uani d 1 . .
    C C15 -0.3418(9) -0.5393(2) -0.7774(3) 0.0825(13) Uani d 1 . .
    H H15 -0.211309 -0.513991 -0.770918 0.099 Uiso calc 1 . .
    C C14 -0.4932(7) -0.54795(18) -0.7067(3) 0.0634(10) Uani d 1 . .
    C C16 -0.3863(11) -0.5680(3) -0.8555(3) 0.0887(15) Uani d 1 . .
    H H16 -0.285384 -0.561698 -0.901974 0.106 Uiso calc 1 . .
    C C30 0.3059(10) -0.2248(2) -0.3032(4) 0.0835(13) Uani d 1 . .
    H H30 0.377953 -0.194138 -0.325682 0.100 Uiso calc 1 . .
    C C24 -1.2859(11) -0.7076(2) -0.3438(4) 0.0945(16) Uani d 1 . .
    H H24A -1.275498 -0.704915 -0.278389 0.113 Uiso calc 1 . .
    H H24B -1.120686 -0.715851 -0.363368 0.113 Uiso calc 1 . .
    C C5 -1.0037(10) -0.7208(2) -0.0045(3) 0.0838(13) Uani d 1 . .
    H H5 -1.123504 -0.714929 0.036028 0.101 Uiso calc 1 . .
    C C27 0.0858(9) -0.3150(2) -0.2347(3) 0.0773(13) Uani d 1 . .
    C C36 -0.9562(9) -0.41109(19) -0.5962(3) 0.0741(11) Uani d 1 . .
    H H36 -1.079123 -0.440553 -0.595341 0.089 Uiso calc 1 . .
    C C18 -0.7251(9) -0.6154(2) -0.7978(3) 0.0758(12) Uani d 1 . .
    H H18 -0.852386 -0.641378 -0.805055 0.091 Uiso calc 1 . .
    C C2 -0.6502(10) -0.7394(2) -0.1235(4) 0.0910(15) Uani d 1 . .
    H H2A -0.529395 -0.745790 -0.163398 0.109 Uiso calc 1 . .
    C C4 -0.8513(11) -0.7665(2) 0.0046(4) 0.0957(16) Uani d 1 . .
    H H4 -0.867080 -0.790781 0.051120 0.115 Uiso calc 1 . .
    C C26 -1.5682(9) -0.7009(2) -0.4542(4) 0.0835(14) Uani d 1 . .
    H H26A -1.749634 -0.693456 -0.464529 0.100 Uiso calc 1 . .
    H H26B -1.497645 -0.706884 -0.510986 0.100 Uiso calc 1 . .
    C C3 -0.6767(12) -0.7752(3) -0.0564(4) 0.0997(17) Uani d 1 . .
    H H3A -0.575938 -0.805905 -0.051536 0.120 Uiso calc 1 . .
    C C10 -1.7219(14) -0.4618(2) -0.0811(4) 0.106(2) Uani d 1 . .
    H H10 -1.841507 -0.443208 -0.125701 0.127 Uiso calc 1 . .
    C C28 0.2882(11) -0.2889(3) -0.1857(4) 0.0950(16) Uani d 1 . .
    H H28 0.350184 -0.301504 -0.128671 0.114 Uiso calc 1 . .
    C C17 -0.5736(11) -0.6054(3) -0.8673(3) 0.0888(15) Uani d 1 . .
    H H17 -0.600936 -0.624342 -0.921459 0.107 Uiso calc 1 . .
    C C29 0.3970(10) -0.2450(2) -0.2204(4) 0.0878(14) Uani d 1 . .
    H H29 0.535293 -0.228508 -0.187238 0.105 Uiso calc 1 . .
    C C39 -1.0923(12) -0.3597(3) -0.6292(4) 0.0994(17) Uani d 1 . .
    H H39A -1.271579 -0.358844 -0.619836 0.119 Uiso calc 1 . .
    H H39B -1.006271 -0.327158 -0.606644 0.119 Uiso calc 1 . .
    C C25 -1.5013(11) -0.7440(2) -0.3854(4) 0.0948(16) Uani d 1 . .
    H H25A -1.442921 -0.777109 -0.410537 0.114 Uiso calc 1 . .
    H H25B -1.632828 -0.750774 -0.345929 0.114 Uiso calc 1 . .
    C C37 -0.8362(12) -0.4113(3) -0.6856(3) 0.1036(18) Uani d 1 . .
    H H37A -0.667032 -0.395503 -0.681379 0.124 Uiso calc 1 . .
    H H37B -0.839005 -0.446067 -0.715000 0.124 Uiso calc 1 . .
    C C38 -1.0446(15) -0.3741(3) -0.7240(4) 0.121(2) Uani d 1 . .
    H H38A -1.186802 -0.392224 -0.758146 0.145 Uiso calc 1 . .
    H H38B -0.984828 -0.344306 -0.758075 0.145 Uiso calc 1 . .
    C C11 -1.5830(19) -0.4224(4) -0.0169(8) 0.167(4) Uani d 1 . .
    H H11A -1.414523 -0.434387 0.007721 0.200 Uiso calc 1 . .
    H H11B -1.576586 -0.386355 -0.041158 0.200 Uiso calc 1 . .
    C C12 -1.776(2) -0.4295(5) 0.0446(6) 0.177(4) Uani d 1 . .
    H H12A -1.907206 -0.401994 0.038835 0.212 Uiso calc 1 . .
    H H12B -1.706473 -0.433875 0.107314 0.212 Uiso calc 1 . .
    C C13 -1.8566(14) -0.4810(4) -0.0013(5) 0.125(2) Uani d 1 . .
    H H13A -2.039826 -0.484886 -0.014726 0.150 Uiso calc 1 . .
    H H13B -1.781036 -0.512679 0.028581 0.150 Uiso calc 1 . .
loop_
    _atom_site_aniso_label
    _atom_site_aniso_U_11
    _atom_site_aniso_U_22
    _atom_site_aniso_U_33
    _atom_site_aniso_U_12
    _atom_site_aniso_U_13
    _atom_site_aniso_U_23
    N11 0.097(2) 0.0553(18) 0.0566(19) -0.0203(18) 0.0055(17) -0.0031(15)
    N6 0.092(2) 0.0555(18) 0.0513(17) -0.0169(17) 0.0211(16) -0.0036(15)
    N5 0.0716(18) 0.0616(18) 0.0541(17) -0.0049(16) 0.0186(14) -0.0007(15)
    N9 0.096(3) 0.059(2) 0.0516(17) -0.0067(19) -0.0049(17) 0.0045(15)
    N12 0.093(2) 0.060(2) 0.0533(18) -0.0144(18) -0.0069(16) 0.0124(15)
    O2 0.088(2) 0.086(2) 0.0657(18) -0.0154(17) 0.0176(14) -0.0036(16)
    N10 0.105(3) 0.0541(19) 0.0528(18) -0.0139(18) 0.0040(18) 0.0043(15)
    N7 0.097(2) 0.0576(19) 0.0495(17) -0.0128(18) 0.0262(17) -0.0061(15)
    O1 0.097(2) 0.092(2) 0.086(2) 0.0105(19) 0.0338(18) 0.0083(19)
    N8 0.078(2) 0.0558(19) 0.0634(19) -0.0051(17) 0.0253(16) -0.0067(15)
    N3 0.133(3) 0.063(2) 0.0467(18) 0.016(2) 0.0101(19) 0.0084(16)
    N1 0.089(2) 0.063(2) 0.0517(18) 0.0084(18) 0.0155(16) 0.0017(15)
    C21 0.073(2) 0.055(2) 0.053(2) -0.0082(19) 0.0154(17) -0.0015(17)
    N4 0.120(3) 0.073(2) 0.0427(16) 0.028(2) 0.0158(17) 0.0011(16)
    N2 0.121(3) 0.061(2) 0.0473(18) 0.007(2) 0.0200(18) 0.0027(15)
    C20 0.071(2) 0.058(2) 0.058(2) -0.0010(19) 0.0162(18) -0.0006(17)
    C35 0.085(3) 0.053(2) 0.057(2) -0.010(2) -0.0011(19) 0.0053(18)
    C34 0.088(3) 0.052(2) 0.047(2) -0.008(2) -0.0001(18) 0.0050(16)
    O3 0.158(4) 0.100(3) 0.077(2) -0.045(3) -0.040(2) 0.035(2)
    C8 0.098(3) 0.062(2) 0.045(2) 0.007(2) 0.0171(19) -0.0001(17)
    C7 0.087(3) 0.076(3) 0.051(2) 0.008(2) 0.0143(19) -0.004(2)
    C32 0.078(2) 0.058(2) 0.053(2) 0.000(2) -0.0030(18) 0.0000(18)
    C22 0.078(2) 0.055(2) 0.060(2) -0.008(2) 0.0214(19) -0.0068(18)
    C33 0.089(3) 0.060(2) 0.050(2) -0.002(2) -0.0051(19) 0.0058(18)
    C19 0.066(2) 0.066(2) 0.052(2) 0.0133(19) 0.0129(17) 0.0042(17)
    C31 0.089(3) 0.071(3) 0.065(3) -0.010(2) -0.008(2) 0.009(2)
    C23 0.083(3) 0.065(2) 0.075(3) -0.015(2) 0.035(2) -0.010(2)
    C1 0.069(2) 0.074(3) 0.070(3) 0.000(2) 0.000(2) -0.006(2)
    C6 0.072(2) 0.064(2) 0.056(2) 0.004(2) -0.0003(18) -0.0023(18)
    C9 0.121(4) 0.075(3) 0.044(2) 0.019(3) 0.008(2) -0.003(2)
    C15 0.078(3) 0.098(3) 0.074(3) -0.004(3) 0.025(2) 0.018(3)
    C14 0.065(2) 0.074(2) 0.052(2) 0.007(2) 0.0095(17) 0.0100(18)
    C16 0.097(3) 0.113(4) 0.060(3) 0.019(3) 0.028(2) 0.013(3)
    C30 0.088(3) 0.075(3) 0.085(3) -0.011(3) -0.004(2) 0.004(2)
    C24 0.097(3) 0.100(4) 0.084(3) -0.030(3) -0.002(3) 0.025(3)
    C5 0.096(3) 0.089(3) 0.065(3) 0.011(3) 0.001(2) 0.014(2)
    C27 0.098(3) 0.071(3) 0.059(3) -0.008(2) -0.011(2) 0.008(2)
    C36 0.084(3) 0.068(3) 0.068(3) -0.017(2) -0.005(2) 0.003(2)
    C18 0.084(3) 0.086(3) 0.059(2) 0.007(2) 0.017(2) -0.007(2)
    C2 0.083(3) 0.099(4) 0.091(4) 0.020(3) 0.006(3) 0.001(3)
    C4 0.114(4) 0.086(3) 0.084(4) 0.013(3) -0.008(3) 0.023(3)
    C26 0.075(3) 0.084(3) 0.093(3) -0.019(2) 0.013(2) -0.003(3)
    C3 0.102(4) 0.093(4) 0.100(4) 0.035(3) -0.008(3) 0.000(3)
    C10 0.161(5) 0.091(4) 0.064(3) 0.059(4) 0.001(3) 0.002(3)
    C28 0.114(4) 0.099(4) 0.064(3) -0.013(3) -0.027(3) 0.006(3)
    C17 0.097(3) 0.117(4) 0.055(2) 0.015(3) 0.019(2) -0.004(3)
    C29 0.089(3) 0.088(3) 0.082(3) -0.016(3) -0.011(3) -0.009(3)
    C39 0.099(4) 0.100(4) 0.093(4) 0.017(3) -0.016(3) -0.006(3)
    C25 0.103(4) 0.073(3) 0.110(4) -0.020(3) 0.021(3) -0.009(3)
    C37 0.113(4) 0.136(5) 0.058(3) 0.020(4) -0.006(3) -0.006(3)
    C38 0.142(5) 0.139(6) 0.077(4) 0.015(5) -0.010(3) 0.022(4)
    C11 0.174(7) 0.119(6) 0.216(10) -0.016(6) 0.064(7) -0.104(7)
    C12 0.224(10) 0.199(10) 0.109(6) 0.031(9) 0.022(6) -0.063(7)
    C13 0.120(5) 0.137(6) 0.126(6) 0.026(4) 0.043(4) -0.021(5)
_geom_special_details
;
 All esds (except the esd in the dihedral angle between two l.s. planes)
 are estimated using the full covariance matrix.  The cell esds are taken
 into account individually in the estimation of esds in distances, angles
 and torsion angles; correlations between esds in cell parameters are only
 used when they are defined by crystal symmetry.  An approximate (isotropic)
 treatment of cell esds is used for estimating esds involving l.s. planes.
;
loop_
    _geom_bond_atom_site_label_1
    _geom_bond_atom_site_label_2
    _geom_bond_site_symmetry_2
    _geom_bond_distance
    _geom_bond_publ_flag
    N11 C35 . 1.338(5) ?
    N11 N10 . 1.361(5) y
    N11 H11 . 0.8600 ?
    N6 C21 . 1.322(5) ?
    N6 N7 . 1.349(5) y
    N5 C20 . 1.287(5) y
    N5 C21 . 1.400(5) ?
    N9 C33 . 1.287(6) y
    N9 C34 . 1.376(5) ?
    N12 C35 . 1.330(5) ?
    N12 C34 . 1.368(5) ?
    O2 C14 . 1.349(5) y
    O2 H2 . 0.8200 ?
    N10 C34 . 1.308(5) ?
    N7 C22 . 1.330(5) ?
    N7 H7D . 0.8600 ?
    O1 C1 . 1.355(6) y
    O1 H1 . 0.8200 ?
    N8 C22 . 1.328(5) ?
    N8 C21 . 1.341(5) ?
    N3 C9 . 1.347(6) ?
    N3 N2 . 1.349(6) y
    N3 H3D . 0.8600 ?
    N1 C7 . 1.276(6) y
    N1 C8 . 1.383(6) ?
    N4 C9 . 1.329(6) ?
    N4 C8 . 1.353(5) ?
    N2 C8 . 1.316(5) ?
    C20 C19 . 1.451(5) ?
    C20 H20 . 0.9300 ?
    C35 C36 . 1.476(6) ?
    O3 C27 . 1.351(6) y
    O3 H3 . 0.8200 ?
    C7 C6 . 1.434(6) ?
    C7 H7 . 0.9300 ?
    C32 C31 . 1.393(6) ?
    C32 C27 . 1.402(6) ?
    C32 C33 . 1.439(6) ?
    C22 C23 . 1.481(6) ?
    C33 H33 . 0.9300 ?
    C19 C14 . 1.386(6) ?
    C19 C18 . 1.396(6) ?
    C31 C30 . 1.362(7) ?
    C31 H31 . 0.9300 ?
    C23 C26 . 1.517(7) ?
    C23 C24 . 1.527(8) ?
    C23 H23 . 0.9800 ?
    C1 C2 . 1.379(7) ?
    C1 C6 . 1.406(6) ?
    C6 C5 . 1.394(7) ?
    C9 C10 . 1.472(7) ?
    C15 C16 . 1.361(8) ?
    C15 C14 . 1.403(6) ?
    C15 H15 . 0.9300 ?
    C16 C17 . 1.356(8) ?
    C16 H16 . 0.9300 ?
    C30 C29 . 1.369(7) ?
    C30 H30 . 0.9300 ?
    C24 C25 . 1.530(8) ?
    C24 H24A . 0.9700 ?
    C24 H24B . 0.9700 ?
    C5 C4 . 1.391(8) ?
    C5 H5 . 0.9300 ?
    C27 C28 . 1.386(7) ?
    C36 C39 . 1.523(7) ?
    C36 C37 . 1.533(8) ?
    C36 H36 . 0.9800 ?
    C18 C17 . 1.395(7) ?
    C18 H18 . 0.9300 ?
    C2 C3 . 1.355(9) ?
    C2 H2A . 0.9300 ?
    C4 C3 . 1.377(8) ?
    C4 H4 . 0.9300 ?
    C26 C25 . 1.498(8) ?
    C26 H26A . 0.9700 ?
    C26 H26B . 0.9700 ?
    C3 H3A . 0.9300 ?
    C10 C11 . 1.503(10) ?
    C10 C13 . 1.524(10) ?
    C10 H10 . 0.9800 ?
    C28 C29 . 1.361(8) ?
    C28 H28 . 0.9300 ?
    C17 H17 . 0.9300 ?
    C29 H29 . 0.9300 ?
    C39 C38 . 1.502(9) ?
    C39 H39A . 0.9700 ?
    C39 H39B . 0.9700 ?
    C25 H25A . 0.9700 ?
    C25 H25B . 0.9700 ?
    C37 C38 . 1.501(9) ?
    C37 H37A . 0.9700 ?
    C37 H37B . 0.9700 ?
    C38 H38A . 0.9700 ?
    C38 H38B . 0.9700 ?
    C11 C12 . 1.450(13) ?
    C11 H11A . 0.9700 ?
    C11 H11B . 0.9700 ?
    C12 C13 . 1.493(13) ?
    C12 H12A . 0.9700 ?
    C12 H12B . 0.9700 ?
    C13 H13A . 0.9700 ?
    C13 H13B . 0.9700 ?
loop_
    _geom_angle_atom_site_label_1
    _geom_angle_atom_site_label_2
    _geom_angle_atom_site_label_3
    _geom_angle_site_symmetry_1
    _geom_angle_site_symmetry_3
    _geom_angle
    _geom_angle_publ_flag
    C35 N11 N10 . . 109.8(3) ?
    C35 N11 H11 . . 125.1 ?
    N10 N11 H11 . . 125.1 ?
    C21 N6 N7 . . 101.7(3) ?
    C20 N5 C21 . . 117.5(3) ?
    C33 N9 C34 . . 120.1(3) ?
    C35 N12 C34 . . 102.7(3) ?
    C14 O2 H2 . . 109.5 ?
    C34 N10 N11 . . 103.0(3) ?
    C22 N7 N6 . . 110.8(3) ?
    C22 N7 H7D . . 124.6 ?
    N6 N7 H7D . . 124.6 ?
    C1 O1 H1 . . 109.5 ?
    C22 N8 C21 . . 103.1(3) ?
    C9 N3 N2 . . 110.8(4) ?
    C9 N3 H3D . . 124.6 ?
    N2 N3 H3D . . 124.6 ?
    C7 N1 C8 . . 119.8(4) ?
    N6 C21 N8 . . 115.1(3) ?
    N6 C21 N5 . . 118.4(3) ?
    N8 C21 N5 . . 126.5(3) ?
    C9 N4 C8 . . 103.7(4) ?
    C8 N2 N3 . . 102.4(3) ?
    N5 C20 C19 . . 121.1(4) ?
    N5 C20 H20 . . 119.5 ?
    C19 C20 H20 . . 119.5 ?
    N12 C35 N11 . . 109.9(3) ?
    N12 C35 C36 . . 126.0(4) ?
    N11 C35 C36 . . 124.1(4) ?
    N10 C34 N12 . . 114.6(4) ?
    N10 C34 N9 . . 119.5(4) ?
    N12 C34 N9 . . 125.9(4) ?
    C27 O3 H3 . . 109.5 ?
    N2 C8 N4 . . 114.7(4) ?
    N2 C8 N1 . . 118.9(3) ?
    N4 C8 N1 . . 126.4(4) ?
    N1 C7 C6 . . 122.8(4) ?
    N1 C7 H7 . . 118.6 ?
    C6 C7 H7 . . 118.6 ?
    C31 C32 C27 . . 117.6(4) ?
    C31 C32 C33 . . 120.9(4) ?
    C27 C32 C33 . . 121.5(4) ?
    N8 C22 N7 . . 109.3(3) ?
    N8 C22 C23 . . 126.8(4) ?
    N7 C22 C23 . . 123.7(4) ?
    N9 C33 C32 . . 121.9(4) ?
    N9 C33 H33 . . 119.1 ?
    C32 C33 H33 . . 119.1 ?
    C14 C19 C18 . . 119.7(4) ?
    C14 C19 C20 . . 122.0(4) ?
    C18 C19 C20 . . 118.2(4) ?
    C30 C31 C32 . . 122.3(4) ?
    C30 C31 H31 . . 118.8 ?
    C32 C31 H31 . . 118.8 ?
    C22 C23 C26 . . 119.4(4) ?
    C22 C23 C24 . . 116.7(4) ?
    C26 C23 C24 . . 87.2(4) ?
    C22 C23 H23 . . 110.5 ?
    C26 C23 H23 . . 110.5 ?
    C24 C23 H23 . . 110.5 ?
    O1 C1 C2 . . 118.8(5) ?
    O1 C1 C6 . . 121.7(4) ?
    C2 C1 C6 . . 119.6(5) ?
    C5 C6 C1 . . 118.2(4) ?
    C5 C6 C7 . . 120.4(4) ?
    C1 C6 C7 . . 121.4(4) ?
    N4 C9 N3 . . 108.5(4) ?
    N4 C9 C10 . . 126.9(4) ?
    N3 C9 C10 . . 124.3(4) ?
    C16 C15 C14 . . 119.9(5) ?
    C16 C15 H15 . . 120.1 ?
    C14 C15 H15 . . 120.1 ?
    O2 C14 C19 . . 122.7(4) ?
    O2 C14 C15 . . 118.2(4) ?
    C19 C14 C15 . . 119.2(4) ?
    C17 C16 C15 . . 121.9(5) ?
    C17 C16 H16 . . 119.1 ?
    C15 C16 H16 . . 119.1 ?
    C31 C30 C29 . . 119.0(5) ?
    C31 C30 H30 . . 120.5 ?
    C29 C30 H30 . . 120.5 ?
    C23 C24 C25 . . 88.7(4) ?
    C23 C24 H24A . . 113.9 ?
    C25 C24 H24A . . 113.9 ?
    C23 C24 H24B . . 113.9 ?
    C25 C24 H24B . . 113.9 ?
    H24A C24 H24B . . 111.1 ?
    C4 C5 C6 . . 121.1(5) ?
    C4 C5 H5 . . 119.4 ?
    C6 C5 H5 . . 119.4 ?
    O3 C27 C28 . . 119.2(4) ?
    O3 C27 C32 . . 121.3(4) ?
    C28 C27 C32 . . 119.5(4) ?
    C35 C36 C39 . . 118.1(4) ?
    C35 C36 C37 . . 119.4(4) ?
    C39 C36 C37 . . 87.0(4) ?
    C35 C36 H36 . . 110.1 ?
    C39 C36 H36 . . 110.1 ?
    C37 C36 H36 . . 110.1 ?
    C17 C18 C19 . . 119.8(5) ?
    C17 C18 H18 . . 120.1 ?
    C19 C18 H18 . . 120.1 ?
    C3 C2 C1 . . 121.4(5) ?
    C3 C2 H2A . . 119.3 ?
    C1 C2 H2A . . 119.3 ?
    C3 C4 C5 . . 119.0(5) ?
    C3 C4 H4 . . 120.5 ?
    C5 C4 H4 . . 120.5 ?
    C25 C26 C23 . . 90.3(4) ?
    C25 C26 H26A . . 113.6 ?
    C23 C26 H26A . . 113.6 ?
    C25 C26 H26B . . 113.6 ?
    C23 C26 H26B . . 113.6 ?
    H26A C26 H26B . . 110.9 ?
    C2 C3 C4 . . 120.7(5) ?
    C2 C3 H3A . . 119.7 ?
    C4 C3 H3A . . 119.7 ?
    C9 C10 C11 . . 117.0(6) ?
    C9 C10 C13 . . 118.6(5) ?
    C11 C10 C13 . . 86.9(6) ?
    C9 C10 H10 . . 110.8 ?
    C11 C10 H10 . . 110.8 ?
    C13 C10 H10 . . 110.8 ?
    C29 C28 C27 . . 120.6(5) ?
    C29 C28 H28 . . 119.7 ?
    C27 C28 H28 . . 119.7 ?
    C16 C17 C18 . . 119.6(5) ?
    C16 C17 H17 . . 120.2 ?
    C18 C17 H17 . . 120.2 ?
    C28 C29 C30 . . 121.0(5) ?
    C28 C29 H29 . . 119.5 ?
    C30 C29 H29 . . 119.5 ?
    C38 C39 C36 . . 88.9(5) ?
    C38 C39 H39A . . 113.8 ?
    C36 C39 H39A . . 113.8 ?
    C38 C39 H39B . . 113.8 ?
    C36 C39 H39B . . 113.8 ?
    H39A C39 H39B . . 111.1 ?
    C26 C25 C24 . . 87.8(4) ?
    C26 C25 H25A . . 114.0 ?
    C24 C25 H25A . . 114.0 ?
    C26 C25 H25B . . 114.0 ?
    C24 C25 H25B . . 114.0 ?
    H25A C25 H25B . . 111.2 ?
    C38 C37 C36 . . 88.5(5) ?
    C38 C37 H37A . . 113.9 ?
    C36 C37 H37A . . 113.9 ?
    C38 C37 H37B . . 113.9 ?
    C36 C37 H37B . . 113.9 ?
    H37A C37 H37B . . 111.1 ?
    C37 C38 C39 . . 88.9(4) ?
    C37 C38 H38A . . 113.8 ?
    C39 C38 H38A . . 113.8 ?
    C37 C38 H38B . . 113.8 ?
    C39 C38 H38B . . 113.8 ?
    H38A C38 H38B . . 111.1 ?
    C12 C11 C10 . . 89.7(7) ?
    C12 C11 H11A . . 113.7 ?
    C10 C11 H11A . . 113.7 ?
    C12 C11 H11B . . 113.7 ?
    C10 C11 H11B . . 113.7 ?
    H11A C11 H11B . . 110.9 ?
    C11 C12 C13 . . 90.0(6) ?
    C11 C12 H12A . . 113.6 ?
    C13 C12 H12A . . 113.6 ?
    C11 C12 H12B . . 113.6 ?
    C13 C12 H12B . . 113.6 ?
    H12A C12 H12B . . 110.9 ?
    C12 C13 C10 . . 87.3(7) ?
    C12 C13 H13A . . 114.1 ?
    C10 C13 H13A . . 114.1 ?
    C12 C13 H13B . . 114.1 ?
    C10 C13 H13B . . 114.1 ?
    H13A C13 H13B . . 111.3 ?
loop_
    _geom_torsion_atom_site_label_1
    _geom_torsion_atom_site_label_2
    _geom_torsion_atom_site_label_3
    _geom_torsion_atom_site_label_4
    _geom_torsion_site_symmetry_1
    _geom_torsion_site_symmetry_2
    _geom_torsion_site_symmetry_3
    _geom_torsion_site_symmetry_4
    _geom_torsion
    _geom_torsion_publ_flag
    C35 N11 N10 C34 . . . . -0.4(5) ?
    C21 N6 N7 C22 . . . . 0.6(5) ?
    N7 N6 C21 N8 . . . . -0.2(5) ?
    N7 N6 C21 N5 . . . . 180.0(4) ?
    C22 N8 C21 N6 . . . . -0.3(5) ?
    C22 N8 C21 N5 . . . . 179.5(4) ?
    C20 N5 C21 N6 . . . . -166.4(4) ?
    C20 N5 C21 N8 . . . . 13.8(6) ?
    C9 N3 N2 C8 . . . . -0.6(5) ?
    C21 N5 C20 C19 . . . . -180.0(4) ?
    C34 N12 C35 N11 . . . . 0.7(5) ?
    C34 N12 C35 C36 . . . . 179.8(5) ?
    N10 N11 C35 N12 . . . . -0.2(5) ?
    N10 N11 C35 C36 . . . . -179.3(4) ?
    N11 N10 C34 N12 . . . . 0.9(5) ?
    N11 N10 C34 N9 . . . . -179.0(4) ?
    C35 N12 C34 N10 . . . . -1.1(5) ?
    C35 N12 C34 N9 . . . . 178.9(5) ?
    C33 N9 C34 N10 . . . . 178.8(4) ?
    C33 N9 C34 N12 . . . . -1.1(7) ?
    N3 N2 C8 N4 . . . . 0.3(5) ?
    N3 N2 C8 N1 . . . . -178.3(4) ?
    C9 N4 C8 N2 . . . . 0.2(6) ?
    C9 N4 C8 N1 . . . . 178.6(5) ?
    C7 N1 C8 N2 . . . . -165.7(4) ?
    C7 N1 C8 N4 . . . . 15.9(7) ?
    C8 N1 C7 C6 . . . . 179.3(4) ?
    C21 N8 C22 N7 . . . . 0.6(5) ?
    C21 N8 C22 C23 . . . . -174.3(4) ?
    N6 N7 C22 N8 . . . . -0.8(5) ?
    N6 N7 C22 C23 . . . . 174.3(4) ?
    C34 N9 C33 C32 . . . . -178.4(4) ?
    C31 C32 C33 N9 . . . . 179.4(4) ?
    C27 C32 C33 N9 . . . . 0.2(7) ?
    N5 C20 C19 C14 . . . . 4.4(6) ?
    N5 C20 C19 C18 . . . . -175.2(4) ?
    C27 C32 C31 C30 . . . . -0.1(7) ?
    C33 C32 C31 C30 . . . . -179.3(5) ?
    N8 C22 C23 C26 . . . . -29.5(7) ?
    N7 C22 C23 C26 . . . . 156.2(4) ?
    N8 C22 C23 C24 . . . . 73.2(6) ?
    N7 C22 C23 C24 . . . . -101.0(5) ?
    O1 C1 C6 C5 . . . . -179.5(4) ?
    C2 C1 C6 C5 . . . . -0.2(7) ?
    O1 C1 C6 C7 . . . . 3.0(6) ?
    C2 C1 C6 C7 . . . . -177.8(4) ?
    N1 C7 C6 C5 . . . . -175.3(5) ?
    N1 C7 C6 C1 . . . . 2.2(7) ?
    C8 N4 C9 N3 . . . . -0.6(6) ?
    C8 N4 C9 C10 . . . . -174.3(6) ?
    N2 N3 C9 N4 . . . . 0.8(6) ?
    N2 N3 C9 C10 . . . . 174.7(5) ?
    C18 C19 C14 O2 . . . . -179.7(4) ?
    C20 C19 C14 O2 . . . . 0.6(6) ?
    C18 C19 C14 C15 . . . . -0.3(6) ?
    C20 C19 C14 C15 . . . . -179.9(4) ?
    C16 C15 C14 O2 . . . . -179.7(5) ?
    C16 C15 C14 C19 . . . . 0.7(7) ?
    C14 C15 C16 C17 . . . . -0.4(8) ?
    C32 C31 C30 C29 . . . . 1.2(8) ?
    C22 C23 C24 C25 . . . . -139.8(4) ?
    C26 C23 C24 C25 . . . . -18.1(4) ?
    C1 C6 C5 C4 . . . . 0.4(7) ?
    C7 C6 C5 C4 . . . . 178.0(5) ?
    C31 C32 C27 O3 . . . . 177.7(5) ?
    C33 C32 C27 O3 . . . . -3.1(8) ?
    C31 C32 C27 C28 . . . . -0.3(7) ?
    C33 C32 C27 C28 . . . . 178.9(5) ?
    N12 C35 C36 C39 . . . . -47.2(7) ?
    N11 C35 C36 C39 . . . . 131.7(5) ?
    N12 C35 C36 C37 . . . . 56.2(7) ?
    N11 C35 C36 C37 . . . . -124.8(5) ?
    C14 C19 C18 C17 . . . . -0.5(7) ?
    C20 C19 C18 C17 . . . . 179.1(4) ?
    O1 C1 C2 C3 . . . . 179.8(5) ?
    C6 C1 C2 C3 . . . . 0.5(8) ?
    C6 C5 C4 C3 . . . . -0.8(9) ?
    C22 C23 C26 C25 . . . . 137.8(5) ?
    C24 C23 C26 C25 . . . . 18.5(4) ?
    C1 C2 C3 C4 . . . . -0.9(9) ?
    C5 C4 C3 C2 . . . . 1.1(9) ?
    N4 C9 C10 C11 . . . . 72.4(9) ?
    N3 C9 C10 C11 . . . . -100.3(8) ?
    N4 C9 C10 C13 . . . . -29.6(10) ?
    N3 C9 C10 C13 . . . . 157.6(6) ?
    O3 C27 C28 C29 . . . . -178.4(6) ?
    C32 C27 C28 C29 . . . . -0.5(9) ?
    C15 C16 C17 C18 . . . . -0.4(8) ?
    C19 C18 C17 C16 . . . . 0.9(8) ?
    C27 C28 C29 C30 . . . . 1.6(9) ?
    C31 C30 C29 C28 . . . . -1.9(9) ?
    C35 C36 C39 C38 . . . . 141.3(5) ?
    C37 C36 C39 C38 . . . . 19.3(5) ?
    C23 C26 C25 C24 . . . . -18.5(4) ?
    C23 C24 C25 C26 . . . . 18.4(4) ?
    C35 C36 C37 C38 . . . . -140.0(5) ?
    C39 C36 C37 C38 . . . . -19.3(5) ?
    C36 C37 C38 C39 . . . . 19.6(5) ?
    C36 C39 C38 C37 . . . . -19.7(5) ?
    C9 C10 C11 C12 . . . . -139.3(7) ?
    C13 C10 C11 C12 . . . . -18.5(8) ?
    C10 C11 C12 C13 . . . . 18.9(8) ?
    C11 C12 C13 C10 . . . . -18.7(8) ?
    C9 C10 C13 C12 . . . . 137.3(7) ?
    C11 C10 C13 C12 . . . . 18.0(7) ?
loop_
    _geom_hbond_atom_site_label_D
    _geom_hbond_atom_site_label_H
    _geom_hbond_atom_site_label_A
    _geom_hbond_site_symmetry_A
    _geom_hbond_distance_DH
    _geom_hbond_distance_HA
    _geom_hbond_distance_DA
    _geom_hbond_angle_DHA
    _geom_hbond_publ_flag
    N7 H7D N2 . 0.86 1.98 2.836(5) 173.8 yes
    N11 H11 N6 . 0.86 1.99 2.817(5) 161.4 yes
    O1 H1 N1 . 0.82 1.89 2.615(5) 146.3 yes
    O2 H2 N5 . 0.82 1.90 2.619(4) 146.0 yes
    O3 H3 N9 . 0.82 1.87 2.588(5) 146.1 yes
    C10 H10 O3 1_355 0.98 2.52 3.411(6) 150.5 yes
    N3 H3D N10 1_455 0.86 2.07 2.874(5) 155.3 yes
_shelx_space_group_comment
;
The symmetry employed for this shelxl refinement is uniquely defined
by the following loop, which should always be used as a source of
symmetry information in preference to the above space-group names.
They are only intended as comments.
;
_shelx_estimated_absorpt_T_min     ?
_shelx_estimated_absorpt_T_max     ?
_shelx_hkl_file
;
  -1   0   0   81.04    3.69   0
   1   0   0   89.55    3.83   0
   2   0   0    2.37    2.03   0
  -2   0   0    3.17    2.06   0
  -3   0   0    0.56    1.92   0
   3   0   0    0.35    1.97   0
  -4   0   0    2.28    1.87   0
  -4   0   0    3.89    1.94   0
  -5   0   0    8.38    2.26   0
  -5   0   0    6.63    2.06   0
  -6   0   0    8.76    2.45   0
  -6   0   0    7.07    2.73   0
  -1   1   0  600.74    7.31   0
   1  -1   0  621.35    7.15   0
  -1  -1   0  606.95    8.22   0
   2   1   0   98.23    2.94   0
  -2   1   0   87.22    2.76   0
  -2  -1   0   82.36    2.81   0
   2  -1   0   93.42    2.80   0
  -3   1   0   81.62    2.55   0
  -3  -1   0   84.73    2.55   0
   3  -1   0   88.96    2.56   0
  -4   1   0   24.76    2.14   0
  -4  -1   0   22.87    2.13   0
  -4  -1   0   19.94    1.96   0
  -5   1   0   -0.25    2.08   0
  -5   1   0    2.65    2.27   0
  -5  -1   0    1.80    2.57   0
  -5  -1   0    3.84    2.29   0
  -6   1   0    1.73    2.61   0
  -6   1   0    2.60    2.37   0
  -6  -1   0    1.16    2.41   0
  -6  -1   0    3.06    2.62   0
   0   2   0 2335.04   22.87   0
   0  -2   0 2100.07   22.63   0
  -1   2   0 1151.21    9.40   0
  -1  -2   0 1232.86   11.77   0
  -1  -2   0 1282.40   10.93   0
   1  -2   0 1213.06    9.12   0
  -2   2   0  222.30    3.56   0
  -2  -2   0  222.12    3.90   0
  -2  -2   0  216.68    3.88   0
   2  -2   0  236.64    3.69   0
  -3   2   0  179.77    3.10   0
  -3  -2   0  178.27    3.51   0
   3  -2   0  193.62    3.15   0
  -3  -2   0  171.36    2.93   0
  -4   2   0    0.80    1.98   0
  -4  -2   0    0.97    1.89   0
  -4  -2   0    1.08    2.05   0
   4  -2   0    1.59    2.07   0
  -5   2   0   -0.78    2.09   0
  -5   2   0    3.03    2.26   0
  -5  -2   0    1.74    2.11   0
  -5  -2   0    1.16    2.26   0
  -6   2   0    3.29    2.39   0
  -6   2   0    4.14    2.58   0
  -6  -2   0    1.12    2.47   0
  -6  -2   0    3.90    2.63   0
  -1   3   0 3000.25   14.15   0
   1   3   0 2917.98   17.33   0
  -1  -3   0 3362.88   18.25   0
   1  -3   0 3098.87   14.14   0
  -2   3   0  574.95    4.99   0
   2  -3   0  590.35    5.02   0
  -2  -3   0  554.05    5.98   0
  -2  -3   0  547.42    5.54   0
  -3   3   0   29.14    2.21   0
   3  -3   0   28.68    2.19   0
  -3  -3   0   28.05    1.98   0
  -3  -3   0   28.04    2.15   0
  -4   3   0   58.33    2.32   0
  -4  -3   0   57.05    2.47   0
   4  -3   0   69.01    2.42   0
  -4  -3   0   57.37    2.35   0
  -5   3   0    5.15    2.16   0
  -5   3   0    6.66    2.33   0
  -5  -3   0    9.56    2.66   0
  -5  -3   0    7.94    2.32   0
  -6   3   0    4.89    2.49   0
  -6   3   0    4.09    2.72   0
  -6  -3   0    1.75    2.58   0
  -6  -3   0    4.73    2.48   0
   0   4   0  811.92   10.02   0
   0  -4   0  756.00    9.69   0
  -1   4   0 2560.39   11.81   0
   1   4   0 2654.66   16.25   0
   1  -4   0 2372.02   11.66   0
  -1  -4   0 3017.10   18.03   0
  -2   4   0  366.12    4.06   0
   2  -4   0  344.11    3.86   0
  -2  -4   0  358.48    4.76   0
  -2  -4   0  356.77    4.70   0
  -3   4   0   61.52    1.91   0
  -3  -4   0   59.58    2.24   0
   3  -4   0   54.87    1.92   0
  -3  -4   0   59.34    2.38   0
  -4   4   0    3.42    1.97   0
  -4  -4   0    4.17    2.17   0
   4  -4   0    7.44    2.09   0
  -4  -4   0    7.31    2.43   0
  -5   4   0   10.95    2.29   0
  -5  -4   0    5.39    2.27   0
  -5  -4   0   10.29    2.22   0
  -6   4   0    2.81    2.41   0
  -6   4   0    1.89    2.58   0
  -6  -4   0    7.34    2.66   0
  -6  -4   0    5.98    2.47   0
   1   5   0 5116.51   21.77   0
  -1   5   0 3984.65   14.94   0
   1  -5   0 4166.91   14.35   0
  -1  -5   0 5714.28   24.17   0
  -2   5   0  490.80    4.62   0
  -2  -5   0  515.46    6.02   0
   2  -5   0  500.16    4.57   0
  -2  -5   0  565.74    5.69   0
  -3   5   0    1.82    2.00   0
   3  -5   0    1.21    2.09   0
  -3  -5   0    5.49    2.02   0
  -3  -5   0    0.82    2.56   0
  -4   5   0    8.78    2.12   0
   4  -5   0   10.76    2.14   0
  -4  -5   0    8.09    2.00   0
  -4  -5   0    7.10    2.66   0
  -5   5   0   11.01    1.62   0
  -5  -5   0   12.44    2.30   0
  -5  -5   0   13.43    2.44   0
  -6   5   0    3.87    2.57   0
  -6   5   0    5.49    2.36   0
  -6  -5   0    1.36    3.19   0
  -6  -5   0    0.43    2.51   0
   0   6   0 5458.39   21.01   0
   0  -6   0 4971.18   19.48   0
   1   6   0  954.08    9.19   0
  -1   6   0  783.97    6.25   0
   1  -6   0  724.54    6.12   0
  -1  -6   0 1057.85   10.12   0
  -2   6   0  911.83    5.83   0
   2  -6   0  860.16    5.78   0
  -2  -6   0 1068.51    7.88   0
  -3   6   0  176.93    3.06   0
   3  -6   0  176.39    2.99   0
  -3  -6   0  180.15    3.38   0
  -3  -6   0  191.90    3.65   0
  -4   6   0   23.77    2.27   0
  -4  -6   0   27.08    2.29   0
   4  -6   0   26.93    2.30   0
  -4  -6   0   26.95    2.09   0
  -5   6   0    0.31    2.26   0
   5  -6   0   -1.46    2.33   0
  -5  -6   0    0.84    2.31   0
  -5  -6   0    2.72    2.69   0
  -6   6   0    4.66    2.50   0
  -6   6   0    9.52    2.63   0
  -6  -6   0    9.30    2.60   0
  -6  -6   0   11.19    2.78   0
  -1   7   0  611.00    5.45   0
   1   7   0  777.85    8.05   0
  -1  -7   0  806.68    8.53   0
   1  -7   0  555.15    5.39   0
   2   7   0  710.12    6.33   0
  -2   7   0  693.84    5.26   0
   2  -7   0  738.00    5.20   0
  -2  -7   0  896.47    7.74   0
  -3   7   0   66.03    2.56   0
   3  -7   0   64.61    1.95   0
  -3  -7   0   62.14    3.07   0
  -3  -7   0   76.15    2.67   0
  -4   7   0   29.09    2.33   0
  -4  -7   0   40.76    2.33   0
   4  -7   0   33.78    2.42   0
  -4  -7   0   30.92    2.91   0
  -5   7   0    5.41    2.34   0
  -5  -7   0    3.65    2.18   0
   5  -7   0    3.03    2.34   0
  -5  -7   0    4.28    2.35   0
  -6   7   0    3.48    2.34   0
  -6   7   0    1.78    2.57   0
  -6  -7   0    1.91    3.31   0
  -6  -7   0    0.32    2.60   0
   0   8   0    4.52    2.11   0
   0  -8   0    3.35    2.53   0
  -1   8   0  679.15    5.82   0
   1   8   0  956.22    8.42   0
   1  -8   0  651.74    5.63   0
  -1  -8   0  962.11    8.68   0
  -2   8   0  191.10    3.12   0
   2   8   0  187.66    4.00   0
  -2  -8   0  249.48    4.52   0
   2  -8   0  171.94    2.71   0
  -3   8   0   35.14    2.22   0
  -3  -8   0   44.05    2.49   0
  -3  -8   0   39.96    2.43   0
   3  -8   0   41.19    2.30   0
  -4   8   0   29.31    2.34   0
   4  -8   0   26.82    2.49   0
  -4  -8   0   26.60    2.43   0
  -4  -8   0   30.99    2.75   0
  -5   8   0   24.14    2.46   0
  -5  -8   0   27.00    2.51   0
  -5  -8   0   24.76    2.62   0
   5  -8   0   24.42    2.52   0
  -6   8   0    2.03    2.66   0
  -6  -8   0    0.26    2.74   0
  -6  -8   0    3.60    2.54   0
  -1   9   0  115.67    2.89   0
   1   9   0  157.19    3.76   0
   1  -9   0  108.44    2.86   0
  -1  -9   0  149.47    4.06   0
   2   9   0  432.78    5.13   0
  -2   9   0  424.96    4.19   0
   2  -9   0  396.77    3.78   0
  -2  -9   0  587.81    6.16   0
  -3   9   0   87.92    2.49   0
   3  -9   0   81.66    2.47   0
  -3  -9   0  101.61    2.91   0
  -3  -9   0   88.41    3.35   0
  -4   9   0   41.36    2.37   0
  -4  -9   0   33.72    2.59   0
  -4  -9   0   48.10    2.47   0
   4  -9   0   37.39    2.51   0
  -5   9   0    2.91    2.28   0
  -5  -9   0    3.40    2.24   0
  -5  -9   0    3.65    2.92   0
   5  -9   0    2.57    2.47   0
  -6   9   0   -0.77    2.68   0
  -6  -9   0    1.47    3.43   0
  -6  -9   0    3.27    3.17   0
   0  10   0  174.55    3.62   0
   0 -10   0  151.14    3.38   0
   1  10   0  192.76    4.12   0
  -1  10   0  139.46    3.01   0
  -1 -10   0  163.07    3.98   0
   1 -10   0  124.68    2.91   0
   2  10   0    9.49    1.98   0
  -2  10   0    5.71    2.08   0
   2 -10   0    6.58    2.09   0
  -2 -10   0   13.54    2.50   0
  -3  10   0   28.70    2.24   0
   3 -10   0   30.49    2.16   0
  -3 -10   0   36.12    2.44   0
  -3 -10   0   31.95    2.79   0
  -4  10   0   19.30    2.29   0
  -4 -10   0   24.27    2.42   0
   4 -10   0   21.82    2.33   0
  -4 -10   0   19.31    2.86   0
  -5  10   0    1.12    1.62   0
   5 -10   0    0.80    2.45   0
  -5 -10   0    2.24    2.28   0
  -5 -10   0    2.06    2.99   0
  -6  10   0    3.10    2.71   0
  -6 -10   0    1.74    2.69   0
  -6 -10   0    4.20    3.42   0
   1  11   0 1578.88    9.45   0
  -1  11   0 1148.04    6.79   0
  -1 -11   0 1400.55    9.26   0
   1 -11   0 1067.47    6.42   0
  -2  11   0   49.31    2.34   0
   2  11   0   51.14    2.80   0
   2 -11   0   43.45    2.32   0
  -2 -11   0   67.45    3.21   0
  -3  11   0   74.98    1.99   0
  -3 -11   0  110.51    3.42   0
  -3 -11   0   85.02    2.92   0
   3 -11   0   74.53    2.42   0
  -4  11   0   23.35    2.36   0
  -4 -11   0   25.55    2.89   0
  -4 -11   0   30.55    2.45   0
   4 -11   0   20.51    2.41   0
  -5  11   0   -0.83    2.36   0
  -5 -11   0    1.70    2.47   0
  -5 -11   0    1.45    2.42   0
   5 -11   0    3.21    2.38   0
  -6  11   0    1.84    2.66   0
  -6 -11   0    1.10    3.30   0
   6 -11   0   -0.56    2.80   0
  -6 -11   0    2.47    2.75   0
   0  12   0  162.20    3.55   0
   0 -12   0  134.15    3.03   0
  -1  12   0    6.37    1.97   0
   1  12   0    5.92    2.73   0
   1 -12   0    1.41    2.01   0
  -1 -12   0    5.07    2.11   0
  -2  12   0   12.97    2.12   0
   2  12   0   14.61    2.39   0
  -2 -12   0   16.84    2.64   0
   2 -12   0   12.10    2.12   0
  -3  12   0   77.20    2.50   0
   3 -12   0   80.33    2.51   0
  -3 -12   0  106.56    3.62   0
  -4  12   0   17.45    2.27   0
   4 -12   0   20.35    2.34   0
  -4 -12   0   19.09    2.37   0
  -4 -12   0   25.76    2.40   0
  -5  12   0    4.41    2.46   0
  -5 -12   0    4.58    3.00   0
   5 -12   0    2.84    1.81   0
  -5 -12   0    5.10    2.96   0
  -6  12   0   -0.11    2.77   0
   6 -12   0    2.37    2.90   0
  -6 -12   0    1.26    2.84   0
  -6 -12   0    0.90    3.27   0
   1  13   0  234.95    3.94   0
  -1  13   0  167.15    3.09   0
   1 -13   0  153.15    2.96   0
  -1 -13   0  184.97    4.02   0
   2  13   0   41.19    2.69   0
  -2  13   0   35.38    2.32   0
  -2 -13   0   49.36    2.93   0
   2 -13   0   33.70    2.27   0
  -3  13   0   56.58    2.44   0
  -3 -13   0   77.88    3.36   0
   3 -13   0   54.20    2.45   0
  -4  13   0    1.84    2.16   0
   4 -13   0   -0.08    2.29   0
  -4 -13   0   -1.80    2.64   0
  -4 -13   0   -0.22    2.61   0
  -5  13   0    3.64    2.46   0
  -5 -13   0    1.42    2.51   0
  -5 -13   0    2.65    2.44   0
   5 -13   0    3.16    2.53   0
  -6  13   0    3.32    2.73   0
  -6 -13   0    1.09    3.46   0
  -6 -13   0   -1.14    2.90   0
   6 -13   0    2.12    2.84   0
   0  14   0   76.60    2.52   0
   0 -14   0   60.76    2.85   0
  -1  14   0   84.86    2.50   0
   1  14   0  111.17    3.07   0
   1 -14   0   69.50    2.38   0
  -1 -14   0   85.75    3.21   0
  -2  14   0   12.67    2.11   0
   2  14   0   12.82    2.52   0
  -2 -14   0   16.55    2.55   0
   2 -14   0    9.05    2.03   0
  -3  14   0   47.68    2.35   0
   3  14   0   41.00    2.47   0
  -3 -14   0   64.28    3.33   0
   3 -14   0   42.51    2.30   0
  -4  14   0    0.32    2.28   0
   4 -14   0    1.51    2.30   0
  -4 -14   0    4.26    2.88   0
  -4 -14   0    1.67    2.95   0
  -5  14   0    1.26    1.79   0
   5 -14   0    0.92    2.54   0
  -5 -14   0   -0.88    3.14   0
  -5 -14   0    0.74    3.03   0
  -1  15   0    8.79    1.90   0
   1  15   0   10.31    2.70   0
  -1 -15   0    9.31    2.53   0
   1 -15   0    8.09    2.10   0
  -2  15   0   87.08    2.47   0
   2  15   0   98.89    3.28   0
   2 -15   0   79.87    2.47   0
  -2 -15   0   95.88    3.39   0
  -3  15   0   62.37    2.54   0
   3  15   0   55.05    2.93   0
  -3 -15   0   81.01    3.44   0
   3 -15   0   51.49    1.88   0
  -4  15   0   11.92    2.35   0
  -4 -15   0    9.58    2.97   0
  -4 -15   0   14.21    3.00   0
   4 -15   0    7.48    2.43   0
  -5  15   0   -3.30    2.50   0
  -5 -15   0    1.80    3.20   0
   5 -15   0    1.59    2.61   0
  -5 -15   0    1.17    3.07   0
   0  16   0  393.73    4.64   0
   0 -16   0  313.51    4.06   0
   1  16   0   18.18    2.14   0
  -1  16   0   13.57    2.01   0
   1 -16   0   10.68    1.97   0
  -1 -16   0   12.39    2.49   0
   2  16   0   62.58    3.03   0
  -2  16   0   57.36    2.31   0
   2 -16   0   51.17    2.28   0
  -2 -16   0   66.85    3.20   0
   3  16   0   70.38    3.08   0
  -3  16   0   79.84    2.63   0
   3 -16   0   73.04    2.58   0
  -3 -16   0   94.63    3.65   0
  -4  16   0    6.51    2.35   0
  -4 -16   0    5.70    3.47   0
  -4 -16   0    7.22    3.26   0
   4 -16   0    4.73    2.29   0
  -5  16   0   -0.69    2.61   0
   5 -16   0    1.38    1.90   0
  -5 -16   0    2.23    3.29   0
  -5 -16   0    1.46    3.12   0
  -1  17   0   18.91    2.04   0
   1  17   0   23.01    2.70   0
  -1 -17   0   16.18    2.18   0
   1 -17   0   16.40    2.05   0
   2  17   0   37.53    2.89   0
  -2  17   0   30.75    2.29   0
  -2 -17   0   36.64    2.94   0
   2 -17   0   30.59    2.27   0
  -3  17   0   38.45    2.48   0
   3  17   0   41.25    3.38   0
  -3 -17   0   53.26    3.82   0
   3 -17   0   36.88    2.42   0
  -4  17   0    2.89    2.37   0
   4 -17   0    1.93    2.39   0
  -4 -17   0    1.45    2.89   0
  -4 -17   0    2.17    2.91   0
  -5  17   0    2.27    2.64   0
  -5 -17   0    1.46    3.24   0
   5 -17   0   -1.21    2.77   0
  -5 -17   0    2.04    3.34   0
   0  18   0   52.80    2.54   0
   0 -18   0   38.72    2.37   0
  -1  18   0  136.54    2.93   0
   1  18   0  170.92    3.68   0
   1 -18   0  111.13    2.72   0
  -1 -18   0  120.73    3.39   0
  -2  18   0    7.92    2.09   0
   2  18   0   11.06    2.63   0
   2 -18   0    8.71    2.02   0
  -2 -18   0    9.96    3.07   0
  -3  18   0    9.71    2.28   0
   3  18   0   10.23    2.69   0
   3 -18   0   11.10    2.33   0
  -3 -18   0   13.59    2.95   0
  -4  18   0   10.86    1.73   0
  -4 -18   0   17.08    3.68   0
  -4 -18   0   13.30    3.20   0
   4 -18   0   10.51    2.41   0
  -5  18   0    0.07    2.68   0
  -5 -18   0    1.65    3.47   0
  -5 -18   0    4.41    3.88   0
   5 -18   0    6.98    2.75   0
   1  19   0   29.14    2.42   0
  -1  19   0   22.58    2.16   0
  -1 -19   0   21.76    2.74   0
   1 -19   0   20.45    2.23   0
   2  19   0    9.81    2.68   0
  -2  19   0    8.97    2.24   0
   2 -19   0    7.89    1.54   0
  -2 -19   0    7.86    2.69   0
  -3  19   0    5.32    2.26   0
   3  19   0    3.16    2.69   0
   3 -19   0    2.04    2.32   0
  -3 -19   0    3.23    2.89   0
  -4  19   0    2.48    2.51   0
   4 -19   0    4.64    2.50   0
  -4 -19   0    6.03    3.17   0
  -4 -19   0    5.79    3.71   0
  -5  19   0   -1.91    2.75   0
   5 -19   0   -1.74    2.78   0
  -5 -19   0    1.96    4.01   0
  -5 -19   0    0.20    3.40   0
   0  20   0    8.20    2.11   0
   0 -20   0    2.80    2.10   0
   1  20   0   33.66    2.90   0
  -1  20   0   25.05    2.29   0
  -1 -20   0   20.32    2.81   0
   1 -20   0   21.68    2.19   0
   2  20   0  104.17    3.88   0
  -2  20   0   83.63    2.66   0
   2 -20   0   74.88    2.65   0
  -2 -20   0   83.37    3.52   0
   3  20   0    6.62    2.72   0
  -3  20   0    4.87    2.31   0
  -3 -20   0    7.40    3.34   0
   3 -20   0    8.42    2.35   0
  -4  20   0    4.62    2.48   0
  -4 -20   0    3.55    3.63   0
   4 -20   0    0.20    2.60   0
  -4 -20   0    4.31    3.73   0
  -5  20   0   -0.88    2.83   0
  -5 -20   0    1.10    3.51   0
   5 -20   0    3.66    2.93   0
  -5 -20   0    1.89    3.64   0
   1  21   0   14.17    2.84   0
  -1  21   0   11.06    2.26   0
   1 -21   0   10.47    2.23   0
  -1 -21   0   10.84    2.75   0
  -2  21   0    2.56    2.16   0
   2  21   0    3.08    2.84   0
   2 -21   0    1.28    2.21   0
  -2 -21   0    1.08    2.74   0
   3  21   0    3.49    2.80   0
  -3  21   0    2.37    2.33   0
  -3 -21   0    3.14    2.98   0
   3 -21   0    1.83    2.37   0
  -4  21   0    4.66    2.56   0
  -4 -21   0    0.14    3.71   0
  -4 -21   0    0.84    3.63   0
   4 -21   0   -1.78    2.63   0
   0  22   0   16.50    2.33   0
   0 -22   0   13.83    2.27   0
  -1  22   0   48.33    2.43   0
   1  22   0   60.55    3.16   0
  -1 -22   0   38.29    2.98   0
   1 -22   0   37.10    2.39   0
   2  22   0    7.15    3.30   0
  -2  22   0    4.18    2.25   0
   2 -22   0    5.87    2.20   0
  -2 -22   0    2.34    2.87   0
   3  22   0    5.12    3.34   0
  -3  22   0    4.22    2.39   0
   3 -22   0    6.25    2.38   0
  -3 -22   0    4.85    3.53   0
  -4  22   0   -0.05    2.67   0
  -4 -22   0    0.40    3.85   0
   4 -22   0    2.65    2.66   0
  -4 -22   0   -0.11    3.91   0
   1  23   0   31.95    2.69   0
  -1  23   0   24.64    3.00   0
  -1 -23   0   18.28    2.93   0
   1 -23   0   19.45    2.46   0
  -2  23   0   10.52    2.32   0
   2  23   0   12.66    3.02   0
   2 -23   0   10.97    2.36   0
  -2 -23   0    7.95    3.01   0
  -3  23   0    4.66    2.55   0
   3  23   0    3.65    2.92   0
   3 -23   0    0.77    2.39   0
  -3 -23   0    2.53    3.56   0
  -4  23   0    3.73    2.62   0
  -4 -23   0    1.47    4.23   0
  -4 -23   0   -0.14    3.84   0
   4 -23   0    0.09    2.80   0
   0  24   0   78.60    3.40   0
   0 -24   0   54.88    2.75   0
   1  24   0   19.26    3.00   0
  -1  24   0   12.37    2.40   0
  -1 -24   0    8.22    2.90   0
   1 -24   0    8.87    2.36   0
   2  24   0   30.42    3.32   0
  -2  24   0   27.59    2.59   0
  -2 -24   0   22.57    3.20   0
   2 -24   0   24.68    2.48   0
   3  24   0    2.25    3.45   0
  -3  24   0    0.74    1.78   0
  -3 -24   0    1.78    3.58   0
   3 -24   0    4.01    1.76   0
  -4  24   0    4.43    2.72   0
  -4 -24   0    3.68    4.58   0
  -4 -24   0    3.89    4.45   0
   4 -24   0    2.58    2.83   0
   1  25   0   10.26    3.07   0
  -1  25   0    7.98    2.46   0
  -1 -25   0    8.09    3.03   0
   1 -25   0    7.60    2.30   0
   2  25   0   13.87    3.08   0
  -2  25   0   10.60    2.49   0
  -2 -25   0   10.77    3.18   0
   2 -25   0   13.70    2.52   0
  -3  25   0    2.43    2.56   0
   3  25   0    2.78    3.57   0
   3 -25   0   -0.47    2.57   0
  -3 -25   0    2.12    3.59   0
  -4  25   0    0.87    2.76   0
   4 -25   0    0.24    2.76   0
  -4 -25   0    0.67    4.61   0
  -4 -25   0    1.90    4.69   0
   0  26   0    4.75    2.51   0
   0 -26   0    4.76    2.53   0
  -1  26   0   16.11    2.50   0
   1  26   0   20.12    3.18   0
   1 -26   0   11.97    2.59   0
  -1 -26   0   11.93    2.43   0
   2  26   0    5.84    3.22   0
  -2  26   0    4.64    2.46   0
   2 -26   0    3.78    2.55   0
  -2 -26   0    3.43    3.16   0
   3  26   0   -0.47    3.66   0
  -3  26   0   -0.15    2.62   0
   3 -26   0    1.42    2.67   0
  -3 -26   0    0.74    3.78   0
  -1  27   0    7.53    2.48   0
   1  27   0    5.60    3.15   0
  -1 -27   0    3.67    2.56   0
   1 -27   0    4.06    2.46   0
  -2  27   0   -0.10    2.53   0
   2  27   0    0.44    3.05   0
   2 -27   0    3.51    2.55   0
  -2 -27   0    0.20    3.13   0
   3  27   0    0.37    3.68   0
  -3  27   0   -0.11    2.69   0
   3 -27   0    2.27    2.79   0
  -3 -27   0    1.02    3.93   0
   0  28   0    5.04    2.66   0
   0 -28   0    1.38    2.66   0
   1  28   0    6.37    3.21   0
  -1  28   0    4.39    2.58   0
  -1 -28   0    7.52    2.60   0
   1 -28   0    3.06    2.62   0
   2  28   0    2.17    3.26   0
  -2  28   0   -1.09    2.69   0
  -2 -28   0    1.92    3.34   0
   2 -28   0    1.02    2.77   0
  -3  28   0    3.98    2.90   0
   3  28   0    4.73    3.94   0
   3 -28   0    3.34    2.88   0
  -3 -28   0    4.62    4.20   0
  -1  29   0    5.52    2.65   0
   1  29   0    7.30    3.30   0
  -1 -29   0    3.36    3.29   0
   1 -29   0    5.03    2.72   0
  -2  29   0    0.52    2.71   0
   2  29   0    3.25    3.94   0
  -2 -29   0   -0.30    3.97   0
   2 -29   0    2.41    2.75   0
   0  30   0   -0.89    3.36   0
   0 -30   0   -2.25    2.74   0
  -1  30   0    2.02    2.77   0
   1  30   0    4.69    3.50   0
   1 -30   0    2.51    2.81   0
  -1 -30   0    2.30    3.42   0
   2  30   0    1.12    3.48   0
  -2  30   0    0.61    2.82   0
  -2 -30   0    1.79    3.63   0
   2 -30   0   -1.98    2.89   0
   1  31   0    1.16    3.56   0
  -1  31   0   -1.39    2.82   0
   1 -31   0    2.37    2.84   0
  -1 -31   0    2.18    3.52   0
  -6   0   1   -0.47    2.61   0
  -6   0   1    3.84    2.94   0
  -5   0   1   12.58    2.17   0
  -5   0   1    9.70    2.37   0
  -4   0   1    9.82    2.56   0
   4   0  -1    9.26    2.17   0
  -3   0   1    3.81    2.28   0
   3   0  -1    3.11    1.92   0
   2   0  -1   87.77    2.86   0
  -2   0   1   86.02    3.18   0
   1   0  -1   24.80    2.75   0
  -1   0   1   21.33    2.71   0
   0   0   1 1872.24   19.41   0
  -1   0  -1  266.36    4.78   0
  -1   0  -1  292.87    5.26   0
  -2   0  -1  456.87    4.77   0
  -2   0  -1  429.93    4.57   0
  -3   0  -1  283.82    3.78   0
  -3   0  -1  265.63    3.29   0
  -4   0  -1   10.22    2.05   0
  -4   0  -1    9.01    1.90   0
  -5   0  -1    0.70    2.11   0
  -5   0  -1    3.25    2.24   0
  -6   0  -1   -0.28    2.61   0
  -6   0  -1   -1.30    2.45   0
  -6   1   1    2.31    2.43   0
  -6   1   1    2.18    2.54   0
  -6  -1   1    4.77    2.61   0
  -6  -1   1    3.69    2.99   0
  -5   1   1   23.07    2.38   0
  -5   1   1   20.57    2.21   0
  -5  -1   1   24.79    2.42   0
  -5  -1   1   25.90    2.25   0
  -4   1   1   19.01    2.20   0
   4  -1  -1   17.63    2.11   0
  -4  -1   1   17.25    2.18   0
  -3   1   1   53.77    2.24   0
   3   1  -1   54.06    2.30   0
  -3  -1   1   49.35    2.71   0
   3  -1  -1   48.35    2.28   0
  -2   1   1   62.75    2.62   0
   2   1  -1   66.55    2.72   0
  -2  -1   1   62.20    2.99   0
   2  -1  -1   65.19    2.64   0
  -1   1   1  854.81    8.26   0
   1   1  -1  766.39    9.84   0
   1  -1  -1  803.15    8.57   0
  -1  -1   1  799.66    9.48   0
   0   1   1 1397.53   15.01   0
   0   1  -1 1008.43   15.92   0
   0  -1   1 1040.73   15.81   0
   0  -1  -1 1386.60   15.16   0
   1   1   1  389.14    5.46   0
  -1   1  -1  377.62    5.68   0
   1  -1   1  390.85    5.79   0
  -1  -1  -1  397.88    5.65   0
  -2   1  -1   32.74    2.33   0
   2  -1   1   35.47    2.42   0
  -2  -1  -1   34.47    2.38   0
  -2  -1  -1   31.34    2.14   0
  -3   1  -1   96.72    2.66   0
  -3  -1  -1   92.57    2.47   0
  -3  -1  -1   95.82    2.62   0
  -4   1  -1    1.30    1.96   0
  -4   1  -1    2.40    1.81   0
  -4  -1  -1    1.90    1.87   0
  -4  -1  -1    2.75    2.08   0
  -5   1  -1    6.08    2.19   0
  -5   1  -1    1.50    2.14   0
  -5  -1  -1    2.12    2.16   0
  -5  -1  -1    2.28    2.23   0
  -6   1  -1    0.77    2.40   0
  -6   1  -1    0.39    2.59   0
  -6  -1  -1    2.15    3.19   0
  -6  -1  -1    2.36    2.42   0
  -6   2   1    8.88    2.63   0
  -6   2   1    7.96    2.36   0
  -6  -2   1    5.18    2.44   0
  -6  -2   1    4.43    3.17   0
  -5   2   1   16.60    2.41   0
  -5  -2   1   18.16    2.76   0
  -5  -2   1   17.67    2.89   0
  -4   2   1    2.92    2.02   0
  -4  -2   1    4.02    2.01   0
   4  -2  -1    1.25    2.04   0
  -4  -2   1    2.08    1.97   0
  -3   2   1   84.33    2.44   0
   3  -2  -1   88.63    2.48   0
  -3  -2   1   83.86    2.94   0
  -2   2   1   65.14    2.59   0
   2   2  -1   66.43    2.71   0
  -2  -2   1   59.72    2.63   0
   2  -2  -1   63.70    2.60   0
   1   2  -1  499.64    8.48   0
  -1   2   1  503.20    6.51   0
   1  -2  -1  523.24    6.51   0
  -1  -2   1  485.90    8.87   0
   0   2  -1  332.64    9.36   0
   0   2   1  498.07    8.24   0
   0  -2   1  334.31    9.10   0
   0  -2  -1  494.36    8.33   0
   1   2   1 5304.82   19.74   0
  -1   2  -1 5584.19   19.11   0
  -1  -2  -1 5518.25   21.14   0
   1  -2   1 5714.87   18.68   0
  -2   2  -1   32.74    2.26   0
  -2  -2  -1   31.00    2.25   0
  -2  -2  -1   32.76    2.43   0
   2  -2   1   34.06    2.36   0
  -3   2  -1    9.21    2.13   0
  -3  -2  -1    8.99    1.98   0
  -3  -2  -1   10.25    1.80   0
   3  -2   1    9.35    2.18   0
  -4   2  -1   33.93    2.19   0
  -4   2  -1   30.96    2.05   0
  -4  -2  -1   33.41    2.27   0
  -4  -2  -1   36.76    2.11   0
  -5   2  -1    4.55    2.19   0
  -5   2  -1    5.82    2.26   0
  -5  -2  -1    5.54    2.35   0
  -5  -2  -1    6.06    2.16   0
  -6   2  -1    4.03    2.72   0
  -6   2  -1    3.71    2.50   0
  -6  -2  -1    7.62    2.51   0
  -6  -2  -1    7.17    2.65   0
  -6   3   1    5.24    2.34   0
  -6   3   1    0.64    2.55   0
  -6  -3   1   -0.08    2.60   0
  -6  -3   1    3.19    2.51   0
  -5   3   1   32.29    2.49   0
  -5  -3   1   28.98    2.57   0
  -5  -3   1   35.23    2.42   0
   5  -3  -1   35.40    2.56   0
  -4   3   1   48.58    2.32   0
  -4  -3   1   49.10    2.82   0
   4  -3  -1   47.62    2.36   0
  -4  -3   1   48.59    2.28   0
  -3   3   1   78.61    2.39   0
  -3  -3   1   72.51    2.99   0
   3  -3  -1   74.86    2.59   0
  -3  -3   1   72.36    2.46   0
  -2   3   1   50.06    1.97   0
  -2  -3   1   50.67    2.90   0
   2  -3  -1   52.79    2.47   0
  -1   3   1 1477.17    9.93   0
  -1  -3   1 1410.60   15.97   0
   1  -3  -1 1486.72    9.62   0
  -1  -3   1 1382.75   14.92   0
   0   3  -1 1508.38   15.87   0
   0   3   1 2148.27   14.64   0
   0  -3   1 1440.64   16.08   0
   0  -3  -1 2147.25   14.82   0
  -1   3  -1 3541.87   14.77   0
   1   3   1 3534.21   16.70   0
  -1  -3  -1 3808.50   17.39   0
   1  -3   1 3553.19   14.75   0
  -2   3  -1   31.36    2.31   0
  -2  -3  -1   33.54    2.30   0
  -2  -3  -1   32.47    2.37   0
   2  -3   1   34.62    2.34   0
  -3   3  -1   33.32    1.73   0
  -3  -3  -1   40.46    2.04   0
  -3  -3  -1   35.73    2.18   0
   3  -3   1   38.95    1.79   0
  -4   3  -1    5.69    2.13   0
  -4  -3  -1    7.16    2.03   0
  -4  -3  -1    6.85    2.18   0
  -5   3  -1   11.85    2.13   0
  -5   3  -1   10.96    2.32   0
  -5  -3  -1    9.39    2.30   0
  -5  -3  -1   13.46    2.24   0
  -6   3  -1    5.57    2.63   0
  -6   3  -1    5.21    2.44   0
  -6  -3  -1    6.65    2.46   0
  -6  -3  -1    3.20    2.66   0
  -6   4   1    4.84    2.54   0
  -6   4   1    1.29    2.44   0
  -6  -4   1    6.56    3.21   0
  -6  -4   1    6.22    3.02   0
  -5   4   1   15.09    2.44   0
  -5  -4   1   16.72    2.45   0
   5  -4  -1   18.83    2.49   0
  -5  -4   1   17.57    2.25   0
  -4   4   1   53.81    2.26   0
  -4  -4   1   54.56    2.33   0
   4  -4  -1   52.89    2.35   0
  -4  -4   1   50.57    2.35   0
  -3   4   1   48.25    2.32   0
   3  -4  -1   52.05    1.89   0
  -3  -4   1   46.87    2.32   0
  -3  -4   1   48.89    2.95   0
  -2   4   1   18.28    2.16   0
  -2  -4   1   16.81    2.52   0
  -2  -4   1   17.11    1.99   0
   2  -4  -1   17.57    2.18   0
  -1   4   1 1951.30   10.17   0
  -1  -4   1 1906.47   19.01   0
  -1  -4   1 2082.22   19.43   0
   1  -4  -1 1761.07   10.01   0
   0   4   1 4838.74   20.05   0
   0   4  -1 3471.57   20.76   0
   0  -4  -1 4448.75   19.51   0
   0  -4   1 3331.44   20.68   0
  -1   4  -1 6768.22   19.79   0
   1   4   1 7766.39   23.70   0
  -1  -4  -1 8276.40   25.27   0
   1  -4   1 7079.35   19.71   0
  -2   4  -1  328.77    3.81   0
   2  -4   1  328.52    3.95   0
  -2  -4  -1  354.41    4.31   0
  -3   4  -1   77.26    2.59   0
  -3  -4  -1   86.43    2.54   0
  -3  -4  -1   83.85    2.45   0
   3  -4   1   83.64    2.55   0
  -4   4  -1   19.98    2.22   0
  -4  -4  -1   20.30    2.02   0
   4  -4   1   16.98    1.76   0
  -4  -4  -1   16.70    2.19   0
  -5   4  -1    3.68    2.09   0
  -5   4  -1    4.03    1.70   0
  -5  -4  -1    4.61    2.32   0
  -5  -4  -1    5.78    2.19   0
  -6   4  -1    7.48    2.65   0
  -6   4  -1    5.33    2.46   0
  -6  -4  -1    3.87    3.01   0
  -6  -4  -1    7.47    2.65   0
  -6   5   1   -0.20    2.58   0
  -6   5   1    3.85    1.71   0
  -6  -5   1    2.41    2.48   0
  -6  -5   1    3.33    2.64   0
  -5   5   1   -0.92    1.63   0
  -5  -5   1    4.37    2.30   0
   5  -5  -1   -1.07    2.33   0
  -5  -5   1    0.39    2.18   0
  -4   5   1   17.68    2.16   0
  -4  -5   1   13.79    2.05   0
  -4  -5   1   14.73    2.16   0
   4  -5  -1   17.26    2.31   0
  -3   5   1   26.23    2.21   0
  -3  -5   1   27.56    2.14   0
  -3  -5   1   26.77    2.33   0
   3  -5  -1   29.33    2.20   0
  -2   5   1  200.19    3.23   0
  -2  -5   1  203.12    4.16   0
   2  -5  -1  189.28    3.22   0
  -2  -5   1  186.78    4.28   0
   1   5  -1 1061.81   13.34   0
  -1   5   1 1043.70    7.61   0
   1  -5  -1 1010.36    7.34   0
  -1  -5   1 1327.55   16.31   0
   0   5   1 5741.16   20.49   0
   0   5  -1 4494.74   21.54   0
   0  -5  -1 5527.84   20.26   0
   0  -5   1 4045.45   21.56   0
   1   5   1  175.22    4.04   0
  -1   5  -1  137.12    3.59   0
  -1  -5  -1  193.18    4.39   0
   1  -5   1  135.76    3.55   0
   2   5   1  189.33    3.34   0
  -2   5  -1  198.41    3.19   0
   2  -5   1  191.79    3.23   0
  -2  -5  -1  215.32    4.01   0
  -3   5  -1   42.34    2.33   0
   3  -5   1   39.06    2.39   0
  -3  -5  -1   46.81    2.11   0
  -3  -5  -1   42.24    2.65   0
  -4   5  -1   19.99    2.26   0
  -4  -5  -1   16.93    2.23   0
  -4  -5  -1   19.67    2.13   0
   4  -5   1   20.87    2.28   0
  -5   5  -1    3.83    2.31   0
  -5   5  -1    0.21    2.11   0
  -5  -5  -1    3.81    2.31   0
  -5  -5  -1    1.07    2.20   0
  -6   5  -1    4.23    2.39   0
  -6   5  -1    0.09    2.76   0
  -6  -5  -1    2.15    3.29   0
  -6  -5  -1    3.46    2.49   0
  -6   6   1    3.37    2.62   0
  -6  -6   1    2.66    3.21   0
  -6  -6   1    4.10    2.50   0
  -5   6   1    2.45    2.27   0
  -5  -6   1    2.09    2.70   0
  -5  -6   1    1.72    2.33   0
   5  -6  -1    1.89    2.32   0
  -4   6   1   72.37    2.48   0
  -4  -6   1   69.62    3.07   0
  -4  -6   1   80.16    2.94   0
   4  -6  -1   74.42    2.59   0
  -3   6   1   19.96    2.10   0
  -3  -6   1   20.03    2.50   0
   3  -6  -1   20.68    2.13   0
  -3  -6   1   20.91    2.22   0
  -2   6   1  290.96    3.60   0
  -2  -6   1  335.14    5.18   0
   2  -6  -1  286.01    3.67   0
  -2  -6   1  285.24    5.15   0
  -1   6   1  506.07    5.36   0
   1   6  -1  590.84    9.74   0
  -1  -6   1  678.71   10.76   0
   1  -6  -1  458.37    4.84   0
   0   6   1 2357.81   12.46   0
   0   6  -1 1815.74   13.34   0
   0  -6   1 1716.56   12.35   0
   0  -6  -1 2201.80   11.83   0
  -1   6  -1 2265.33   10.95   0
   1   6   1 3022.70   13.69   0
  -1  -6  -1 3383.30   14.81   0
   1  -6   1 2317.19   10.33   0
  -2   6  -1  335.86    3.77   0
   2   6   1  335.73    4.24   0
   2  -6   1  329.20    3.79   0
  -2  -6  -1  410.67    4.68   0
  -3   6  -1  160.27    2.89   0
  -3  -6  -1  171.52    3.20   0
  -3  -6  -1  173.99    3.43   0
   3  -6   1  155.53    2.53   0
  -4   6  -1    8.87    2.13   0
  -4  -6  -1    6.79    2.16   0
   4  -6   1    9.55    2.16   0
  -4  -6  -1    8.07    2.08   0
  -5   6  -1   11.87    2.43   0
  -5  -6  -1   10.95    2.24   0
  -5  -6  -1   11.06    2.38   0
  -6   6  -1    1.04    2.66   0
  -6   6  -1    3.37    2.40   0
  -6  -6  -1   -1.34    3.11   0
  -6  -6  -1    1.02    2.70   0
  -6   7   1    0.40    2.63   0
  -6  -7   1   -0.19    2.58   0
  -6  -7   1   -1.77    2.68   0
  -5   7   1    2.54    2.30   0
  -5  -7   1    3.22    2.89   0
  -5  -7   1    4.81    2.19   0
   5  -7  -1   -0.01    2.35   0
  -4   7   1   12.14    2.10   0
  -4  -7   1   15.13    2.69   0
  -4  -7   1   16.02    2.16   0
   4  -7  -1   12.02    2.27   0
  -3   7   1   52.57    2.31   0
  -3  -7   1   55.66    2.55   0
   3  -7  -1   47.51    2.31   0
  -3  -7   1   47.59    3.06   0
  -2   7   1   19.21    2.09   0
   2  -7  -1   19.03    2.09   0
  -2  -7   1   20.23    2.77   0
  -2  -7   1   26.97    3.05   0
   1   7  -1 1355.21   13.09   0
  -1   7   1 1081.65    7.22   0
   1  -7  -1 1037.08    6.79   0
  -1  -7   1 1368.86   13.90   0
   0   7  -1  224.41    4.61   0
   0   7   1  274.99    4.64   0
   0  -7  -1  240.15    4.30   0
   0  -7   1  198.88    4.44   0
  -1   7  -1 1435.37    8.34   0
   1   7   1 1963.25   10.87   0
  -1  -7  -1 2083.33   11.06   0
   1  -7   1 1498.33    8.39   0
  -2   7  -1  143.67    2.95   0
   2   7   1  158.42    3.53   0
   2  -7   1  161.51    2.95   0
  -2  -7  -1  188.19    3.75   0
  -3   7  -1   93.78    2.45   0
  -3  -7  -1   93.58    3.20   0
   3  -7   1   96.38    2.51   0
  -3  -7  -1  107.12    2.78   0
  -4   7  -1    1.79    2.12   0
  -4  -7  -1    4.48    2.15   0
  -4  -7  -1    1.87    2.06   0
   4  -7   1    3.32    2.23   0
  -5   7  -1    1.15    2.28   0
  -5  -7  -1    1.64    2.21   0
  -5  -7  -1    2.48    2.30   0
  -6   7  -1    8.46    2.64   0
  -6   7  -1    1.22    2.49   0
  -6  -7  -1    5.55    2.80   0
  -6  -7  -1    4.55    2.66   0
  -6   8   1    3.12    2.57   0
  -6  -8   1    4.88    2.71   0
  -6  -8   1    4.46    3.19   0
   6  -8  -1   -1.57    2.84   0
  -5   8   1   11.37    2.31   0
  -5  -8   1   10.07    2.33   0
  -5  -8   1    9.24    2.39   0
   5  -8  -1    6.81    1.77   0
  -4   8   1    2.39    2.17   0
  -4  -8   1    2.07    2.56   0
  -4  -8   1    1.85    2.61   0
   4  -8  -1    2.56    2.16   0
  -3   8   1   60.18    2.40   0
  -3  -8   1   63.21    2.96   0
   3  -8  -1   60.89    2.43   0
  -3  -8   1   71.50    2.68   0
  -2   8   1  269.77    3.41   0
   2  -8  -1  239.34    3.07   0
  -2  -8   1  266.56    5.24   0
  -2  -8   1  341.31    5.82   0
  -1   8   1  721.64    5.63   0
   1   8  -1  969.67   10.45   0
  -1  -8   1  847.12   10.27   0
   1  -8  -1  704.23    5.61   0
   0   8  -1   46.80    2.71   0
   0   8   1   53.63    2.77   0
   0  -8  -1   49.30    2.72   0
   0  -8   1   42.71    2.60   0
  -1   8  -1  382.79    4.41   0
   1   8   1  534.56    5.65   0
  -1  -8  -1  578.63    5.91   0
   1  -8   1  374.49    4.36   0
   2   8   1  252.82    4.09   0
  -2   8  -1  229.65    3.44   0
   2  -8   1  236.02    3.42   0
  -2  -8  -1  319.48    4.66   0
  -3   8  -1   22.15    2.09   0
  -3  -8  -1   22.03    2.27   0
  -3  -8  -1   25.42    2.58   0
   3  -8   1   20.72    1.57   0
  -4   8  -1    2.92    2.22   0
  -4  -8  -1    7.08    2.05   0
  -4  -8  -1    2.04    2.15   0
   4  -8   1   -0.43    2.16   0
  -5   8  -1    8.84    2.35   0
  -5  -8  -1   10.63    2.85   0
  -5  -8  -1   11.21    2.42   0
   5  -8   1   12.79    2.35   0
  -6   8  -1    1.64    2.63   0
  -6   8  -1    0.90    2.47   0
  -6  -8  -1    2.26    3.37   0
  -6  -8  -1    1.30    2.60   0
  -6   9   1    4.17    2.61   0
   6  -9  -1    0.54    2.74   0
  -6  -9   1    0.88    2.62   0
  -6  -9   1    2.02    3.38   0
  -5   9   1    4.41    2.30   0
   5  -9  -1    6.03    1.69   0
  -5  -9   1    3.17    2.96   0
  -5  -9   1    3.93    2.22   0
  -4   9   1    6.81    2.24   0
  -4  -9   1    5.65    2.24   0
  -4  -9   1    8.24    2.16   0
   4  -9  -1   11.11    2.16   0
  -3   9   1  115.43    2.67   0
  -3  -9   1  116.25    3.47   0
   3  -9  -1  114.98    2.68   0
  -3  -9   1  144.24    3.58   0
  -2   9   1   79.29    2.55   0
   2   9  -1   69.73    3.14   0
   2  -9  -1   70.43    2.49   0
  -2  -9   1  107.26    4.10   0
   1   9  -1   33.24    3.42   0
  -1   9   1   27.30    2.21   0
  -1  -9   1   26.50    3.29   0
   1  -9  -1   22.27    2.22   0
   0   9  -1  313.58    4.76   0
   0   9   1  363.22    4.60   0
   0  -9   1  271.17    4.48   0
   0  -9  -1  313.71    4.29   0
   1   9   1  182.41    3.91   0
  -1   9  -1  128.89    3.04   0
  -1  -9  -1  184.34    3.72   0
   1  -9   1  125.17    2.98   0
   2   9   1  363.84    4.46   0
  -2   9  -1  339.20    3.72   0
   2  -9   1  314.63    3.72   0
  -2  -9  -1  466.51    5.20   0
  -3   9  -1   17.98    2.12   0
  -3  -9  -1   20.16    2.68   0
   3  -9   1   19.00    2.11   0
  -3  -9  -1   19.60    2.27   0
  -4   9  -1    0.34    2.17   0
   4  -9   1    3.43    1.53   0
  -4  -9  -1    0.38    2.24   0
  -4  -9  -1    0.61    2.18   0
  -5   9  -1    0.81    2.32   0
  -5  -9  -1    0.77    2.36   0
  -5  -9  -1    1.44    2.36   0
   5  -9   1    2.43    2.40   0
  -6   9  -1    1.65    2.66   0
  -6   9  -1    3.05    2.37   0
  -6  -9  -1    3.63    2.73   0
  -6  -9  -1    4.15    2.84   0
  -6  10   1    4.42    2.69   0
  -6 -10   1    0.23    3.30   0
   6 -10  -1    5.27    2.75   0
  -6 -10   1    1.84    3.16   0
  -5  10   1   14.17    2.41   0
   5 -10  -1   17.79    2.40   0
  -5 -10   1   15.79    2.62   0
  -5 -10   1   16.67    3.01   0
  -4  10   1   11.36    2.22   0
   4 -10  -1    9.96    2.27   0
  -4 -10   1   10.73    2.79   0
  -4 -10   1    8.49    2.25   0
  -3  10   1   14.57    2.02   0
  -3 -10   1   10.61    2.62   0
  -3 -10   1   15.75    2.62   0
   3 -10  -1   14.33    2.07   0
  -2  10   1  334.70    3.79   0
   2  10  -1  340.69    5.38   0
  -2 -10   1  472.97    6.69   0
   2 -10  -1  329.72    3.60   0
  -1  10   1  411.37    4.39   0
   1  10  -1  566.83    7.07   0
   1 -10  -1  384.73    4.07   0
  -1 -10   1  428.11    6.64   0
   0  10  -1   32.87    2.30   0
   0  10   1   36.88    2.48   0
   0 -10   1   30.65    2.26   0
   0 -10  -1   30.46    2.30   0
  -1  10  -1  127.12    2.90   0
   1  10   1  179.76    3.57   0
   1 -10   1  119.60    2.88   0
  -1 -10  -1  168.63    3.58   0
  -2  10  -1    1.41    2.06   0
   2  10   1    3.90    2.05   0
   2 -10   1    5.56    2.06   0
  -2 -10  -1    6.28    2.19   0
  -3  10  -1   37.99    2.27   0
  -3 -10  -1   46.05    2.55   0
   3 -10   1   38.33    2.20   0
  -4  10  -1    5.81    2.16   0
   4 -10   1    5.33    1.60   0
  -4 -10  -1    9.20    2.65   0
  -4 -10  -1    9.66    2.78   0
  -5  10  -1    4.74    2.32   0
   5 -10   1    0.21    2.45   0
  -5 -10  -1    2.86    3.02   0
  -5 -10  -1    1.88    2.97   0
  -6  10  -1    2.68    2.47   0
  -6  10  -1   -0.85    2.74   0
  -6 -10  -1    0.03    3.26   0
  -6 -10  -1    1.74    3.37   0
  -6  11   1    3.38    2.73   0
  -6 -11   1    1.71    3.50   0
  -6 -11   1   -0.22    3.39   0
   6 -11  -1    1.45    2.80   0
  -5  11   1    3.82    2.34   0
  -5 -11   1    4.55    2.38   0
  -5 -11   1    2.97    3.04   0
   5 -11  -1    3.69    2.47   0
  -4  11   1   37.74    2.44   0
   4 -11  -1   39.99    2.43   0
  -4 -11   1   56.53    3.16   0
  -4 -11   1   42.30    2.69   0
  -3  11   1    9.96    2.02   0
  -3 -11   1   10.40    2.66   0
   3 -11  -1    7.11    1.48   0
  -3 -11   1    7.31    2.63   0
  -2  11   1   63.75    2.41   0
   2  11  -1   63.61    3.29   0
  -2 -11   1   82.32    3.67   0
   2 -11  -1   55.98    2.35   0
   1  11  -1   87.46    3.55   0
  -1  11   1   64.27    2.45   0
  -1 -11   1   62.73    3.27   0
   1 -11  -1   60.57    2.45   0
   0  11   1  180.33    3.66   0
   0  11  -1  153.15    3.32   0
   0 -11  -1  144.23    3.15   0
   0 -11   1  131.68    3.17   0
   1  11   1   91.50    3.24   0
  -1  11  -1   68.38    2.44   0
  -1 -11  -1   90.04    2.90   0
   1 -11   1   56.95    2.46   0
   2  11   1  197.54    3.79   0
  -2  11  -1  158.54    3.03   0
  -2 -11  -1  243.77    3.98   0
   2 -11   1  156.03    2.56   0
  -3  11  -1   38.13    2.24   0
   3  11   1   35.46    2.21   0
  -3 -11  -1   52.06    2.57   0
   3 -11   1   36.19    2.24   0
  -4  11  -1   33.30    2.39   0
   4 -11   1   39.23    2.46   0
  -4 -11  -1   45.62    2.48   0
  -4 -11  -1   37.33    2.47   0
  -5  11  -1   -0.37    1.73   0
  -5 -11  -1    4.52    3.00   0
   5 -11   1    1.42    1.81   0
  -5 -11  -1   -0.40    2.90   0
  -6  11  -1   -2.69    2.74   0
  -6 -11  -1   -1.02    3.31   0
  -6 -11  -1    0.99    3.47   0
  -6  12   1    2.81    2.67   0
  -6 -12   1    1.38    3.41   0
   6 -12  -1    1.19    2.84   0
  -6 -12   1    2.29    3.50   0
  -5  12   1    3.35    2.46   0
   5 -12  -1    3.58    2.51   0
  -5 -12   1    1.79    3.03   0
  -5 -12   1    3.84    3.05   0
  -4  12   1   41.42    2.47   0
  -4 -12   1   58.16    3.26   0
  -4 -12   1   41.33    3.19   0
   4 -12  -1   40.51    2.35   0
  -3  12   1    8.14    2.10   0
  -3 -12   1    5.10    3.00   0
  -3 -12   1    5.97    3.07   0
   3 -12  -1    7.93    2.12   0
   2  12  -1   92.54    3.59   0
  -2  12   1   93.09    2.52   0
   2 -12  -1   85.18    2.50   0
  -2 -12   1  114.88    4.07   0
   1  12  -1  419.90    5.77   0
  -1  12   1  303.89    3.79   0
  -1 -12   1  300.94    5.16   0
   1 -12  -1  284.34    3.61   0
   0  12   1   42.95    2.31   0
   0  12  -1   40.61    2.31   0
   0 -12  -1   36.92    2.25   0
   0 -12   1   33.95    2.25   0
  -1  12  -1   75.01    2.50   0
   1  12   1  111.01    3.46   0
  -1 -12  -1   99.91    2.95   0
   1 -12   1   69.43    2.46   0
   2  12   1   43.26    2.35   0
  -2  12  -1   39.39    2.24   0
   2 -12   1   37.66    2.31   0
  -2 -12  -1   54.53    3.09   0
   3  12   1   22.70    2.09   0
  -3  12  -1   23.67    2.19   0
   3 -12   1   21.01    2.25   0
  -3 -12  -1   29.46    2.91   0
  -4  12  -1    1.34    2.18   0
   4 -12   1    4.26    2.33   0
  -4 -12  -1    1.86    2.67   0
  -4 -12  -1    3.83    2.72   0
  -5  12  -1    3.22    2.45   0
  -5 -12  -1    1.52    2.55   0
  -5 -12  -1    7.58    2.97   0
   5 -12   1    3.66    2.54   0
  -6  12  -1    3.54    2.83   0
  -6 -12  -1    5.27    2.80   0
  -6 -12  -1    2.62    2.83   0
  -6  13   1    0.20    2.80   0
   6 -13  -1    1.85    2.91   0
  -6 -13   1   -0.18    2.77   0
  -6 -13   1    3.83    3.53   0
  -5  13   1    4.90    1.74   0
   5 -13  -1    2.95    2.51   0
  -5 -13   1    4.17    3.14   0
  -5 -13   1    4.77    3.00   0
  -4  13   1    7.83    2.25   0
  -4 -13   1    8.36    2.88   0
  -4 -13   1    7.09    2.88   0
   4 -13  -1    4.39    1.59   0
  -3  13   1   76.29    2.58   0
   3 -13  -1   71.31    2.55   0
  -3 -13   1   75.00    3.52   0
  -3 -13   1   97.26    3.68   0
   2  13  -1   56.21    2.96   0
  -2  13   1   52.20    2.36   0
  -2 -13   1   68.70    3.54   0
   2 -13  -1   48.34    1.78   0
  -1  13   1  344.10    3.85   0
   1  13  -1  440.13    5.64   0
  -1 -13   1  308.92    5.07   0
   1 -13  -1  304.40    3.66   0
   0  13   1   34.75    2.20   0
   0  13  -1   32.08    2.21   0
   0 -13   1   24.19    2.66   0
   0 -13  -1   28.90    2.15   0
  -1  13  -1   16.33    2.01   0
   1  13   1   22.77    2.76   0
  -1 -13  -1   21.54    2.28   0
   1 -13   1   14.87    1.97   0
  -2  13  -1  157.60    2.85   0
   2  13   1  181.02    3.68   0
  -2 -13  -1  208.42    3.67   0
   2 -13   1  145.72    2.79   0
  -3  13  -1   37.40    2.31   0
   3  13   1   34.72    2.25   0
  -3 -13  -1   50.99    2.64   0
   3 -13   1   36.45    2.33   0
  -4  13  -1   12.02    2.34   0
  -4 -13  -1   16.85    2.33   0
  -4 -13  -1   14.09    2.90   0
   4 -13   1    9.22    2.40   0
  -5  13  -1    0.80    2.46   0
  -5 -13  -1    1.42    3.10   0
   5 -13   1   -2.66    2.50   0
  -5 -13  -1   -0.71    3.03   0
  -6 -13  -1    3.03    3.07   0
  -6 -13  -1   -0.44    3.55   0
  -6 -14   1    3.08    3.62   0
  -6 -14   1    2.57    3.48   0
  -5  14   1    7.26    2.50   0
  -5 -14   1    7.62    3.15   0
   5 -14  -1    6.78    2.57   0
  -5 -14   1    6.10    3.65   0
  -4  14   1    7.87    2.25   0
  -4 -14   1    7.33    2.99   0
  -4 -14   1   11.98    3.03   0
   4 -14  -1    8.38    2.30   0
  -3  14   1    0.63    2.14   0
  -3 -14   1    2.03    3.05   0
  -3 -14   1    0.73    2.64   0
   3 -14  -1   -0.23    2.15   0
  -2  14   1   77.85    2.50   0
   2  14  -1   82.54    3.52   0
  -2 -14   1   87.53    3.53   0
   2 -14  -1   64.60    1.92   0
   1  14  -1   10.62    2.56   0
  -1  14   1   11.46    2.02   0
   1 -14  -1    6.42    2.05   0
  -1 -14   1    7.80    2.52   0
   0  14  -1  199.61    3.55   0
   0  14   1  224.08    3.42   0
   0 -14  -1  176.80    3.09   0
   0 -14   1  157.37    3.36   0
  -1  14  -1  287.46    3.63   0
   1  14   1  390.79    4.94   0
  -1 -14  -1  325.46    4.32   0
   1 -14   1  258.42    3.45   0
   2  14   1    6.77    2.50   0
  -2  14  -1    4.20    2.02   0
  -2 -14  -1    5.56    2.08   0
   2 -14   1    1.01    2.04   0
   3  14   1    9.86    2.51   0
  -3  14  -1    8.82    1.59   0
   3 -14   1    7.96    1.58   0
  -3 -14  -1   12.79    2.28   0
  -4  14  -1    2.22    2.31   0
  -4 -14  -1    4.36    2.33   0
   4 -14   1    4.12    2.36   0
  -4 -14  -1    4.78    2.92   0
  -5  14  -1    3.75    1.80   0
   5 -14   1    2.64    1.93   0
  -5 -14  -1    1.20    3.18   0
  -5 -14  -1    1.04    3.13   0
  -5  15   1   -0.49    2.57   0
   5 -15  -1    3.12    2.61   0
  -5 -15   1   -0.20    3.60   0
  -5 -15   1    0.14    3.14   0
  -4  15   1    5.63    2.30   0
   4 -15  -1    5.05    2.30   0
  -4 -15   1    5.23    2.92   0
  -4 -15   1    4.82    2.92   0
  -3  15   1   24.37    1.78   0
   3 -15  -1   25.10    2.23   0
  -3 -15   1   35.81    3.38   0
  -3 -15   1   24.87    2.96   0
   2  15  -1  103.61    3.85   0
  -2  15   1   98.87    2.59   0
   2 -15  -1   86.23    2.49   0
  -2 -15   1  102.68    4.04   0
  -1  15   1    1.30    1.97   0
   1  15  -1    1.54    2.51   0
   1 -15  -1    0.42    1.94   0
  -1 -15   1    2.78    2.33   0
   0  15  -1  240.48    3.76   0
   0  15   1  257.55    3.60   0
   0 -15   1  182.82    3.85   0
   0 -15  -1  205.28    3.46   0
   1  15   1   53.70    2.99   0
  -1  15  -1   42.17    2.62   0
   1 -15   1   33.21    2.18   0
  -1 -15  -1   45.81    2.80   0
   2  15   1   58.62    2.95   0
  -2  15  -1   52.10    2.24   0
  -2 -15  -1   63.74    3.06   0
   2 -15   1   44.31    1.76   0
  -3  15  -1   30.99    2.33   0
   3  15   1   34.20    2.84   0
  -3 -15  -1   45.65    2.63   0
   3 -15   1   31.19    2.32   0
  -4  15  -1    2.81    2.24   0
  -4 -15  -1    1.29    2.77   0
  -4 -15  -1    0.26    2.82   0
   4 -15   1    1.56    2.32   0
  -5  15  -1   -0.71    2.55   0
  -5 -15  -1    1.19    3.20   0
  -5 -15  -1    4.28    3.04   0
   5 -15   1    4.49    2.59   0
  -5  16   1    2.59    2.56   0
   5 -16  -1    2.71    2.60   0
  -5 -16   1    4.58    3.24   0
  -5 -16   1    6.21    3.69   0
  -4  16   1    0.91    2.30   0
  -4 -16   1    5.54    3.28   0
   4 -16  -1    4.91    1.64   0
  -4 -16   1    4.63    3.39   0
  -3  16   1   57.13    2.53   0
   3 -16  -1   46.58    2.47   0
  -3 -16   1   66.23    3.80   0
  -2  16   1   14.16    1.55   0
   2  16  -1   17.53    2.93   0
   2 -16  -1   11.45    2.08   0
  -2 -16   1   16.95    2.67   0
   1  16  -1   56.60    2.89   0
  -1  16   1   44.07    2.29   0
  -1 -16   1   37.94    2.69   0
   1 -16  -1   38.54    2.22   0
   0  16  -1  166.08    3.69   0
   0  16   1  192.11    3.32   0
   0 -16  -1  141.92    3.32   0
   0 -16   1  133.72    3.08   0
   1  16   1   37.26    2.33   0
  -1  16  -1   26.94    2.16   0
   1 -16   1   24.45    2.05   0
  -1 -16  -1   33.39    2.73   0
   2  16   1   42.26    2.41   0
  -2  16  -1   36.37    2.19   0
  -2 -16  -1   42.30    3.03   0
   2 -16   1   32.36    2.19   0
  -3  16  -1  161.52    2.99   0
   3  16   1  154.29    3.59   0
  -3 -16  -1  201.52    3.93   0
   3 -16   1  151.25    2.98   0
  -4  16  -1    5.67    2.39   0
  -4 -16  -1    8.56    3.03   0
   4 -16   1   11.75    2.44   0
  -4 -16  -1   12.14    3.04   0
  -5  16  -1    0.70    2.55   0
  -5 -16  -1   -0.80    2.67   0
   5 -16   1   -2.59    2.66   0
  -5 -16  -1    1.06    3.15   0
  -5  17   1    5.76    2.62   0
  -5 -17   1    3.87    3.83   0
   5 -17  -1    2.88    2.64   0
  -5 -17   1    2.09    3.86   0
  -4  17   1    3.48    1.62   0
   4 -17  -1    0.92    2.34   0
  -4 -17   1    2.37    3.41   0
  -4 -17   1    1.50    3.33   0
  -3  17   1   18.78    2.28   0
   3 -17  -1   21.77    2.27   0
  -3 -17   1   20.27    3.43   0
  -2  17   1   16.75    2.18   0
   2  17  -1   18.90    2.96   0
   2 -17  -1   16.33    2.16   0
  -2 -17   1   15.15    3.09   0
   1  17  -1    5.86    2.62   0
  -1  17   1    2.40    1.95   0
  -1 -17   1    2.92    2.44   0
   1 -17  -1    4.14    2.00   0
   0  17  -1   73.25    2.70   0
   0  17   1   75.89    2.69   0
   0 -17  -1   60.81    2.46   0
   0 -17   1   51.38    2.52   0
   1  17   1    8.74    2.23   0
  -1  17  -1    7.32    2.00   0
  -1 -17  -1    5.98    2.09   0
   1 -17   1    4.58    2.09   0
  -2  17  -1   15.09    2.17   0
   2  17   1   18.12    2.63   0
   2 -17   1   11.25    2.22   0
  -2 -17  -1   16.70    2.28   0
  -3  17  -1   17.11    2.31   0
   3  17   1   22.15    2.77   0
   3 -17   1   21.16    1.75   0
  -3 -17  -1   28.01    3.05   0
  -4  17  -1    5.79    2.34   0
  -4 -17  -1    6.67    2.98   0
  -4 -17  -1    5.88    3.02   0
   4 -17   1    3.97    1.69   0
  -5  17  -1    2.19    2.66   0
  -5 -17  -1    0.94    3.33   0
   5 -17   1    1.20    2.67   0
  -5 -17  -1    3.60    3.20   0
  -5  18   1    3.45    1.90   0
  -5 -18   1    1.68    3.81   0
  -5 -18   1   -0.30    3.99   0
   5 -18  -1    4.54    2.72   0
  -4  18   1    4.60    2.38   0
  -4 -18   1    4.79    3.60   0
   4 -18  -1    3.72    2.52   0
  -4 -18   1    5.83    3.56   0
  -3  18   1   48.20    2.54   0
   3 -18  -1   42.92    2.51   0
  -3 -18   1   48.40    3.71   0
  -2  18   1   50.02    2.39   0
   2  18  -1   55.47    3.42   0
  -2 -18   1   47.69    3.07   0
   2 -18  -1   43.17    2.32   0
   1  18  -1   53.35    3.08   0
  -1  18   1   47.46    2.35   0
   1 -18  -1   37.38    2.32   0
  -1 -18   1   33.91    2.89   0
   0  18   1   60.18    2.97   0
   0  18  -1   54.96    2.56   0
   0 -18   1   42.00    2.39   0
   0 -18  -1   48.03    2.80   0
   1  18   1   17.27    2.64   0
  -1  18  -1   11.75    2.22   0
   1 -18   1   12.47    2.07   0
  -1 -18  -1   11.88    2.56   0
   2  18   1    6.07    2.64   0
  -2  18  -1    8.26    2.27   0
  -2 -18  -1    7.38    2.64   0
   2 -18   1    5.98    2.04   0
  -3  18  -1   36.44    2.41   0
   3  18   1   39.20    2.91   0
   3 -18   1   34.12    2.47   0
  -3 -18  -1   47.52    3.15   0
  -4  18  -1   -0.28    2.40   0
  -4 -18  -1    1.46    2.48   0
   4 -18   1    1.91    2.46   0
  -4 -18  -1    2.12    3.18   0
  -5  18  -1   -0.37    2.73   0
  -5 -18  -1    0.64    3.36   0
  -5 -18  -1    1.03    3.43   0
   5 -18   1    1.00    2.75   0
  -5  19   1   -0.32    2.67   0
  -5 -19   1    0.63    3.85   0
   5 -19  -1    2.65    2.74   0
  -5 -19   1    0.04    4.49   0
  -4  19   1    2.22    2.43   0
   4 -19  -1    8.45    2.46   0
  -4 -19   1    4.60    3.97   0
  -4 -19   1    3.80    3.53   0
  -3  19   1   15.12    2.36   0
  -3 -19   1   23.62    3.42   0
   3 -19  -1   17.13    2.37   0
   2  19  -1   58.04    3.47   0
  -2  19   1   53.22    2.38   0
  -2 -19   1   46.98    3.47   0
   2 -19  -1   46.19    2.36   0
  -1  19   1  126.02    2.75   0
   1  19  -1  154.63    3.74   0
   1 -19  -1   95.96    3.04   0
  -1 -19   1   99.29    3.41   0
   0  19   1   28.18    2.76   0
   0  19  -1   26.03    2.65   0
   0 -19   1   18.03    2.17   0
   0 -19  -1   19.87    2.21   0
   1  19   1    4.51    2.57   0
  -1  19  -1    3.29    2.56   0
   1 -19   1    2.44    2.09   0
  -1 -19  -1    2.73    1.98   0
  -2  19  -1   63.77    2.52   0
   2  19   1   73.94    3.18   0
  -2 -19  -1   63.41    3.20   0
   2 -19   1   50.74    2.43   0
  -3  19  -1    5.04    2.25   0
   3  19   1    4.59    2.67   0
  -3 -19  -1    3.78    2.87   0
   3 -19   1    5.49    2.27   0
  -4  19  -1    2.81    2.46   0
  -4 -19  -1    2.45    3.19   0
  -4 -19  -1    1.13    2.96   0
   4 -19   1   -1.14    2.51   0
  -5  19  -1    3.83    2.77   0
  -5 -19  -1    0.84    3.55   0
   5 -19   1    2.08    2.75   0
  -5 -19  -1    0.62    3.99   0
  -5  20   1    1.61    2.75   0
   5 -20  -1   -3.05    2.83   0
  -5 -20   1    1.06    4.52   0
  -5 -20   1    0.64    4.42   0
  -4  20   1    1.64    1.76   0
   4 -20  -1   -0.11    2.58   0
  -4 -20   1    0.74    4.02   0
  -4 -20   1    1.21    3.88   0
   3  20  -1    0.11    2.97   0
  -3  20   1   -1.50    2.31   0
  -3 -20   1    0.44    3.17   0
   3 -20  -1    2.22    1.67   0
   2  20  -1   12.60    3.20   0
  -2  20   1   10.62    2.21   0
   2 -20  -1   10.84    2.21   0
  -2 -20   1   10.35    3.23   0
  -1  20   1   42.28    2.48   0
   1  20  -1   50.82    3.09   0
  -1 -20   1   34.93    2.46   0
   1 -20  -1   31.76    2.44   0
   0  20  -1   15.89    2.20   0
   0  20   1   22.71    2.80   0
   0 -20  -1   12.34    2.58   0
   0 -20   1   12.16    2.19   0
  -1  20  -1   17.21    2.19   0
   1  20   1   20.84    2.37   0
  -1 -20  -1   14.39    2.74   0
   1 -20   1   12.01    2.18   0
  -2  20  -1   27.79    2.37   0
   2  20   1   37.47    2.96   0
   2 -20   1   28.40    2.37   0
  -2 -20  -1   30.81    2.90   0
   3  20   1   11.05    2.77   0
  -3  20  -1    8.36    2.29   0
   3 -20   1   10.42    2.33   0
  -3 -20  -1   13.51    2.92   0
  -4  20  -1    4.96    1.84   0
   4 -20   1    5.84    2.57   0
  -4 -20  -1    7.17    3.18   0
  -4 -20  -1    7.72    3.31   0
  -5  20  -1    1.54    2.83   0
   5 -20   1    3.10    2.97   0
  -5 -20  -1    1.06    3.58   0
  -5 -20  -1    0.71    3.47   0
   5 -21  -1   -3.29    2.82   0
  -5 -21   1    1.09    5.66   0
  -4  21   1    4.20    2.53   0
  -4 -21   1    4.71    4.45   0
   4 -21  -1    0.42    2.56   0
  -4 -21   1    3.96    4.63   0
   3  21  -1    4.82    3.24   0
  -3  21   1    6.71    2.29   0
  -3 -21   1    4.99    3.77   0
   3 -21  -1    0.50    2.37   0
  -2  21   1   62.08    2.53   0
   2  21  -1   65.46    3.75   0
  -2 -21   1   49.74    3.70   0
   2 -21  -1   49.47    2.41   0
  -1  21   1   15.94    2.34   0
   1  21  -1   17.09    2.42   0
   1 -21  -1   13.72    2.23   0
  -1 -21   1   12.03    2.78   0
   0  21  -1    1.90    2.75   0
   0  21   1    3.06    2.74   0
   0 -21   1    0.78    2.74   0
   0 -21  -1    3.25    2.16   0
  -1  21  -1   22.00    2.26   0
   1  21   1   28.41    2.48   0
   1 -21   1   19.86    2.24   0
  -1 -21  -1   22.77    2.31   0
   2  21   1   60.57    3.18   0
  -2  21  -1   50.68    2.54   0
   2 -21   1   44.32    2.53   0
  -2 -21  -1   43.83    2.68   0
  -3  21  -1   10.37    2.41   0
   3  21   1   10.74    2.83   0
   3 -21   1   10.32    1.75   0
  -3 -21  -1   13.18    3.05   0
  -4  21  -1    4.64    2.50   0
  -4 -21  -1    7.07    3.39   0
   4 -21   1    2.84    2.56   0
  -4 -21  -1    5.40    3.28   0
  -4  22   1    5.98    2.53   0
   4 -22  -1    0.45    1.84   0
  -4 -22   1    0.66    4.89   0
  -4 -22   1    0.59    4.99   0
   3  22  -1    2.48    3.63   0
  -3  22   1    3.18    2.35   0
   3 -22  -1    3.27    2.33   0
  -3 -22   1    3.04    3.84   0
  -2  22   1   17.86    2.31   0
   2  22  -1   16.08    2.96   0
   2 -22  -1   11.43    2.30   0
  -2 -22   1   11.66    3.38   0
  -1  22   1   15.10    2.36   0
   1  22  -1   16.34    2.83   0
  -1 -22   1   12.12    2.76   0
   1 -22  -1   10.51    2.31   0
   0  22   1   45.35    2.95   0
   0  22  -1   38.78    2.44   0
   0 -22  -1   27.72    2.43   0
   0 -22   1   27.88    2.89   0
   1  22   1   58.22    3.22   0
  -1  22  -1   49.25    2.64   0
  -1 -22  -1   44.55    2.57   0
   1 -22   1   41.10    2.93   0
  -2  22  -1   62.25    2.59   0
   2  22   1   78.45    3.41   0
  -2 -22  -1   66.77    3.01   0
   2 -22   1   60.61    2.54   0
  -3  22  -1    3.00    2.37   0
   3  22   1    4.87    2.92   0
   3 -22   1    6.66    2.46   0
  -3 -22  -1    3.78    3.05   0
  -4  22  -1    1.25    1.73   0
  -4 -22  -1    1.38    3.79   0
  -4 -22  -1    2.06    3.42   0
   4 -22   1    2.11    2.71   0
  -4  23   1    1.60    1.90   0
  -4 -23   1    1.20    5.92   0
  -4 -23   1    0.63    6.05   0
   4 -23  -1    0.46    2.77   0
  -3  23   1    5.40    2.37   0
   3  23  -1    1.62    3.19   0
   3 -23  -1    1.34    1.81   0
  -3 -23   1    1.19    3.42   0
   2  23  -1    4.38    3.32   0
  -2  23   1    6.70    2.33   0
  -2 -23   1    4.38    2.86   0
   2 -23  -1    1.39    2.35   0
   1  23  -1    4.40    2.98   0
  -1  23   1    0.43    2.31   0
   1 -23  -1    1.47    2.23   0
  -1 -23   1    1.52    2.81   0
   0  23  -1   13.40    2.99   0
   0  23   1   16.55    2.92   0
   0 -23   1    8.89    2.43   0
   0 -23  -1   14.07    2.44   0
  -1  23  -1   28.99    2.48   0
   1  23   1   34.79    2.63   0
  -1 -23  -1   24.80    2.47   0
   1 -23   1   24.74    2.42   0
  -2  23  -1    2.61    2.31   0
   2  23   1    6.98    3.06   0
  -2 -23  -1    1.89    2.30   0
   2 -23   1    7.80    2.38   0
  -3  23  -1    4.06    2.44   0
   3  23   1    3.59    3.41   0
  -3 -23  -1    5.18    3.12   0
   3 -23   1    3.04    2.46   0
  -4  23  -1    2.34    2.64   0
   4 -23   1    2.38    2.73   0
  -4 -23  -1   -0.49    3.36   0
  -4 -23  -1   -1.37    4.13   0
  -4  24   1    2.43    2.74   0
   4 -24  -1    0.54    2.72   0
   3  24  -1    1.87    3.36   0
  -3  24   1    4.45    2.45   0
  -3 -24   1    2.94    3.95   0
   3 -24  -1    2.21    2.53   0
   2  24  -1    7.92    3.41   0
  -2  24   1    7.01    2.33   0
  -2 -24   1    3.81    2.97   0
   2 -24  -1    4.69    2.34   0
  -1  24   1   23.87    2.47   0
   1  24  -1   27.05    3.12   0
   1 -24  -1   15.91    2.43   0
  -1 -24   1   18.50    3.05   0
   0  24   1   61.23    2.79   0
   0  24  -1   65.91    2.89   0
   0 -24   1   44.72    2.73   0
   0 -24  -1   45.08    2.62   0
   1  24   1   40.06    3.17   0
  -1  24  -1   32.53    3.10   0
   1 -24   1   27.28    2.50   0
  -1 -24  -1   27.04    2.44   0
   2  24   1   15.29    3.10   0
  -2  24  -1   11.63    2.45   0
   2 -24   1   17.64    2.48   0
  -2 -24  -1   15.43    2.98   0
  -3  24  -1    5.43    2.46   0
   3  24   1    3.10    2.98   0
  -3 -24  -1    4.00    3.13   0
   3 -24   1    5.13    2.55   0
  -4  24  -1   -0.29    2.63   0
  -4 -24  -1   -0.53    4.00   0
   4 -24   1    0.81    2.79   0
  -4 -24  -1    1.78    3.66   0
  -4  25   1    1.22    2.80   0
   4 -25  -1   -1.06    2.80   0
   3  25  -1    4.72    3.88   0
  -3  25   1    5.69    2.60   0
  -3 -25   1    3.76    4.24   0
   3 -25  -1    4.64    1.85   0
  -2  25   1   17.79    2.60   0
   2  25  -1   16.63    3.25   0
  -2 -25   1   10.98    3.65   0
   2 -25  -1   15.47    2.48   0
   1  25  -1    8.53    3.07   0
  -1  25   1    6.02    2.42   0
   1 -25  -1    5.95    2.55   0
  -1 -25   1    3.60    2.87   0
   0  25   1    6.74    2.53   0
   0  25  -1    8.04    3.00   0
   0 -25   1    6.77    2.42   0
   0 -25  -1    5.95    2.44   0
   1  25   1   39.76    3.28   0
  -1  25  -1   30.30    2.61   0
  -1 -25  -1   28.15    2.56   0
   1 -25   1   23.10    2.59   0
  -2  25  -1   -0.26    2.41   0
   2  25   1    4.70    3.08   0
  -2 -25  -1    0.86    3.03   0
   2 -25   1    2.17    2.45   0
   3  25   1    0.54    3.03   0
  -3  25  -1    0.48    2.67   0
   3 -25   1    1.84    1.78   0
  -3 -25  -1   -0.82    3.12   0
   4 -25   1   -3.10    2.81   0
  -4 -25  -1    0.11    3.74   0
  -4 -25  -1    0.09    4.12   0
   3  26  -1    2.09    3.93   0
  -3  26   1    1.75    2.56   0
  -3 -26   1    2.47    4.71   0
   3 -26  -1    5.45    2.68   0
  -2  26   1   15.98    2.61   0
   2  26  -1   17.67    3.22   0
   2 -26  -1    9.81    2.60   0
  -2 -26   1   12.82    3.31   0
  -1  26   1    5.47    2.46   0
   1  26  -1    8.99    3.07   0
   1 -26  -1    5.54    2.51   0
  -1 -26   1    2.05    2.51   0
   0  26   1   28.10    2.67   0
   0  26  -1   30.82    2.76   0
   0 -26  -1   22.88    2.65   0
   0 -26   1   20.33    2.68   0
  -1  26  -1    3.44    2.45   0
   1  26   1    4.29    2.51   0
   1 -26   1    3.97    3.04   0
  -1 -26  -1    3.75    2.43   0
  -2  26  -1    3.87    2.46   0
   2  26   1    7.69    3.13   0
   2 -26   1    4.28    2.58   0
  -2 -26  -1    2.30    3.17   0
  -3  26  -1    2.05    2.66   0
   3  26   1    1.85    3.20   0
   3 -26   1    2.75    2.69   0
  -3 -26  -1    1.61    3.90   0
   3  27  -1    2.73    4.59   0
  -3  27   1    3.50    2.74   0
   3 -27  -1    1.38    2.82   0
  -3 -27   1    3.40    4.82   0
   2  27  -1    6.36    3.72   0
  -2  27   1    4.15    2.57   0
   2 -27  -1    3.33    2.60   0
  -2 -27   1    3.00    3.33   0
  -1  27   1   26.80    2.67   0
   1  27  -1   27.17    3.34   0
  -1 -27   1   16.94    3.24   0
   1 -27  -1   21.06    2.65   0
   0  27  -1    4.04    3.06   0
   0  27   1    6.37    2.48   0
   0 -27   1    3.31    2.51   0
   0 -27  -1    4.20    3.02   0
  -1  27  -1    7.22    2.62   0
   1  27   1   11.37    2.63   0
  -1 -27  -1    7.42    2.59   0
   1 -27   1    9.71    2.62   0
   2  27   1    4.88    2.57   0
  -2  27  -1    3.86    2.54   0
  -2 -27  -1    3.88    3.15   0
   2 -27   1    0.60    2.61   0
   3  27   1    0.96    3.73   0
  -3  27  -1    1.88    1.96   0
  -3 -27  -1   -0.58    3.38   0
   3 -27   1    0.55    2.84   0
  -3  28   1    2.92    2.78   0
  -3 -28   1    3.06    5.50   0
   3 -28  -1    6.31    2.89   0
   2  28  -1    3.74    3.79   0
  -2  28   1    6.39    2.64   0
  -2 -28   1    1.41    3.95   0
   2 -28  -1    3.34    2.64   0
  -1  28   1    5.00    2.60   0
   1  28  -1    4.65    3.23   0
   1 -28  -1    3.59    2.63   0
  -1 -28   1    2.27    3.27   0
   0  28  -1   17.61    2.72   0
   0  28   1   16.26    3.24   0
   0 -28  -1    9.63    2.67   0
   0 -28   1   13.33    3.26   0
   1  28   1    0.23    2.60   0
  -1  28  -1   -1.91    3.17   0
  -1 -28  -1    1.39    2.59   0
   1 -28   1   -0.22    2.60   0
   2  28   1    3.81    3.32   0
  -2  28  -1    1.26    2.66   0
   2 -28   1    4.08    2.57   0
  -2 -28  -1    1.62    3.28   0
  -3  28  -1    2.15    2.92   0
   3 -28   1    5.08    2.87   0
  -3 -28  -1    6.14    4.23   0
   2  29  -1   -0.47    3.44   0
  -2  29   1   -0.48    2.71   0
   2 -29  -1    0.01    2.79   0
  -2 -29   1    0.97    3.49   0
  -1  29   1    3.59    3.23   0
   1  29  -1    4.74    2.68   0
   1 -29  -1    0.61    3.29   0
  -1 -29   1    2.28    3.34   0
   0  29   1   16.57    3.36   0
   0  29  -1   17.96    2.78   0
   0 -29  -1    8.83    3.32   0
   0 -29   1   11.57    3.41   0
  -1  29  -1    8.83    2.75   0
   1  29   1    8.36    3.35   0
  -1 -29  -1    4.09    2.76   0
   1 -29   1    7.09    2.73   0
   2  29   1    1.95    3.33   0
  -2  29  -1    2.23    3.26   0
  -2 -29  -1    1.15    2.70   0
   2 -29   1    0.64    2.74   0
  -2  30   1    2.16    2.85   0
   2  30  -1    2.93    3.58   0
   2 -30  -1    3.53    2.86   0
  -2 -30   1    3.87    4.17   0
  -1  30   1    0.01    2.70   0
   1  30  -1    2.52    3.39   0
  -1 -30   1   -1.35    3.42   0
   1 -30  -1    4.74    2.78   0
   0  30   1    1.74    2.73   0
   0  30  -1    3.47    3.31   0
   0 -30   1    1.33    2.87   0
   0 -30  -1    0.58    2.78   0
  -1  30  -1    2.00    2.77   0
   1  30   1    1.87    3.39   0
   1 -30   1   -2.14    2.79   0
  -1 -30  -1    0.84    2.80   0
  -2 -30  -1   -0.77    3.49   0
   2 -30   1    1.55    2.95   0
   1  31  -1    9.58    3.68   0
  -1  31   1    3.04    2.89   0
  -1 -31   1    4.75    3.65   0
   1 -31  -1    5.07    2.97   0
   0  31  -1   -0.02    2.86   0
   0  31   1    1.41    2.87   0
   0 -31  -1    0.20    3.56   0
   0 -31   1   -0.08    2.85   0
   1  31   1    8.07    2.90   0
  -1  31  -1    5.46    3.62   0
  -1 -31  -1    4.94    2.99   0
   1 -31   1    2.18    2.98   0
  -6   0   2    8.26    2.53   0
  -6   0   2    5.49    2.68   0
  -5   0   2   47.49    2.56   0
  -4   0   2    5.65    2.11   0
   4   0  -2    7.14    2.11   0
   3   0  -2   15.07    2.23   0
  -3   0   2   15.12    2.19   0
   2   0  -2   83.19    3.22   0
  -2   0   2   89.18    2.84   0
  -1   0   2  136.70    4.30   0
   1   0  -2  127.42    4.04   0
   0   0   2  171.79    4.86   0
   0   0  -2  174.24    4.96   0
  -1   0  -2 3805.09   14.09   0
   1   0   2 3468.69   14.06   0
  -2   0  -2   29.29    2.15   0
  -2   0  -2   29.45    2.38   0
  -3   0  -2  597.17    4.63   0
  -3   0  -2  634.89    4.73   0
  -4   0  -2   -0.44    2.00   0
  -4   0  -2    3.66    1.81   0
  -5   0  -2   21.34    2.41   0
  -5   0  -2   21.48    2.29   0
  -6   0  -2    5.71    2.46   0
  -6   0  -2    8.12    2.66   0
  -6   1   2   10.37    2.67   0
  -6   1   2    7.90    2.42   0
  -6  -1   2   11.99    3.19   0
  -6  -1   2    9.78    2.43   0
  -5   1   2   14.23    2.37   0
   5  -1  -2   10.54    2.43   0
  -5  -1   2   11.98    2.42   0
  -5  -1   2    9.72    2.15   0
   4   1  -2    3.11    2.20   0
  -4   1   2    4.69    1.99   0
   4  -1  -2    4.00    2.21   0
  -4  -1   2    5.06    2.06   0
   3   1  -2   57.35    2.39   0
  -3   1   2   62.82    2.31   0
  -3  -1   2   58.58    2.51   0
   3  -1  -2   57.05    2.31   0
  -2   1   2  502.69    5.08   0
   2   1  -2  475.92    5.37   0
   2  -1  -2  475.45    4.98   0
  -2  -1   2  481.85    5.36   0
  -1   1   2 1749.38   11.92   0
   1   1  -2 1586.13   12.93   0
  -1  -1   2 1744.41   14.24   0
   1  -1  -2 1658.86   11.32   0
   0   1  -2 1975.30   14.98   0
   0   1   2 2254.82   14.24   0
   0  -1  -2 2292.74   14.49   0
   0  -1   2 1871.60   14.37   0
  -1   1  -2  301.84    4.28   0
   1   1   2  310.74    4.69   0
  -1  -1  -2  354.09    4.77   0
  -2   1  -2  437.42    4.27   0
  -2   1  -2  437.25    4.20   0
  -2  -1  -2  468.42    4.72   0
  -2  -1  -2  433.74    4.26   0
  -3   1  -2  153.41    2.87   0
  -3   1  -2  154.91    2.60   0
  -3  -1  -2  163.95    2.88   0
  -3  -1  -2  156.63    3.05   0
  -4   1  -2   10.14    2.19   0
  -4   1  -2    9.63    1.92   0
  -4  -1  -2    8.93    1.97   0
  -4  -1  -2   14.80    1.89   0
  -5   1  -2    2.75    2.35   0
  -5   1  -2    3.09    2.15   0
  -5  -1  -2    5.66    2.30   0
  -5  -1  -2    5.88    2.16   0
  -6   1  -2   11.94    2.69   0
  -6   1  -2   10.02    2.43   0
  -6  -1  -2    4.27    2.47   0
  -6  -1  -2    6.96    2.59   0
  -6   2   2    0.85    2.41   0
  -6   2   2    1.74    2.54   0
  -6  -2   2    2.66    2.63   0
  -6  -2   2    1.41    2.40   0
  -5   2   2   20.59    2.35   0
   5  -2  -2   14.53    2.45   0
  -5  -2   2   15.39    2.16   0
  -5  -2   2   16.96    2.44   0
  -4   2   2    7.88    2.12   0
   4  -2  -2    7.21    2.18   0
  -4  -2   2    7.15    2.48   0
  -3   2   2   12.57    2.02   0
   3   2  -2   14.42    2.14   0
   3  -2  -2   11.54    2.36   0
  -3  -2   2   12.73    2.23   0
  -2   2   2 1215.73    7.37   0
   2   2  -2 1099.02    8.12   0
  -2  -2   2 1156.95    8.24   0
   2  -2  -2 1134.73    7.30   0
   1   2  -2 3886.49   23.46   0
  -1   2   2 4679.59   16.90   0
  -1  -2   2 4838.79   26.27   0
   1  -2  -2 4371.47   16.82   0
   0   2   2  275.46    5.26   0
   0   2  -2  206.79    5.74   0
   0  -2  -2  281.46    5.37   0
   0  -2   2  195.59    5.28   0
  -1   2  -2 3276.27   13.03   0
   1   2   2 3259.66   13.50   0
  -1   2  -2 2877.24   12.19   0
  -1  -2  -2 3426.17   14.17   0
  -2   2  -2 1095.83    6.45   0
  -2   2  -2 1036.86    6.14   0
  -2  -2  -2 1152.21    6.71   0
  -3   2  -2    7.18    1.89   0
  -3   2  -2   11.21    2.10   0
  -3  -2  -2    7.66    1.93   0
  -3  -2  -2    8.09    1.98   0
  -4   2  -2    3.85    2.16   0
  -4   2  -2    7.81    1.94   0
  -4  -2  -2    7.01    2.02   0
  -4  -2  -2    5.14    2.04   0
  -5   2  -2    0.98    2.36   0
  -5   2  -2    6.42    2.12   0
  -5  -2  -2    5.33    2.30   0
  -5  -2  -2    1.47    2.12   0
  -6   2  -2    3.09    2.73   0
  -6   2  -2    6.44    2.46   0
  -6  -2  -2    1.53    2.66   0
  -6  -2  -2    2.16    2.44   0
  -6   3   2    9.61    2.59   0
  -6  -3   2    4.29    3.24   0
  -6  -3   2    4.09    2.43   0
  -5   3   2   23.91    2.40   0
  -5  -3   2   24.29    2.43   0
   5  -3  -2   21.05    2.51   0
  -5  -3   2   19.20    2.31   0
  -4   3   2    8.20    2.05   0
   4  -3  -2    8.70    2.01   0
  -4  -3   2    7.87    1.89   0
  -4  -3   2    5.87    2.54   0
  -3   3   2  263.92    3.44   0
   3   3  -2  257.10    4.39   0
  -3  -3   2  263.54    3.88   0
   3  -3  -2  252.46    3.49   0
   2   3  -2  455.31    5.71   0
  -2   3   2  463.35    4.86   0
   2  -3  -2  441.92    4.68   0
  -2  -3   2  429.42    5.98   0
   1   3  -2 7764.16   40.54   0
  -1   3   2 8699.22   23.19   0
   1  -3  -2 8756.66   21.85   0
  -1  -3   2 9970.39   44.11   0
   0   3  -2  385.92    6.96   0
   0   3   2  620.28    7.07   0
   0  -3  -2  603.83    6.99   0
  -1   3  -2 8871.98   20.84   0
   1   3   2 8858.30   22.21   0
  -1  -3  -2 9999.99   24.47   0
   1  -3   2 8638.92   21.88   0
  -2   3  -2   18.87    2.13   0
   2   3   2   19.76    2.05   0
   2  -3   2   19.43    1.63   0
  -2  -3  -2   22.36    2.16   0
  -3   3  -2  138.94    2.86   0
  -3  -3  -2  147.68    2.91   0
  -3  -3  -2  158.13    2.82   0
  -4   3  -2    9.75    1.60   0
  -4   3  -2    9.67    2.05   0
  -4  -3  -2    5.55    2.09   0
  -4  -3  -2    7.21    1.98   0
  -5   3  -2    0.82    2.10   0
  -5   3  -2   -1.16    2.30   0
  -5  -3  -2    2.68    2.31   0
  -5  -3  -2    1.25    2.19   0
  -6   3  -2    2.80    2.47   0
  -6   3  -2    3.02    2.64   0
  -6  -3  -2   -2.10    2.44   0
  -6  -3  -2    2.82    2.71   0
  -6   4   2   -1.58    2.61   0
  -6  -4   2    0.46    2.62   0
  -6  -4   2    1.49    2.45   0
  -5   4   2   16.53    2.40   0
  -5  -4   2   13.18    2.29   0
   5  -4  -2   20.38    2.40   0
  -5  -4   2   14.22    2.93   0
  -4   4   2    6.58    2.03   0
  -4  -4   2    7.91    2.52   0
  -4  -4   2    6.37    1.92   0
   4  -4  -2    4.44    2.09   0
  -3   4   2    1.93    1.99   0
   3  -4  -2    0.70    1.41   0
  -3  -4   2    1.26    2.52   0
  -2   4   2   39.71    2.33   0
   2   4  -2   38.45    2.92   0
  -2  -4   2   37.13    2.50   0
   2  -4  -2   38.01    2.32   0
  -1   4   2 1392.92    8.83   0
   1  -4  -2 1297.98    8.28   0
   0   4   2 3556.35   14.78   0
   0   4  -2 2486.13   16.29   0
   0  -4  -2 3310.37   14.32   0
   1   4   2 1971.42   10.39   0
  -1   4  -2 1618.68    9.33   0
  -1  -4  -2 2205.81   10.99   0
   1  -4   2 1789.86    9.81   0
  -2   4  -2   26.75    2.13   0
   2   4   2   30.52    2.08   0
   2  -4   2   27.54    1.67   0
  -2  -4  -2   28.52    2.16   0
  -3   4  -2   72.90    2.05   0
  -3  -4  -2   76.43    2.51   0
  -3  -4  -2   79.52    2.44   0
  -4   4  -2   13.53    2.16   0
  -4   4  -2   11.98    2.03   0
  -4  -4  -2   11.07    2.26   0
  -4  -4  -2   13.74    2.10   0
  -5   4  -2    3.29    2.35   0
  -5   4  -2    5.23    2.14   0
  -5  -4  -2    8.04    2.38   0
  -5  -4  -2    6.10    2.19   0
  -6   4  -2    2.70    2.75   0
  -6   4  -2   -1.39    2.46   0
  -6  -4  -2    0.57    2.65   0
  -6  -4  -2    1.10    2.62   0
  -6   5   2    9.69    2.69   0
  -6  -5   2    6.58    2.50   0
  -6  -5   2    8.03    2.68   0
  -5   5   2   11.70    2.39   0
   5  -5  -2   10.02    2.41   0
  -5  -5   2    9.62    2.29   0
  -5  -5   2    8.85    2.45   0
  -4   5   2   40.04    2.34   0
  -4  -5   2   40.99    2.73   0
  -4  -5   2   41.34    2.33   0
   4  -5  -2   37.89    2.30   0
  -3   5   2   26.47    2.17   0
   3  -5  -2   24.90    2.15   0
  -3  -5   2   23.89    2.20   0
  -3  -5   2   25.72    2.25   0
  -2   5   2    2.04    1.90   0
  -2  -5   2    1.50    2.72   0
   2  -5  -2    1.22    1.97   0
  -2  -5   2    1.03    2.14   0
  -1   5   2 2304.25   10.93   0
   1  -5  -2 2158.36    9.87   0
   0   5   2  737.31    6.79   0
   0   5  -2  473.06    7.54   0
   0  -5   2  474.70    7.66   0
   0  -5  -2  706.94    6.76   0
   1   5   2 4302.21   14.71   0
  -1   5  -2 3698.46   13.45   0
   1  -5   2 3839.66   13.57   0
  -1  -5  -2 4873.14   15.97   0
  -2   5  -2  316.06    3.73   0
   2   5   2  326.61    3.95   0
   2  -5   2  351.39    3.87   0
  -2  -5  -2  375.67    4.48   0
  -3   5  -2   15.96    2.15   0
   3  -5   2   12.74    2.12   0
  -3  -5  -2   17.79    2.17   0
  -3  -5  -2   19.35    2.03   0
  -4   5  -2   23.59    2.29   0
  -4  -5  -2   28.76    2.17   0
  -4  -5  -2   21.89    2.31   0
  -5   5  -2    2.97    2.16   0
  -5   5  -2    4.70    2.31   0
  -5  -5  -2    0.69    2.37   0
  -5  -5  -2    2.84    2.16   0
  -6   5  -2   -1.28    2.51   0
  -6   5  -2    1.18    2.60   0
  -6  -5  -2    3.09    2.50   0
  -6  -5  -2   -2.13    2.75   0
  -6   6   2    6.55    2.61   0
  -6  -6   2    8.44    3.26   0
  -6  -6   2    4.35    2.52   0
   6  -6  -2    7.50    2.87   0
  -5   6   2   63.67    2.69   0
  -5  -6   2   62.48    3.15   0
  -5  -6   2   59.14    3.29   0
   5  -6  -2   57.43    2.70   0
  -4   6   2   53.62    2.47   0
  -4  -6   2   57.87    2.81   0
   4  -6  -2   52.02    2.45   0
  -4  -6   2   48.86    2.90   0
  -3   6   2   44.51    1.81   0
   3  -6  -2   46.62    2.34   0
  -3  -6   2   45.55    2.91   0
  -3  -6   2   48.34    2.69   0
  -2   6   2   79.50    2.53   0
   2  -6  -2   78.01    2.44   0
  -2  -6   2   74.56    3.49   0
  -2  -6   2   85.67    3.48   0
  -1   6   2  302.02    4.34   0
   1  -6  -2  289.91    4.19   0
   0   6  -2 1361.22   11.36   0
   0   6   2 2002.34   10.54   0
   0  -6   2 1399.83   11.50   0
   0  -6  -2 1982.24   10.36   0
   1   6   2  231.45    4.04   0
  -1   6  -2  163.94    3.59   0
  -1  -6  -2  259.01    4.28   0
   1  -6   2  168.06    3.60   0
   2   6   2  768.07    5.54   0
  -2   6  -2  718.87    5.28   0
  -2  -6  -2  927.74    6.25   0
   2  -6   2  718.52    5.26   0
  -3   6  -2    2.06    1.96   0
   3  -6   2   -1.98    1.99   0
  -3  -6  -2    1.96    1.84   0
  -3  -6  -2    1.57    1.96   0
  -4   6  -2   31.60    2.31   0
  -4  -6  -2   37.06    2.37   0
  -4  -6  -2   29.61    2.86   0
  -5   6  -2    0.97    2.15   0
  -5   6  -2    1.67    2.32   0
  -5  -6  -2   -0.79    2.40   0
  -5  -6  -2    1.01    2.40   0
  -6   6  -2    3.60    2.66   0
  -6   6  -2    1.38    2.47   0
  -6  -6  -2    1.87    2.56   0
  -6  -6  -2    2.40    2.70   0
  -6   7   2    2.86    2.64   0
  -6  -7   2    1.86    3.29   0
   6  -7  -2    3.05    2.71   0
  -6  -7   2    1.25    2.53   0
  -5   7   2    7.41    2.40   0
  -5  -7   2    8.85    2.75   0
  -5  -7   2    7.78    2.42   0
   5  -7  -2   12.63    2.35   0
  -4   7   2  129.44    2.93   0
   4  -7  -2  137.51    2.81   0
  -4  -7   2  147.43    3.53   0
  -4  -7   2  128.83    3.55   0
  -3   7   2   10.40    2.00   0
  -3  -7   2    7.77    2.46   0
  -3  -7   2    8.71    2.37   0
   3  -7  -2    7.83    1.48   0
  -2   7   2  114.55    2.73   0
  -2  -7   2  132.15    4.69   0
   2  -7  -2  108.80    2.63   0
  -2  -7   2  106.52    4.39   0
  -1   7   2  149.27    3.22   0
   1  -7  -2  139.42    3.18   0
   0   7   2  817.31    6.55   0
   0   7  -2  570.73    6.90   0
   0  -7   2  569.98    7.03   0
   0  -7  -2  769.67    6.49   0
  -1   7  -2  780.76    5.97   0
   1   7   2 1031.30    7.12   0
   1  -7   2  780.26    6.22   0
  -1  -7  -2 1146.27    7.57   0
  -2   7  -2  258.60    3.52   0
   2   7   2  272.89    3.75   0
   2  -7   2  245.90    3.56   0
  -2  -7  -2  329.61    4.30   0
  -3   7  -2   54.17    2.27   0
  -3  -7  -2   71.66    2.44   0
   3  -7   2   61.20    2.34   0
  -4   7  -2   19.53    2.32   0
  -4  -7  -2   25.75    2.22   0
  -4  -7  -2   22.43    2.33   0
   4  -7   2   27.32    2.35   0
  -5   7  -2   11.14    2.16   0
  -5   7  -2   10.37    2.42   0
  -5  -7  -2   11.43    2.46   0
  -5  -7  -2   10.01    2.42   0
  -6   7  -2   -0.96    2.48   0
  -6   7  -2    2.51    2.69   0
  -6  -7  -2    0.52    2.58   0
  -6  -7  -2   -0.14    3.39   0
  -6   8   2    2.77    2.69   0
   6  -8  -2    5.10    2.69   0
  -6  -8   2    2.77    3.06   0
  -6  -8   2    2.66    3.29   0
  -5   8   2   19.07    2.42   0
  -5  -8   2   20.89    2.92   0
  -5  -8   2   21.36    3.08   0
   5  -8  -2   19.83    2.51   0
  -4   8   2   73.74    2.57   0
   4  -8  -2   74.73    2.53   0
  -4  -8   2   74.15    3.19   0
  -4  -8   2   71.69    2.85   0
  -3   8   2   16.54    2.08   0
  -3  -8   2   14.25    2.51   0
  -3  -8   2   19.38    2.43   0
   3  -8  -2   12.69    2.13   0
  -2   8   2  164.94    2.97   0
  -2  -8   2  147.36    5.26   0
   2  -8  -2  147.89    2.86   0
  -2  -8   2  201.50    5.59   0
   1   8  -2  319.15    8.99   0
  -1   8   2  239.22    3.51   0
  -1  -8   2  203.55    8.06   0
   1  -8  -2  226.82    3.46   0
   0   8  -2  185.30    3.96   0
   0   8   2  254.93    3.98   0
   0  -8   2  167.77    4.21   0
   0  -8  -2  227.23    3.54   0
  -1   8  -2  391.16    4.43   0
   1   8   2  554.69    5.33   0
  -1  -8  -2  569.66    5.55   0
   1  -8   2  374.03    4.60   0
   2   8   2  881.09    6.25   0
  -2   8  -2  808.60    5.31   0
   2  -8   2  816.39    5.49   0
  -2  -8  -2 1092.03    6.92   0
  -3   8  -2   19.33    2.13   0
   3  -8   2   21.28    2.14   0
  -3  -8  -2   25.54    2.22   0
  -4   8  -2    6.31    2.17   0
  -4  -8  -2    2.80    2.79   0
  -4  -8  -2    7.45    2.63   0
   4  -8   2   11.94    2.21   0
  -5   8  -2    5.53    2.20   0
  -5   8  -2    7.25    2.37   0
  -5  -8  -2    7.26    2.45   0
  -5  -8  -2    5.30    2.36   0
  -6   8  -2   -0.80    2.61   0
  -6   8  -2   -0.30    2.43   0
  -6  -8  -2    2.16    2.75   0
  -6  -8  -2    1.83    2.66   0
  -6   9   2    3.24    2.57   0
   6  -9  -2    0.79    2.72   0
  -6  -9   2   -0.07    3.13   0
  -6  -9   2    2.62    3.36   0
  -5   9   2   26.45    2.50   0
  -5  -9   2   29.35    2.62   0
  -5  -9   2   23.68    3.23   0
   5  -9  -2   25.39    2.50   0
  -4   9   2   54.35    2.54   0
  -4  -9   2   46.73    3.01   0
   4  -9  -2   48.27    2.46   0
  -4  -9   2   54.65    3.05   0
  -3   9   2   11.18    2.12   0
   3  -9  -2   13.09    2.10   0
  -3  -9   2   10.62    2.83   0
  -3  -9   2   13.24    2.49   0
  -2   9   2  155.84    3.03   0
  -2  -9   2  214.31    6.09   0
  -2  -9   2  145.35    5.40   0
   2  -9  -2  151.03    2.93   0
  -1   9   2  750.58    5.40   0
   1   9  -2  983.58   12.17   0
  -1  -9   2  617.44   10.68   0
   1  -9  -2  701.55    5.28   0
   0   9   2  146.80    3.20   0
   0   9  -2  111.08    3.20   0
   0  -9  -2  129.78    3.06   0
   0  -9   2   96.52    3.48   0
  -1   9  -2  222.35    3.51   0
   1   9   2  305.99    4.10   0
  -1  -9  -2  317.17    4.24   0
   1  -9   2  202.29    3.55   0
   2   9   2   58.37    2.78   0
  -2   9  -2   56.36    2.36   0
  -2  -9  -2   75.27    3.24   0
   2  -9   2   55.09    2.45   0
   3   9   2   44.08    2.20   0
  -3   9  -2   41.15    1.83   0
   3  -9   2   46.75    1.79   0
  -3  -9  -2   62.48    2.52   0
  -4   9  -2   22.60    2.35   0
  -4  -9  -2   28.52    2.40   0
  -4  -9  -2   30.80    2.27   0
   4  -9   2   28.36    2.38   0
  -5   9  -2    2.16    2.39   0
  -5  -9  -2    2.35    2.36   0
  -5  -9  -2   -1.48    2.50   0
  -6   9  -2    1.20    2.56   0
  -6   9  -2    2.62    1.84   0
  -6  -9  -2    1.46    2.80   0
  -6  -9  -2    1.17    2.68   0
  -6  10   2   -0.83    1.92   0
  -6 -10   2    1.75    3.26   0
   6 -10  -2    4.18    2.76   0
  -6 -10   2    1.40    3.30   0
  -5  10   2    0.35    2.35   0
  -5 -10   2    2.84    2.92   0
   5 -10  -2    4.18    2.38   0
  -5 -10   2    2.21    2.97   0
  -4  10   2    0.35    2.21   0
   4 -10  -2    1.75    2.27   0
  -4 -10   2    2.18    2.62   0
  -4 -10   2    3.80    2.69   0
  -3  10   2   13.98    2.11   0
  -3 -10   2   16.73    3.05   0
  -3 -10   2   13.34    2.63   0
   3 -10  -2   11.81    2.10   0
  -2  10   2  101.00    2.61   0
  -2 -10   2   89.85    4.70   0
  -2 -10   2  120.56    5.36   0
   2 -10  -2   90.51    2.55   0
   1  10  -2 1423.29   12.76   0
  -1  10   2 1062.46    6.27   0
  -1 -10   2  902.23   11.28   0
   1 -10  -2  935.67    5.72   0
   0  10  -2   10.58    2.00   0
   0  10   2   15.70    2.21   0
   0 -10  -2   11.40    2.09   0
   0 -10   2   10.56    1.98   0
   1  10   2  347.43    4.25   0
  -1  10  -2  242.11    3.65   0
  -1 -10  -2  351.29    4.57   0
   1 -10   2  235.42    3.53   0
   2  10   2  348.27    4.09   0
  -2  10  -2  280.51    3.63   0
  -2 -10  -2  417.51    4.70   0
   2 -10   2  290.14    3.57   0
  -3  10  -2   22.25    2.12   0
   3  10   2   22.19    2.08   0
   3 -10   2   19.28    2.17   0
  -3 -10  -2   28.54    2.32   0
  -4  10  -2   29.68    2.38   0
  -4 -10  -2   39.01    2.46   0
   4 -10   2   28.08    2.38   0
  -4 -10  -2   28.62    2.98   0
  -5  10  -2   -1.64    2.42   0
  -5 -10  -2    2.14    2.55   0
  -5 -10  -2    2.56    2.40   0
  -6  10  -2    0.73    2.54   0
  -6  10  -2   -0.74    2.74   0
  -6 -10  -2   -0.47    2.84   0
  -6 -10  -2    1.94    2.69   0
  -6  11   2   -0.31    2.73   0
  -6 -11   2    2.41    3.21   0
   6 -11  -2    1.71    2.80   0
  -6 -11   2    0.92    2.71   0
  -5  11   2   15.39    2.40   0
  -5 -11   2   14.23    2.52   0
   5 -11  -2   12.18    2.45   0
  -5 -11   2   12.46    3.04   0
  -4  11   2    3.09    2.17   0
   4 -11  -2    5.40    2.23   0
  -4 -11   2    5.32    2.80   0
  -4 -11   2    2.12    3.21   0
  -3  11   2   64.80    2.36   0
   3 -11  -2   58.15    2.33   0
  -3 -11   2   85.83    3.91   0
  -3 -11   2   60.88    3.63   0
  -2  11   2  327.37    3.40   0
  -2 -11   2  316.08    7.49   0
   2 -11  -2  300.69    3.53   0
  -2 -11   2  388.49    8.11   0
   1  11  -2    5.51    3.05   0
  -1  11   2    1.77    2.02   0
   1 -11  -2    2.72    2.00   0
  -1 -11   2    3.32    2.95   0
   0  11   2  174.84    3.26   0
   0  11  -2  131.44    3.58   0
   0 -11   2  119.40    3.45   0
   0 -11  -2  152.02    3.02   0
   1  11   2   72.66    2.68   0
  -1  11  -2   48.22    2.29   0
  -1 -11  -2   71.65    2.71   0
   1 -11   2   50.16    2.25   0
  -2  11  -2  516.96    4.35   0
   2  11   2  591.04    5.12   0
   2 -11   2  523.05    4.43   0
  -2 -11  -2  747.39    5.91   0
  -3  11  -2    5.10    2.13   0
   3  11   2    5.56    2.33   0
   3 -11   2    5.23    2.11   0
  -3 -11  -2    7.92    2.60   0
  -4  11  -2    7.12    2.28   0
  -4 -11  -2   11.97    2.42   0
   4 -11   2   10.70    2.33   0
  -4 -11  -2    8.54    2.31   0
  -5  11  -2    1.09    1.80   0
  -5 -11  -2    1.92    2.49   0
  -5 -11  -2    1.83    2.43   0
  -6  11  -2    3.15    2.53   0
  -6  11  -2   -0.47    2.75   0
  -6 -11  -2    1.54    2.88   0
  -6 -11  -2    2.78    2.77   0
  -6  12   2   -0.01    2.71   0
  -6 -12   2    1.46    3.43   0
   6 -12  -2    3.19    2.83   0
  -6 -12   2    1.95    3.45   0
  -5  12   2   -0.18    2.52   0
  -5 -12   2    0.36    3.01   0
   5 -12  -2    2.73    2.32   0
  -5 -12   2    2.70    2.98   0
  -4  12   2   90.86    2.81   0
  -4 -12   2  119.01    4.04   0
   4 -12  -2   88.86    2.65   0
  -4 -12   2   87.16    3.78   0
  -3  12   2   36.15    2.28   0
  -3 -12   2   49.57    3.62   0
   3 -12  -2   36.00    2.24   0
  -3 -12   2   34.10    3.40   0
  -2  12   2    2.20    1.99   0
   2 -12  -2    0.10    1.99   0
  -2 -12   2    3.18    3.33   0
   1  12  -2   28.73    2.94   0
  -1  12   2   25.45    2.12   0
  -1 -12   2   20.18    2.99   0
   1 -12  -2   21.28    2.05   0
   0  12  -2   30.20    2.29   0
   0  12   2   36.12    2.24   0
   0 -12   2   23.95    2.65   0
   0 -12  -2   30.50    2.15   0
  -1  12  -2  630.38    5.13   0
   1  12   2  922.68    6.51   0
  -1 -12  -2  910.88    6.42   0
   1 -12   2  650.89    5.12   0
  -2  12  -2    3.69    2.12   0
   2  12   2    7.06    2.08   0
   2 -12   2    6.81    2.12   0
  -2 -12  -2    9.60    2.39   0
  -3  12  -2  130.04    2.80   0
   3  12   2  137.85    3.20   0
   3 -12   2  128.01    2.35   0
  -3 -12  -2  184.77    3.34   0
  -4  12  -2   18.16    2.38   0
   4 -12   2   14.82    2.39   0
  -4 -12  -2   18.76    2.49   0
  -4 -12  -2   21.85    2.49   0
  -5  12  -2    3.62    2.45   0
   5 -12   2    3.90    2.57   0
  -5 -12  -2    1.83    3.05   0
  -5 -12  -2    3.19    2.45   0
  -6  12  -2    2.62    2.49   0
  -6  12  -2    3.42    2.88   0
  -6 -12  -2    2.86    2.94   0
  -6 -12  -2    1.95    3.06   0
  -6  13   2   -0.02    2.67   0
   6 -13  -2   -1.86    2.72   0
  -6 -13   2    0.52    3.49   0
  -6 -13   2    0.08    3.38   0
  -5  13   2    3.24    2.41   0
  -5 -13   2    1.10    3.10   0
   5 -13  -2    0.70    2.50   0
  -5 -13   2    1.90    3.10   0
  -4  13   2    9.26    2.34   0
  -4 -13   2    9.51    2.76   0
   4 -13  -2   10.66    2.26   0
  -4 -13   2   12.97    2.99   0
  -3  13   2   35.08    2.32   0
  -3 -13   2   31.03    3.34   0
   3 -13  -2   29.20    2.30   0
  -3 -13   2   44.99    3.81   0
  -2  13   2   76.98    2.45   0
   2  13  -2   67.62    4.06   0
  -2 -13   2   73.83    4.40   0
   2 -13  -2   69.31    2.35   0
   1  13  -2  187.44    4.38   0
  -1  13   2  140.49    3.01   0
   1 -13  -2  127.53    2.76   0
  -1 -13   2  117.30    3.84   0
   0  13   2   62.14    2.47   0
   0  13  -2   44.84    2.89   0
   0 -13  -2   50.22    2.59   0
   0 -13   2   40.53    2.51   0
   1  13   2  111.18    2.90   0
  -1  13  -2   76.18    2.49   0
   1 -13   2   73.40    2.43   0
  -1 -13  -2  102.61    3.28   0
  -2  13  -2   30.69    2.27   0
   2  13   2   38.13    2.23   0
  -2 -13  -2   45.77    2.81   0
   2 -13   2   30.39    2.29   0
   3  13   2   47.33    2.31   0
  -3  13  -2   39.08    2.43   0
  -3 -13  -2   57.74    2.63   0
   3 -13   2   43.12    2.47   0
  -4  13  -2    3.19    2.24   0
  -4 -13  -2    3.54    2.41   0
   4 -13   2    4.50    2.33   0
  -4 -13  -2    2.53    2.28   0
  -5  13  -2    6.46    2.60   0
  -5 -13  -2    1.82    3.24   0
  -5 -13  -2    4.55    2.52   0
   5 -13   2   -0.57    1.88   0
  -6  14   2    0.81    2.85   0
  -6 -14   2    2.71    3.53   0
   6 -14  -2    1.29    2.88   0
  -6 -14   2    2.56    3.54   0
  -5  14   2    5.42    2.54   0
   5 -14  -2    1.50    2.56   0
  -5 -14   2    2.60    3.58   0
  -5 -14   2    2.47    3.17   0
  -4  14   2   -1.09    2.30   0
  -4 -14   2    1.31    3.27   0
  -4 -14   2    1.76    3.70   0
   4 -14  -2    1.13    2.31   0
  -3  14   2   13.86    2.21   0
   3 -14  -2    7.90    2.23   0
  -3 -14   2   16.32    3.51   0
  -3 -14   2   12.51    3.54   0
  -2  14   2   69.53    2.00   0
   2  14  -2   63.60    3.98   0
   2 -14  -2   60.55    2.35   0
  -2 -14   2   62.60    4.29   0
  -1  14   2  113.56    2.76   0
   1  14  -2  136.13    3.87   0
   1 -14  -2   90.04    2.59   0
  -1 -14   2   89.24    3.67   0
   0  14  -2  365.53    4.91   0
   0  14   2  459.20    4.35   0
   0 -14   2  303.28    4.38   0
   0 -14  -2  358.04    4.22   0
   1  14   2  176.89    3.30   0
  -1  14  -2  128.87    2.76   0
   1 -14   2  118.66    2.78   0
  -1 -14  -2  158.10    3.28   0
  -2  14  -2   13.56    2.09   0
   2  14   2   19.65    2.16   0
   2 -14   2   18.33    2.08   0
  -2 -14  -2   24.75    2.33   0
  -3  14  -2    0.84    2.17   0
   3  14   2   -0.15    2.47   0
   3 -14   2    0.68    2.21   0
  -3 -14  -2    1.35    2.27   0
  -4  14  -2   29.33    2.45   0
  -4 -14  -2   27.12    3.07   0
  -4 -14  -2   36.97    3.16   0
   4 -14   2   26.86    1.86   0
  -5  14  -2   -0.12    2.51   0
  -5 -14  -2    1.08    2.65   0
  -5 -14  -2    4.06    3.15   0
   5 -14   2    2.29    2.57   0
  -5  15   2    1.43    2.52   0
  -5 -15   2    0.16    3.58   0
   5 -15  -2   -2.55    2.61   0
  -5 -15   2    1.54    3.57   0
  -4  15   2    1.83    2.26   0
  -4 -15   2    2.11    3.66   0
  -4 -15   2    2.57    3.21   0
   4 -15  -2   -0.49    2.28   0
  -3  15   2   14.21    2.22   0
  -3 -15   2   19.55    3.97   0
   3 -15  -2   12.67    2.24   0
  -3 -15   2   15.65    3.60   0
   2  15  -2   23.90    3.39   0
  -2  15   2   24.51    2.16   0
  -2 -15   2   20.62    3.55   0
   2 -15  -2   15.15    2.17   0
   1  15  -2   31.19    2.78   0
  -1  15   2   25.94    2.23   0
   1 -15  -2   21.63    2.19   0
  -1 -15   2   22.59    2.95   0
   0  15  -2  181.56    3.52   0
   0  15   2  208.06    3.30   0
   0 -15   2  139.81    3.64   0
   0 -15  -2  166.83    3.10   0
   1  15   2   30.23    2.84   0
  -1  15  -2   22.31    2.02   0
   1 -15   2   18.31    2.01   0
  -1 -15  -2   25.81    2.28   0
   2  15   2   63.15    2.89   0
  -2  15  -2   50.08    2.34   0
   2 -15   2   49.01    2.25   0
  -2 -15  -2   68.19    2.68   0
  -3  15  -2   81.80    2.12   0
   3  15   2   95.44    2.76   0
   3 -15   2   86.58    2.67   0
  -3 -15  -2  117.91    3.63   0
  -4  15  -2    1.61    2.34   0
  -4 -15  -2    1.14    3.00   0
   4 -15   2    2.05    2.44   0
  -4 -15  -2    1.87    2.89   0
  -5  15  -2    0.89    2.60   0
  -5 -15  -2    0.96    3.16   0
   5 -15   2    5.05    2.60   0
  -5 -15  -2    2.43    3.23   0
  -5  16   2    0.68    2.49   0
  -5 -16   2   -0.65    3.78   0
   5 -16  -2   -0.78    2.56   0
  -5 -16   2    2.24    3.78   0
  -4  16   2    4.57    2.28   0
   4 -16  -2    4.88    2.30   0
  -4 -16   2    3.02    4.03   0
  -4 -16   2    1.88    3.65   0
  -3  16   2    2.26    2.11   0
  -3 -16   2    0.49    3.71   0
  -3 -16   2    0.76    3.78   0
   3 -16  -2    1.38    2.16   0
  -2  16   2   50.64    2.37   0
   2  16  -2   49.53    3.69   0
   2 -16  -2   45.04    2.25   0
  -2 -16   2   42.88    3.53   0
   1  16  -2   32.86    2.79   0
  -1  16   2   23.71    2.16   0
  -1 -16   2   22.56    2.62   0
   1 -16  -2   23.02    2.09   0
   0  16   2  293.54    3.63   0
   0  16  -2  253.81    3.91   0
   0 -16  -2  238.88    3.34   0
   0 -16   2  200.51    3.65   0
   1  16   2   56.95    2.49   0
  -1  16  -2   41.58    2.25   0
  -1 -16  -2   47.09    2.41   0
   1 -16   2   33.10    2.24   0
   2  16   2   99.57    3.21   0
  -2  16  -2   78.82    2.51   0
   2 -16   2   82.71    2.53   0
  -2 -16  -2  108.16    3.01   0
  -3  16  -2    5.03    2.19   0
   3  16   2    6.15    2.66   0
   3 -16   2    6.71    2.25   0
  -3 -16  -2    7.35    2.40   0
  -4  16  -2    5.91    2.40   0
   4 -16   2    7.66    1.76   0
  -4 -16  -2    5.06    3.05   0
  -4 -16  -2    7.43    2.43   0
  -5  16  -2    1.41    1.84   0
  -5 -16  -2    0.47    2.66   0
  -5 -16  -2    0.13    3.16   0
   5 -16   2   -1.74    2.66   0
  -5  17   2   12.03    2.71   0
  -5 -17   2   14.05    4.37   0
  -5 -17   2   11.71    4.81   0
   5 -17  -2   14.75    2.68   0
  -4  17   2    6.30    2.35   0
  -4 -17   2    3.95    4.15   0
  -4 -17   2    5.05    4.14   0
   4 -17  -2    3.87    2.33   0
  -3  17   2   25.29    2.36   0
  -3 -17   2   31.07    4.58   0
   3 -17  -2   27.32    2.33   0
  -3 -17   2   30.30    4.66   0
  -2  17   2    7.33    1.46   0
   2  17  -2    5.11    3.24   0
  -2 -17   2    5.42    3.29   0
   2 -17  -2    8.28    2.15   0
   1  17  -2   37.22    3.27   0
  -1  17   2   31.85    2.22   0
   1 -17  -2   26.18    1.57   0
  -1 -17   2   25.34    2.76   0
   0  17  -2  134.56    3.15   0
   0  17   2  155.06    3.07   0
   0 -17  -2  126.05    2.86   0
   0 -17   2  107.67    2.95   0
  -1  17  -2   18.44    2.55   0
   1  17   2   31.50    2.78   0
  -1 -17  -2   25.28    2.25   0
   1 -17   2   19.32    2.12   0
  -2  17  -2   33.83    2.25   0
   2  17   2   41.61    2.40   0
   2 -17   2   28.93    2.30   0
  -2 -17  -2   43.87    2.50   0
  -3  17  -2   21.51    2.30   0
   3  17   2   21.45    2.65   0
  -3 -17  -2   25.30    2.90   0
   3 -17   2   18.90    2.31   0
  -4  17  -2   -0.61    2.34   0
  -4 -17  -2   -0.08    2.39   0
  -4 -17  -2   -2.39    2.51   0
   4 -17   2    3.67    2.39   0
  -5  17  -2    1.57    2.73   0
  -5 -17  -2    2.44    3.40   0
  -5 -17  -2    0.53    3.22   0
   5 -17   2   -0.51    1.98   0
  -5  18   2   -0.44    1.91   0
   5 -18  -2    2.54    2.76   0
  -5 -18   2    1.33    4.93   0
  -5 -18   2    0.41    4.94   0
  -4  18   2    6.06    2.44   0
   4 -18  -2    9.25    2.41   0
  -4 -18   2    7.09    4.83   0
  -4 -18   2    6.52    4.89   0
  -3  18   2   12.59    2.29   0
  -3 -18   2   16.21    4.40   0
   3 -18  -2   11.97    2.33   0
  -3 -18   2   15.41    4.72   0
   2  18  -2   12.32    2.96   0
  -2  18   2   11.49    2.19   0
  -2 -18   2    8.83    3.34   0
   2 -18  -2   10.29    2.15   0
   1  18  -2   53.61    3.13   0
  -1  18   2   45.44    2.37   0
  -1 -18   2   37.91    3.24   0
   1 -18  -2   35.59    2.25   0
   0  18   2   37.93    2.46   0
   0  18  -2   32.69    2.77   0
   0 -18   2   25.60    2.72   0
   0 -18  -2   26.84    2.32   0
  -1  18  -2   46.01    2.41   0
   1  18   2   61.53    2.92   0
   1 -18   2   39.05    2.39   0
  -1 -18  -2   51.53    2.38   0
   2  18   2   33.12    2.81   0
  -2  18  -2   28.59    2.22   0
   2 -18   2   25.17    2.27   0
  -2 -18  -2   32.63    2.93   0
  -3  18  -2   27.50    2.41   0
   3  18   2   29.08    2.85   0
  -3 -18  -2   36.72    3.13   0
   3 -18   2   26.76    2.35   0
  -4  18  -2    3.34    1.72   0
  -4 -18  -2    1.85    2.99   0
   4 -18   2    0.29    2.48   0
  -5  18  -2    1.08    2.73   0
   5 -18   2   -0.17    2.76   0
  -5 -18  -2    2.07    3.54   0
  -5 -18  -2    2.84    3.43   0
  -5  19   2    5.66    2.72   0
   5 -19  -2    5.42    2.77   0
  -4  19   2    2.43    2.47   0
   4 -19  -2    7.41    2.46   0
  -3  19   2    2.61    2.29   0
   3 -19  -2    4.61    1.71   0
  -3 -19   2    4.69    4.53   0
  -3 -19   2    5.20    4.60   0
  -2  19   2   32.34    2.33   0
   2  19  -2   30.60    3.30   0
  -2 -19   2   23.18    3.27   0
   2 -19  -2   23.66    1.73   0
  -1  19   2   27.50    2.18   0
   1  19  -2   28.11    2.98   0
   1 -19  -2   20.29    2.13   0
  -1 -19   2   17.04    2.80   0
   0  19   2   26.13    2.78   0
   0  19  -2   19.15    2.58   0
   0 -19  -2   17.85    2.21   0
   0 -19   2   17.41    2.10   0
   1  19   2   20.72    2.28   0
  -1  19  -2   17.85    2.14   0
  -1 -19  -2   14.00    2.11   0
   1 -19   2    9.03    2.18   0
   2  19   2  114.11    3.39   0
  -2  19  -2   94.66    2.70   0
   2 -19   2   83.40    2.66   0
  -2 -19  -2  110.26    3.08   0
  -3  19  -2   17.36    2.45   0
   3  19   2   17.43    2.78   0
  -3 -19  -2   20.21    2.93   0
   3 -19   2   15.34    2.45   0
  -4  19  -2    1.87    2.53   0
  -4 -19  -2    1.53    3.10   0
   4 -19   2    5.38    2.51   0
  -5  19  -2    3.04    2.87   0
  -5 -19  -2    0.97    2.94   0
   5 -19   2    2.47    2.85   0
  -5 -19  -2    1.15    3.47   0
  -5  20   2    1.13    2.75   0
   5 -20  -2   -1.27    2.85   0
  -4  20   2    0.93    2.51   0
   4 -20  -2    5.96    2.56   0
  -3  20   2   -0.76    2.30   0
  -3 -20   2    0.52    5.20   0
  -3 -20   2    0.23    5.10   0
   3 -20  -2   -0.33    2.33   0
  -2  20   2   15.08    1.66   0
   2  20  -2   18.47    3.56   0
   2 -20  -2   12.77    2.23   0
  -2 -20   2   12.90    3.58   0
  -1  20   2  104.56    2.72   0
   1  20  -2  127.21    3.70   0
   1 -20  -2   82.19    2.07   0
  -1 -20   2   77.77    3.31   0
   0  20  -2   82.19    3.20   0
   0  20   2   85.05    2.71   0
   0 -20  -2   65.15    2.54   0
   0 -20   2   59.25    3.02   0
   1  20   2   19.43    2.86   0
  -1  20  -2   14.70    2.26   0
   1 -20   2   10.11    2.74   0
  -1 -20  -2   13.48    2.23   0
   2  20   2   69.85    2.75   0
  -2  20  -2   59.22    2.51   0
   2 -20   2   48.31    1.91   0
  -2 -20  -2   64.69    2.68   0
   3  20   2    5.95    2.73   0
  -3  20  -2    3.70    2.27   0
  -3 -20  -2    7.04    2.91   0
   3 -20   2    5.99    1.71   0
  -4  20  -2    4.13    2.56   0
  -4 -20  -2    7.90    3.13   0
   4 -20   2    4.44    2.62   0
  -5  20  -2    2.21    2.88   0
  -5 -20  -2    0.63    3.01   0
   5 -20   2    4.14    2.96   0
  -5 -20  -2    1.43    3.54   0
   5 -21  -2    3.80    2.96   0
  -4  21   2    3.32    2.48   0
   4 -21  -2    3.53    2.62   0
  -3  21   2   12.36    2.45   0
   3 -21  -2   16.26    2.46   0
  -2  21   2    1.94    2.19   0
   2  21  -2    1.28    3.09   0
  -2 -21   2    1.18    3.13   0
   2 -21  -2    1.56    2.17   0
  -1  21   2   51.50    2.45   0
   1  21  -2   55.05    3.20   0
   1 -21  -2   30.79    2.49   0
  -1 -21   2   36.03    3.03   0
   0  21  -2  118.74    3.09   0
   0  21   2  126.19    3.01   0
   0 -21   2   85.06    2.85   0
   0 -21  -2   92.37    2.77   0
   1  21   2   19.02    2.86   0
  -1  21  -2   13.62    2.25   0
  -1 -21  -2   14.49    2.28   0
   1 -21   2   11.50    2.28   0
   2  21   2    2.18    2.85   0
  -2  21  -2    5.03    2.16   0
   2 -21   2    4.61    2.20   0
  -2 -21  -2    4.21    2.30   0
   3  21   2   11.67    2.31   0
  -3  21  -2    9.80    1.78   0
  -3 -21  -2   13.08    3.00   0
   3 -21   2    8.10    1.78   0
  -4  21  -2   -1.86    2.50   0
   4 -21   2    0.62    1.77   0
  -4 -21  -2    1.46    3.17   0
  -4  22   2    0.79    2.61   0
   4 -22  -2    0.74    1.83   0
  -3  22   2    4.45    2.40   0
   3 -22  -2    7.49    2.38   0
   2  22  -2    1.05    3.58   0
  -2  22   2    2.52    2.25   0
   2 -22  -2    1.03    2.13   0
  -2 -22   2    1.21    3.29   0
  -1  22   2   48.41    3.02   0
   1  22  -2   52.05    3.39   0
  -1 -22   2   34.02    3.22   0
   1 -22  -2   36.41    2.35   0
   0  22  -2    7.98    2.41   0
   0  22   2    6.66    2.26   0
   0 -22   2    2.25    2.38   0
   0 -22  -2    7.31    2.25   0
   1  22   2   56.25    2.72   0
  -1  22  -2   48.24    2.52   0
   1 -22   2   36.45    2.59   0
  -1 -22  -2   46.82    2.98   0
   2  22   2    4.89    2.94   0
  -2  22  -2    4.09    2.29   0
  -2 -22  -2    4.01    2.89   0
   2 -22   2    1.98    2.37   0
   3  22   2   23.79    2.99   0
  -3  22  -2   20.57    2.49   0
   3 -22   2   17.08    2.54   0
  -3 -22  -2   23.00    3.17   0
  -4  22  -2    2.73    2.64   0
  -4 -22  -2    1.41    3.18   0
   4 -22   2   -0.13    1.81   0
  -4  23   2   -1.31    2.64   0
   4 -23  -2    0.05    2.77   0
  -3  23   2    7.80    2.45   0
   3 -23  -2    8.59    2.48   0
   2  23  -2   25.54    3.56   0
  -2  23   2   23.19    2.37   0
  -2 -23   2   18.66    3.52   0
   2 -23  -2   18.18    2.43   0
   1  23  -2   39.02    3.31   0
  -1  23   2   33.23    2.53   0
   1 -23  -2   22.96    2.47   0
  -1 -23   2   24.94    2.64   0
   0  23  -2   51.45    2.81   0
   0  23   2   55.55    2.58   0
   0 -23  -2   40.14    2.56   0
   0 -23   2   39.54    3.21   0
   1  23   2   31.87    2.55   0
  -1  23  -2   27.12    2.41   0
   1 -23   2   18.52    2.47   0
  -1 -23  -2   26.63    2.98   0
   2  23   2   70.85    2.97   0
  -2  23  -2   55.01    2.72   0
  -2 -23  -2   57.26    2.73   0
   2 -23   2   52.09    2.57   0
   3  23   2    3.48    2.93   0
  -3  23  -2    3.06    2.40   0
   3 -23   2    4.35    2.49   0
  -3 -23  -2    2.38    3.10   0
  -4  23  -2   -1.22    1.89   0
   4 -23   2   -0.17    2.69   0
  -4 -23  -2    2.02    3.37   0
  -4  24   2    0.35    2.68   0
   4 -24  -2    2.86    2.75   0
  -3  24   2   -1.28    2.44   0
   3 -24  -2    3.74    2.50   0
  -2  24   2    7.83    2.37   0
   2  24  -2    6.88    3.46   0
   2 -24  -2    6.96    2.40   0
  -2 -24   2    4.56    3.89   0
  -1  24   2   33.34    2.51   0
   1  24  -2   39.73    3.34   0
   1 -24  -2   24.92    2.49   0
  -1 -24   2   26.61    3.11   0
   0  24  -2    4.64    2.91   0
   0  24   2    2.26    2.40   0
   0 -24  -2    0.79    2.29   0
   0 -24   2    7.83    2.87   0
   1  24   2   45.36    3.19   0
  -1  24  -2   42.87    2.53   0
  -1 -24  -2   32.26    2.57   0
   1 -24   2   32.74    2.61   0
   2  24   2    9.60    2.37   0
  -2  24  -2    8.56    2.44   0
  -2 -24  -2    7.81    2.56   0
   2 -24   2    6.94    2.41   0
  -3  24  -2    6.82    2.46   0
   3  24   2    2.89    2.53   0
   3 -24   2    4.47    2.50   0
  -3 -24  -2    3.47    3.20   0
  -4  24  -2   -0.83    2.68   0
   4 -24   2    0.20    2.81   0
  -4 -24  -2   -1.99    3.41   0
  -4  25   2   -0.48    2.76   0
   4 -25  -2    3.67    2.87   0
  -3  25   2    8.35    2.64   0
   3 -25  -2    6.34    2.60   0
  -2  25   2   11.11    2.52   0
   2  25  -2   12.97    3.59   0
  -2 -25   2    9.26    3.71   0
   2 -25  -2   10.68    2.58   0
   1  25  -2   29.39    3.23   0
  -1  25   2   30.72    2.54   0
  -1 -25   2   19.38    3.26   0
   1 -25  -2   19.50    2.55   0
   0  25   2    8.04    2.51   0
   0  25  -2    9.60    3.01   0
   0 -25   2    4.51    2.50   0
   0 -25  -2    4.97    2.32   0
  -1  25  -2   26.57    2.61   0
   1  25   2   31.66    2.72   0
   1 -25   2   19.25    2.59   0
  -1 -25  -2   23.68    2.66   0
  -2  25  -2    2.67    2.50   0
   2  25   2    3.87    3.05   0
   2 -25   2    0.28    2.48   0
  -2 -25  -2    0.65    2.49   0
   3  25   2    1.32    3.14   0
  -3  25  -2    1.61    2.58   0
  -3 -25  -2    4.19    3.16   0
   3 -25   2    5.84    2.62   0
  -3  26   2    3.13    2.64   0
   3 -26  -2    1.79    2.66   0
  -2  26   2    6.49    2.53   0
   2  26  -2    7.42    3.49   0
  -2 -26   2    5.16    3.69   0
   2 -26  -2    5.32    1.83   0
  -1  26   2    5.20    2.46   0
   1  26  -2    7.26    3.17   0
  -1 -26   2    2.20    3.01   0
   1 -26  -2    4.52    2.36   0
   0  26  -2    0.63    2.46   0
   0  26   2    1.83    2.42   0
   0 -26  -2    2.71    2.90   0
   0 -26   2    1.07    2.45   0
  -1  26  -2   11.45    2.54   0
   1  26   2    8.95    2.59   0
  -1 -26  -2    8.41    2.53   0
   1 -26   2    8.22    3.15   0
   2  26   2    3.52    3.16   0
  -2  26  -2    4.33    2.56   0
  -2 -26  -2    3.82    3.19   0
   2 -26   2    3.20    2.64   0
  -3  26  -2    5.70    2.75   0
   3  26   2    2.45    3.24   0
   3 -26   2    0.88    2.72   0
  -3 -26  -2    3.27    3.38   0
  -3  27   2    4.73    2.71   0
   3 -27  -2    2.61    2.68   0
  -2  27   2    4.78    2.60   0
   2  27  -2    5.57    3.75   0
  -2 -27   2    2.89    3.81   0
   2 -27  -2    5.00    2.56   0
  -1  27   2   11.75    2.62   0
   1  27  -2   17.05    3.27   0
  -1 -27   2    8.32    3.26   0
   1 -27  -2    7.92    2.64   0
   0  27   2   15.64    2.70   0
   0  27  -2   18.54    2.71   0
   0 -27  -2   14.35    2.63   0
   0 -27   2   12.11    2.66   0
   1  27   2    1.34    3.10   0
  -1  27  -2    3.58    2.51   0
   1 -27   2    3.03    2.52   0
  -1 -27  -2    3.34    2.47   0
   2  27   2    3.09    2.65   0
  -2  27  -2    1.07    2.56   0
   2 -27   2    1.04    2.63   0
  -2 -27  -2    1.40    2.61   0
   3  27   2    2.16    3.26   0
  -3  27  -2    3.62    2.78   0
  -3 -27  -2    1.44    3.45   0
   3 -27   2    2.18    2.80   0
  -3  28   2    1.32    2.84   0
   3 -28  -2   -0.89    2.92   0
  -2  28   2    2.90    2.57   0
   2  28  -2    1.35    4.17   0
  -2 -28   2    0.66    3.86   0
   2 -28  -2    2.92    2.67   0
  -1  28   2    1.92    2.59   0
   1  28  -2    2.64    3.20   0
  -1 -28   2    2.69    2.62   0
   1 -28  -2    2.54    2.57   0
   0  28  -2   17.71    3.34   0
   0  28   2   14.59    2.77   0
   0 -28   2   11.20    2.77   0
   0 -28  -2   10.61    2.73   0
  -1  28  -2    5.56    3.18   0
   1  28   2    3.94    3.22   0
  -1 -28  -2    3.22    2.62   0
   1 -28   2    3.98    2.69   0
  -2  28  -2    0.86    2.65   0
   2  28   2   -0.02    3.33   0
  -2 -28  -2    3.76    3.32   0
   2 -28   2   -1.45    3.29   0
   2  29  -2    6.94    4.32   0
  -2  29   2    5.88    2.73   0
  -2 -29   2    4.29    4.60   0
   2 -29  -2    6.59    2.75   0
   1  29  -2    5.69    3.40   0
  -1  29   2    7.35    2.71   0
  -1 -29   2    3.55    3.34   0
   1 -29  -2    5.99    2.73   0
   0  29   2    3.77    2.65   0
   0  29  -2    1.64    3.32   0
   0 -29  -2    2.29    2.66   0
   0 -29   2    5.16    3.33   0
  -1  29  -2    3.62    3.39   0
   1  29   2    4.77    2.73   0
   1 -29   2    1.25    2.79   0
  -1 -29  -2    5.79    2.72   0
   2  29   2   -0.27    2.79   0
  -2  29  -2   -1.18    2.76   0
   2 -29   2   -0.94    2.78   0
  -2 -29  -2    1.06    3.46   0
   2  30  -2    1.79    4.01   0
   2 -30  -2    3.64    2.90   0
  -2 -30   2    0.49    4.25   0
   1  30  -2    2.12    3.39   0
  -1  30   2    3.55    3.40   0
   1 -30  -2    3.56    2.77   0
  -1 -30   2    2.26    2.80   0
   0  30  -2    7.15    2.86   0
   0  30   2    8.78    2.77   0
   0 -30   2    3.98    3.49   0
   0 -30  -2    6.75    2.80   0
  -1  30  -2    0.54    2.81   0
   1  30   2    1.35    2.81   0
   1 -30   2   -0.22    2.86   0
  -1 -30  -2   -0.67    2.78   0
   1  31  -2    3.73    3.60   0
  -1  31   2    2.49    2.74   0
   1 -31  -2   -0.21    2.95   0
  -1 -31   2    2.12    3.59   0
   0  31  -2    0.52    2.89   0
   0  31   2    4.13    2.80   0
   0 -31   2    2.23    3.58   0
   0 -31  -2   -0.55    2.91   0
   1 -31   2    1.48    2.98   0
  -1 -31  -2   -0.81    2.94   0
  -6   0   3    2.99    3.10   0
  -6   0   3    1.68    2.34   0
  -5   0   3    8.22    2.36   0
   5   0  -3   13.77    2.41   0
   4   0  -3   14.44    2.73   0
  -4   0   3   13.29    2.20   0
   3   0  -3   17.55    2.15   0
  -3   0   3   16.34    2.08   0
  -2   0   3 1066.55    7.70   0
   2   0  -3  955.64    7.36   0
   1   0  -3  836.16    8.11   0
  -1   0   3  926.06    8.76   0
   0   0   3   37.51    3.00   0
   0   0  -3   41.80    3.17   0
  -1   0  -3    0.19    2.08   0
   1   0   3    0.16    2.03   0
  -2   0  -3  138.13    2.92   0
  -2   0  -3  124.89    2.72   0
  -3   0  -3    1.31    1.46   0
  -3   0  -3    1.42    1.88   0
  -4   0  -3    6.61    2.02   0
  -4   0  -3    3.11    1.88   0
  -5   0  -3   16.26    2.38   0
  -5   0  -3   17.60    2.25   0
  -6   0  -3    0.15    2.60   0
  -6   0  -3    1.99    1.69   0
  -6   1   3    3.72    2.57   0
  -6   1   3    1.78    2.43   0
  -6  -1   3    0.13    2.59   0
  -6  -1   3   -1.11    2.43   0
  -5   1   3   38.54    2.54   0
   5  -1  -3   35.17    2.54   0
  -5  -1   3   39.19    2.54   0
   4   1  -3   54.53    2.60   0
  -4   1   3   61.35    2.44   0
   4  -1  -3   56.70    2.48   0
  -4  -1   3   58.77    2.98   0
   3   1  -3  145.34    3.16   0
  -3   1   3  147.99    3.01   0
   3  -1  -3  149.32    2.94   0
  -3  -1   3  151.54    3.21   0
   2   1  -3  207.76    3.83   0
  -2   1   3  238.42    3.83   0
   2  -1  -3  205.72    3.57   0
  -2  -1   3  221.94    4.04   0
   1   1  -3   72.33    3.78   0
  -1   1   3   82.14    3.40   0
  -1  -1   3   90.11    3.97   0
   1  -1  -3   71.87    3.26   0
   0   1  -3 5632.36   20.74   0
   0   1   3 5847.68   18.96   0
   0  -1   3 5312.29   20.17   0
   0  -1  -3 6115.71   19.63   0
   1   1   3  180.51    3.55   0
  -1   1  -3  179.15    3.56   0
   1  -1   3  160.20    3.03   0
  -1  -1  -3  202.98    3.67   0
  -2   1  -3  271.01    3.56   0
  -2   1  -3  248.73    3.35   0
  -2  -1  -3  254.98    3.19   0
  -3   1  -3   38.57    2.12   0
  -3   1  -3   37.50    2.30   0
  -3  -1  -3   35.76    2.14   0
  -3  -1  -3   30.64    2.26   0
  -4   1  -3    4.44    2.02   0
  -4   1  -3    1.22    1.80   0
  -4  -1  -3   -2.78    1.95   0
  -4  -1  -3   -0.06    1.90   0
  -5   1  -3   12.51    2.30   0
  -5   1  -3   10.24    2.40   0
  -5  -1  -3   16.64    2.40   0
  -5  -1  -3   13.08    2.27   0
  -6   1  -3    0.38    2.49   0
  -6   1  -3    2.83    2.65   0
  -6  -1  -3    1.46    2.67   0
  -6  -1  -3    2.33    2.53   0
  -6   2   3    0.54    3.16   0
  -6  -2   3    0.64    2.62   0
  -6  -2   3    1.91    2.38   0
  -5   2   3    4.81    2.28   0
  -5  -2   3    4.00    2.33   0
   5  -2  -3    4.75    2.35   0
  -4   2   3   40.51    2.32   0
   4   2  -3   34.71    2.39   0
  -4  -2   3   34.82    2.43   0
   4  -2  -3   39.07    2.32   0
   3   2  -3   68.33    2.65   0
  -3   2   3   66.22    2.42   0
   3  -2  -3   65.54    2.26   0
  -3  -2   3   67.28    2.66   0
  -2   2   3  135.00    3.18   0
   2   2  -3  118.56    3.31   0
   2  -2  -3  121.33    3.02   0
  -2  -2   3  135.24    3.69   0
  -1   2   3 1275.34    8.91   0
   1   2  -3 1181.38   11.18   0
  -1  -2   3 1367.58   12.12   0
   1  -2  -3 1248.09    8.53   0
   0   2   3 5373.39   17.68   0
   0   2  -3 4647.30   19.00   0
   0  -2  -3 5429.43   17.88   0
   0  -2   3 4070.26   17.66   0
  -1   2  -3 1003.15    6.82   0
   1   2   3 1134.62    7.22   0
  -1  -2  -3 1273.73    7.85   0
  -2   2  -3  166.97    3.02   0
  -2   2  -3  154.10    2.48   0
   2   2   3  153.59    2.84   0
  -2  -2  -3  168.39    3.06   0
  -3   2  -3   88.71    2.59   0
  -3   2  -3   81.59    1.94   0
  -3  -2  -3   94.14    2.42   0
  -3  -2  -3   87.96    2.61   0
  -4   2  -3   53.03    1.71   0
  -4   2  -3   61.22    2.42   0
  -4  -2  -3   58.86    2.31   0
  -4  -2  -3   59.22    2.39   0
  -5   2  -3    2.27    2.26   0
  -5   2  -3    0.32    1.54   0
  -5  -2  -3    2.65    2.15   0
  -5  -2  -3    0.79    2.34   0
  -6   2  -3    3.69    2.70   0
  -6   2  -3    2.53    2.53   0
  -6  -2  -3    0.37    2.79   0
  -6  -2  -3    4.66    2.48   0
  -6   3   3    5.52    2.52   0
  -6  -3   3    3.12    3.22   0
  -6  -3   3    2.23    2.44   0
  -5   3   3   24.01    2.43   0
   5  -3  -3   26.79    2.51   0
  -5  -3   3   23.10    2.26   0
  -5  -3   3   25.40    2.46   0
   4   3  -3   67.77    2.68   0
  -4   3   3   74.32    2.46   0
  -4  -3   3   68.08    2.56   0
   4  -3  -3   73.13    2.51   0
   3   3  -3    2.46    2.20   0
  -3   3   3    3.54    1.96   0
   3  -3  -3    4.48    1.95   0
  -3  -3   3    4.40    2.08   0
   2   3  -3  153.96    3.75   0
  -2   3   3  166.82    3.41   0
   2  -3  -3  155.66    3.22   0
  -2  -3   3  178.78    4.11   0
   1   3  -3 7302.65   31.64   0
  -1   3   3 7335.84   19.55   0
  -1  -3   3 9138.76   35.23   0
   1  -3  -3 6421.54   17.55   0
   0   3   3 1083.73    8.03   0
   0   3  -3  829.38    8.45   0
   0  -3  -3 1036.57    7.78   0
   0  -3   3  733.12    7.96   0
  -1   3  -3  682.34    6.14   0
   1   3   3  798.07    6.13   0
  -1   3  -3  658.07    5.83   0
  -1  -3  -3  856.57    6.64   0
   2   3   3  119.36    2.73   0
  -2   3  -3  120.56    2.56   0
  -2   3  -3  122.10    2.83   0
  -2  -3  -3  148.93    2.88   0
  -3   3  -3   57.35    2.21   0
  -3   3  -3   54.64    2.41   0
  -3  -3  -3   56.43    2.23   0
  -3  -3  -3   57.16    2.46   0
  -4   3  -3   15.51    1.47   0
  -4   3  -3   12.91    2.17   0
  -4  -3  -3   16.02    2.09   0
  -4  -3  -3   12.53    2.24   0
  -5   3  -3    3.52    2.07   0
  -5   3  -3    1.15    2.27   0
  -5  -3  -3    3.44    2.10   0
  -5  -3  -3    0.83    2.29   0
  -6   3  -3    1.51    2.58   0
  -6   3  -3    3.24    2.48   0
  -6  -3  -3    1.54    2.64   0
  -6  -3  -3    3.61    2.46   0
  -6   4   3   -3.03    2.61   0
  -6  -4   3    4.51    2.99   0
   6  -4  -3    2.34    2.66   0
  -6  -4   3    1.77    3.19   0
  -5   4   3   -0.78    2.35   0
   5  -4  -3   -0.13    2.35   0
  -5  -4   3    0.14    2.32   0
  -5  -4   3    2.41    2.70   0
  -4   4   3   20.52    2.14   0
   4  -4  -3   18.26    2.14   0
  -4  -4   3   20.10    2.57   0
  -3   4   3  218.26    3.31   0
   3   4  -3  216.55    4.25   0
  -3  -4   3  222.26    4.18   0
   3  -4  -3  210.82    3.19   0
  -2   4   3   49.99    1.96   0
   2   4  -3   45.71    3.04   0
   2  -4  -3   45.67    2.34   0
  -2  -4   3   52.11    3.11   0
  -1   4   3  820.67    6.83   0
   1   4  -3  775.66   12.97   0
   1  -4  -3  781.90    6.32   0
  -1  -4   3  946.77   13.33   0
   0   4   3 2282.61   10.87   0
   0   4  -3 1530.69   11.38   0
   0  -4  -3 2164.07   10.47   0
   0  -4   3 1439.56   10.97   0
   1   4   3 2575.85   10.74   0
  -1   4  -3 2269.63   10.03   0
  -1   4  -3 2111.94    9.39   0
  -1  -4  -3 2898.74   11.31   0
  -2   4  -3  313.88    3.23   0
   2   4   3  391.25    3.94   0
  -2   4  -3  351.95    3.78   0
  -2  -4  -3  395.91    4.25   0
  -3   4  -3  254.97    3.33   0
  -3   4  -3  233.08    3.16   0
  -3  -4  -3  270.39    3.44   0
  -3  -4  -3  276.28    3.40   0
  -4   4  -3   42.65    1.90   0
  -4   4  -3   47.97    2.27   0
  -4  -4  -3   60.89    2.39   0
  -4  -4  -3   55.18    2.50   0
  -5   4  -3    4.35    2.11   0
  -5   4  -3    1.17    2.35   0
  -5  -4  -3    0.92    2.15   0
  -5  -4  -3    3.61    2.33   0
  -6   4  -3    1.33    2.61   0
  -6   4  -3    4.00    2.39   0
  -6  -4  -3    0.68    3.36   0
  -6  -4  -3    1.31    2.61   0
  -6   5   3    3.60    2.58   0
   6  -5  -3    3.50    2.63   0
  -6  -5   3    2.91    3.06   0
  -6  -5   3    4.24    2.67   0
  -5   5   3   18.61    2.42   0
  -5  -5   3   15.89    2.30   0
  -5  -5   3   18.74    2.98   0
   5  -5  -3   15.92    2.43   0
  -4   5   3   22.63    2.19   0
   4  -5  -3   28.15    2.27   0
  -4  -5   3   27.05    2.35   0
  -4  -5   3   26.66    2.64   0
  -3   5   3   16.99    2.11   0
  -3  -5   3   19.32    2.57   0
   3  -5  -3   18.60    2.14   0
   2   5  -3   23.68    2.81   0
  -2   5   3   27.28    2.16   0
  -2  -5   3   24.95    3.08   0
   2  -5  -3   23.78    2.20   0
  -1   5   3 1550.44    8.23   0
   1  -5  -3 1402.56    7.78   0
   0   5  -3   84.88    3.33   0
   0   5   3  119.82    3.35   0
   0   5  -3   81.84    3.48   0
   0  -5  -3  114.97    3.30   0
   1   5   3 2827.00   11.01   0
  -1   5  -3 2286.25   10.12   0
  -1  -5  -3 3136.41   11.57   0
  -2   5  -3  114.84    2.81   0
   2   5   3  119.75    2.70   0
  -2  -5  -3  148.81    2.94   0
  -3   5  -3  118.04    2.73   0
  -3   5  -3  105.51    2.50   0
  -3  -5  -3  135.92    2.72   0
  -3  -5  -3  127.00    2.81   0
  -4   5  -3   14.42    2.09   0
  -4   5  -3   15.21    2.28   0
  -4  -5  -3   15.38    2.24   0
  -4  -5  -3   14.44    2.09   0
  -5   5  -3    9.91    2.26   0
  -5   5  -3   12.52    2.35   0
  -5  -5  -3   12.04    2.97   0
  -5  -5  -3    9.58    2.33   0
  -6   5  -3    3.93    2.48   0
  -6   5  -3   -0.79    2.70   0
  -6  -5  -3    1.69    2.62   0
  -6  -5  -3    1.86    2.76   0
  -6   6   3    1.15    2.57   0
  -6  -6   3   -0.94    3.03   0
  -6  -6   3   -0.14    3.18   0
   6  -6  -3   -1.10    2.63   0
  -5   6   3   29.12    2.53   0
  -5  -6   3   29.37    2.92   0
  -5  -6   3   28.78    3.05   0
   5  -6  -3   24.80    2.55   0
  -4   6   3   52.18    2.37   0
   4  -6  -3   47.26    2.40   0
  -4  -6   3   48.10    3.17   0
  -4  -6   3   54.04    2.46   0
  -3   6   3  119.59    2.77   0
   3  -6  -3  115.54    2.74   0
  -3  -6   3  115.02    3.52   0
  -3  -6   3  109.13    3.27   0
  -2   6   3  171.15    3.13   0
  -2  -6   3  151.63    5.11   0
   2  -6  -3  155.93    2.93   0
  -2  -6   3  170.98    5.41   0
  -1   6   3    3.76    2.25   0
   1  -6  -3    2.55    2.12   0
   0   6   3  376.74    4.65   0
   0   6  -3  249.09    5.10   0
   0   6  -3  231.54    4.71   0
   0  -6  -3  376.90    4.58   0
   1   6   3   12.25    2.30   0
  -1   6  -3    7.24    2.26   0
   1  -6   3   13.42    2.28   0
  -1  -6  -3   15.65    2.36   0
  -2   6  -3   91.78    2.25   0
   2   6   3   98.29    2.62   0
   2  -6   3   96.55    2.78   0
  -2  -6  -3  124.59    2.93   0
  -3   6  -3   53.33    2.36   0
  -3  -6  -3   68.14    2.43   0
  -4   6  -3    2.72    1.41   0
  -4   6  -3    2.53    2.15   0
  -4  -6  -3    5.90    2.21   0
  -4  -6  -3    3.36    2.05   0
  -5   6  -3   17.67    2.22   0
  -5   6  -3   20.45    2.43   0
  -5  -6  -3   24.37    2.41   0
  -5  -6  -3   20.41    2.47   0
  -6   6  -3    0.75    2.52   0
  -6   6  -3    0.38    1.95   0
  -6  -6  -3   -1.09    2.60   0
  -6  -6  -3    2.42    2.72   0
  -6   7   3    2.30    2.60   0
   6  -7  -3    1.33    2.67   0
  -6  -7   3    2.86    2.54   0
  -6  -7   3    2.45    3.26   0
  -5   7   3    3.85    2.33   0
  -5  -7   3    4.71    2.74   0
  -5  -7   3    3.14    2.91   0
   5  -7  -3    3.26    2.36   0
  -4   7   3   34.55    2.41   0
   4  -7  -3   34.02    2.27   0
  -4  -7   3   38.34    2.90   0
  -4  -7   3   42.42    2.79   0
  -3   7   3   70.67    2.45   0
  -3  -7   3   65.38    3.15   0
   3  -7  -3   68.18    2.46   0
  -3  -7   3   69.63    2.99   0
  -2   7   3  733.66    5.35   0
  -2  -7   3  776.93   11.60   0
  -2  -7   3  755.76   11.92   0
   2  -7  -3  660.18    4.93   0
  -1   7   3  143.91    3.00   0
   1  -7  -3  129.78    2.90   0
   0   7   3  222.18    3.72   0
   0   7  -3  150.99    3.78   0
   0  -7  -3  218.14    3.65   0
   0  -7   3  157.00    4.22   0
   1   7   3  484.14    4.78   0
  -1   7  -3  335.35    4.33   0
  -1  -7  -3  516.35    5.12   0
   1  -7   3  366.68    4.40   0
   2   7   3 1269.06    6.76   0
  -2   7  -3 1138.36    6.29   0
   2  -7   3 1159.97    6.23   0
  -2  -7  -3 1473.26    7.63   0
  -3   7  -3   52.80    2.38   0
   3   7   3   52.90    2.23   0
   3  -7   3   54.54    1.92   0
  -3  -7  -3   65.92    2.45   0
  -4   7  -3   29.60    2.21   0
  -4   7  -3   32.77    2.36   0
  -4  -7  -3   33.32    2.77   0
  -4  -7  -3   29.78    2.39   0
  -5   7  -3    0.18    2.41   0
  -5   7  -3    0.32    2.18   0
  -5  -7  -3   -1.13    2.33   0
  -5  -7  -3    2.25    2.42   0
  -6   7  -3    0.27    2.48   0
  -6   7  -3   -2.33    2.71   0
  -6  -7  -3   -0.11    2.75   0
  -6  -7  -3    1.67    2.53   0
  -6   8   3    0.69    2.65   0
   6  -8  -3    3.72    2.73   0
  -6  -8   3    1.16    3.13   0
  -6  -8   3    0.10    3.23   0
  -5   8   3   15.36    2.45   0
   5  -8  -3   16.81    2.48   0
  -5  -8   3   16.43    2.47   0
  -5  -8   3   14.20    3.01   0
  -4   8   3    5.42    2.16   0
  -4  -8   3    3.65    2.66   0
   4  -8  -3   -1.14    2.27   0
  -4  -8   3    3.65    2.54   0
  -3   8   3    5.91    2.01   0
  -3  -8   3    4.64    2.77   0
   3  -8  -3    4.38    1.52   0
  -3  -8   3    5.02    2.67   0
  -2   8   3  611.21    4.89   0
   2  -8  -3  550.45    4.56   0
  -1   8   3  102.00    2.75   0
   1  -8  -3   95.50    2.57   0
   0   8   3   59.42    2.57   0
   0   8  -3   38.09    2.76   0
   0  -8   3   38.08    2.87   0
   0  -8  -3   53.55    2.46   0
   1   8   3  450.44    4.58   0
  -1   8  -3  320.02    3.98   0
  -1  -8  -3  489.16    4.84   0
   1  -8   3  324.84    4.21   0
   2   8   3  405.48    4.11   0
  -2   8  -3  344.56    3.90   0
  -2  -8  -3  484.67    4.55   0
   2  -8   3  352.80    3.96   0
  -3   8  -3   23.87    2.16   0
   3   8   3   24.24    2.10   0
  -3  -8  -3   34.27    2.26   0
   3  -8   3   26.85    2.10   0
  -4   8  -3    4.74    1.59   0
  -4  -8  -3    5.22    2.25   0
  -4  -8  -3    6.82    2.07   0
  -5   8  -3    2.42    1.70   0
  -5   8  -3    3.21    2.16   0
  -5  -8  -3   -0.45    2.47   0
  -5  -8  -3    2.56    2.35   0
  -6   8  -3    0.61    1.77   0
  -6   8  -3   -4.38    2.69   0
  -6  -8  -3    0.84    2.64   0
  -6  -8  -3    2.94    3.38   0
  -6   9   3    2.70    2.66   0
   6  -9  -3    1.45    2.79   0
  -6  -9   3    1.16    2.72   0
  -6  -9   3    2.16    3.13   0
  -5   9   3    7.97    2.35   0
  -5  -9   3   10.05    2.99   0
   5  -9  -3   11.46    2.38   0
  -5  -9   3   11.10    2.90   0
  -4   9   3   33.91    2.38   0
  -4  -9   3   38.38    2.98   0
   4  -9  -3   33.17    2.46   0
  -4  -9   3   38.81    2.98   0
  -3   9   3   38.92    2.24   0
  -3  -9   3   34.91    3.34   0
   3  -9  -3   37.92    2.22   0
  -3  -9   3   41.52    3.31   0
  -2   9   3  183.81    3.18   0
   2  -9  -3  163.70    3.05   0
  -1   9   3   62.05    2.46   0
   1   9  -3   74.49    6.05   0
   1   9  -3   47.97    5.55   0
   1  -9  -3   57.86    2.32   0
   0   9   3  100.23    2.78   0
   0   9  -3   64.13    3.03   0
   0  -9  -3   87.45    2.66   0
   0  -9   3   67.83    2.81   0
  -1   9  -3  446.09    4.47   0
   1   9   3  635.84    5.24   0
  -1  -9  -3  691.91    5.51   0
   1  -9   3  463.86    4.59   0
  -2   9  -3  681.68    4.82   0
   2   9   3  797.90    5.37   0
   2  -9   3  712.29    5.08   0
  -2  -9  -3 1008.55    6.36   0
  -3   9  -3   43.87    2.29   0
   3   9   3   44.56    2.26   0
  -3  -9  -3   59.43    2.52   0
   3  -9   3   42.52    2.34   0
  -4   9  -3   12.19    2.25   0
  -4  -9  -3   15.16    2.22   0
  -4  -9  -3   11.87    2.27   0
  -5   9  -3    3.91    2.24   0
  -5   9  -3    2.34    2.46   0
  -5  -9  -3    0.67    2.35   0
  -5  -9  -3    1.38    2.51   0
  -6   9  -3   -0.35    1.81   0
  -6   9  -3    1.93    2.71   0
  -6  -9  -3    0.57    3.31   0
  -6  -9  -3    1.55    2.87   0
  -6  10   3    2.47    2.65   0
   6 -10  -3    2.87    2.73   0
  -6 -10   3    1.83    3.30   0
  -6 -10   3    1.33    3.38   0
  -5  10   3   11.43    2.34   0
  -5 -10   3   15.60    3.03   0
  -5 -10   3   12.86    3.01   0
   5 -10  -3   14.05    2.50   0
  -4  10   3   92.77    2.76   0
  -4 -10   3  110.90    3.69   0
  -4 -10   3   88.94    3.61   0
   4 -10  -3   85.18    2.68   0
  -3  10   3   70.97    2.45   0
  -3 -10   3   86.26    4.43   0
  -3 -10   3   64.98    4.14   0
   3 -10  -3   58.65    1.89   0
  -2  10   3   92.17    2.67   0
   2 -10  -3   82.76    2.55   0
   1  10  -3  244.96    7.26   0
  -1  10   3  203.30    3.19   0
  -1 -10   3  157.59    6.59   0
   1 -10  -3  173.88    2.96   0
   0  10  -3   59.54    2.57   0
   0  10   3   84.23    2.68   0
   0 -10   3   56.55    2.96   0
   0 -10  -3   75.44    2.54   0
  -1  10  -3  336.53    3.94   0
   1  10   3  462.46    4.45   0
   1 -10   3  332.38    3.99   0
  -1 -10  -3  464.85    4.56   0
  -2  10  -3  148.16    3.05   0
   2  10   3  175.12    3.13   0
   2 -10   3  143.68    2.57   0
  -2 -10  -3  213.76    3.49   0
  -3  10  -3  107.67    2.22   0
   3  10   3  117.96    2.68   0
   3 -10   3  109.59    2.77   0
  -3 -10  -3  154.22    3.03   0
  -4  10  -3    5.67    2.23   0
  -4 -10  -3    7.85    2.48   0
  -4 -10  -3   10.99    2.20   0
  -5  10  -3    0.83    2.34   0
  -5  10  -3    4.56    2.56   0
  -5 -10  -3    3.49    2.49   0
  -5 -10  -3    2.35    2.44   0
  -6  10  -3    2.43    2.73   0
  -6  10  -3   -1.46    2.53   0
  -6 -10  -3   -0.87    2.89   0
  -6 -10  -3    1.08    2.75   0
  -6  11   3    0.84    2.74   0
  -6 -11   3    2.26    3.30   0
   6 -11  -3   -0.09    2.88   0
  -6 -11   3    0.11    3.45   0
  -5  11   3    0.40    1.66   0
  -5 -11   3    1.72    2.98   0
   5 -11  -3    4.92    2.44   0
  -5 -11   3    1.26    2.90   0
  -4  11   3    2.43    2.22   0
  -4 -11   3    2.49    3.26   0
   4 -11  -3    3.06    2.24   0
  -4 -11   3    3.73    2.90   0
  -3  11   3   10.68    2.13   0
  -3 -11   3   14.41    3.91   0
  -3 -11   3   10.50    3.67   0
   3 -11  -3   13.78    2.12   0
  -2  11   3   42.67    2.32   0
   2 -11  -3   42.57    1.77   0
  -1  11   3  470.76    4.43   0
   1  11  -3  559.69    9.09   0
   1 -11  -3  408.46    3.99   0
  -1 -11   3  355.90    7.85   0
   0  11  -3  349.19    4.70   0
   0  11   3  483.97    4.56   0
   0 -11  -3  426.51    4.27   0
   0 -11   3  322.92    4.87   0
  -1  11  -3   57.32    2.76   0
   1  11   3   78.01    2.57   0
   1 -11   3   52.94    2.39   0
  -1 -11  -3   81.72    2.56   0
  -2  11  -3  324.70    3.60   0
   2  11   3  388.27    4.04   0
   2 -11   3  333.85    3.70   0
  -2 -11  -3  447.25    4.57   0
  -3  11  -3    6.32    2.17   0
   3  11   3    4.91    2.01   0
  -3 -11  -3    6.97    2.22   0
   3 -11   3    3.48    2.18   0
  -4  11  -3   21.60    2.37   0
   4 -11   3   20.51    2.49   0
  -4 -11  -3   20.65    2.96   0
  -4 -11  -3   23.02    2.44   0
  -5  11  -3    8.41    2.33   0
  -5  11  -3    7.57    2.53   0
  -5 -11  -3   11.30    2.48   0
  -5 -11  -3    6.21    3.13   0
  -6  11  -3   -1.42    2.89   0
  -6  11  -3   -1.91    2.67   0
  -6 -11  -3    2.77    2.77   0
  -6 -11  -3    3.22    2.97   0
  -6  12   3    1.40    1.89   0
   6 -12  -3    0.76    1.97   0
  -6 -12   3   -1.57    3.81   0
  -6 -12   3    0.00    3.41   0
  -5  12   3    1.90    1.61   0
  -5 -12   3    0.75    3.09   0
  -5 -12   3    3.36    3.01   0
   5 -12  -3    3.34    2.48   0
  -4  12   3  109.17    2.82   0
   4 -12  -3   95.05    2.20   0
  -4 -12   3  137.86    4.88   0
  -4 -12   3  102.15    4.27   0
  -3  12   3   44.91    2.39   0
   3 -12  -3   36.34    2.32   0
  -3 -12   3   56.47    5.48   0
  -3 -12   3   41.50    4.87   0
  -2  12   3   23.86    1.60   0
   2 -12  -3   22.50    2.08   0
  -1  12   3  967.66    6.00   0
   1  12  -3 1149.59   11.22   0
  -1 -12   3  733.01    9.75   0
   1 -12  -3  853.97    5.32   0
   0  12   3  101.75    2.69   0
   0  12  -3   70.29    2.77   0
   0 -12   3   66.78    3.19   0
   0 -12  -3   87.50    2.53   0
  -1  12  -3  148.83    2.88   0
   1  12   3  199.81    3.19   0
  -1 -12  -3  199.16    3.27   0
   1 -12   3  141.01    2.91   0
   2  12   3  125.82    2.89   0
  -2  12  -3  104.40    2.75   0
   2 -12   3  103.92    2.78   0
  -2 -12  -3  156.25    3.17   0
  -3  12  -3   11.74    2.26   0
   3  12   3   14.43    2.45   0
   3 -12   3   14.57    2.30   0
  -3 -12  -3   16.65    2.27   0
  -4  12  -3   13.65    1.66   0
  -4 -12  -3   17.63    2.36   0
   4 -12   3   14.28    2.40   0
  -4 -12  -3   14.73    2.52   0
  -5  12  -3    3.32    2.56   0
  -5 -12  -3    0.78    2.51   0
  -5 -12  -3    4.70    3.21   0
  -6  13   3   -4.30    2.66   0
   6 -13  -3    7.01    2.85   0
  -6 -13   3    0.88    4.10   0
  -6 -13   3    2.35    3.98   0
  -5  13   3    0.78    1.63   0
   5 -13  -3    2.83    2.50   0
  -5 -13   3    0.57    3.54   0
  -5 -13   3    1.18    3.51   0
  -4  13   3   54.36    2.57   0
  -4 -13   3   71.09    4.55   0
  -4 -13   3   52.62    4.36   0
   4 -13  -3   55.27    2.54   0
  -3  13   3   12.39    2.21   0
   3 -13  -3   13.90    2.21   0
  -2  13   3   89.99    2.09   0
   2 -13  -3   82.65    2.41   0
  -1  13   3  131.12    2.92   0
   1  13  -3  153.06    4.87   0
  -1 -13   3   95.75    4.11   0
   1 -13  -3  116.31    2.75   0
   0  13  -3  272.01    4.19   0
   0  13   3  377.28    3.96   0
   0 -13   3  252.20    4.09   0
   0 -13  -3  329.23    3.70   0
   1  13   3   38.83    2.18   0
  -1  13  -3   28.99    2.05   0
   1 -13   3   28.67    2.17   0
  -1 -13  -3   37.48    2.36   0
   2  13   3   37.00    2.29   0
  -2  13  -3   31.86    2.22   0
  -2 -13  -3   38.21    2.40   0
   2 -13   3   29.56    2.28   0
  -3  13  -3   61.29    2.43   0
   3  13   3   61.31    2.39   0
   3 -13   3   57.55    2.44   0
  -3 -13  -3   83.21    2.76   0
  -4  13  -3   24.09    2.37   0
   4 -13   3   30.07    2.43   0
  -4 -13  -3   26.12    2.56   0
  -4 -13  -3   27.76    2.52   0
  -5  13  -3    0.77    2.51   0
  -5 -13  -3    0.89    3.11   0
  -5 -13  -3   -0.87    2.70   0
  -6 -14   3   -0.97    4.21   0
  -5  14   3    0.14    1.76   0
   5 -14  -3    1.38    2.53   0
  -5 -14   3    0.26    4.02   0
  -5 -14   3    0.21    3.50   0
  -4  14   3    2.28    2.28   0
  -4 -14   3    2.15    3.97   0
   4 -14  -3    3.32    2.25   0
  -4 -14   3    0.25    3.86   0
  -3  14   3    5.59    2.09   0
   3 -14  -3   -0.06    2.09   0
  -2  14   3    3.33    2.03   0
   2 -14  -3    1.73    1.44   0
  -1  14   3   25.41    2.28   0
   1  14  -3   28.54    3.15   0
   1 -14  -3   21.11    2.18   0
  -1 -14   3   18.54    3.03   0
   0  14   3  139.71    2.86   0
   0  14  -3  104.39    3.41   0
   0 -14  -3  118.88    2.67   0
   0 -14   3   94.89    3.02   0
  -1  14  -3    3.31    1.94   0
   1  14   3    5.26    2.06   0
   1 -14   3    4.92    1.95   0
  -1 -14  -3    4.42    2.31   0
  -2  14  -3   77.19    2.47   0
   2  14   3   97.42    2.72   0
   2 -14   3   73.27    2.02   0
  -2 -14  -3  111.01    2.91   0
   3  14   3   95.87    3.11   0
  -3  14  -3   93.44    2.66   0
  -3 -14  -3  126.54    3.11   0
   3 -14   3   94.00    2.71   0
  -4  14  -3    4.08    2.40   0
  -4 -14  -3    3.14    2.84   0
   4 -14   3    4.96    2.38   0
  -5  14  -3   -1.32    2.54   0
  -5 -14  -3    0.61    2.65   0
  -5 -14  -3    1.73    2.58   0
  -5  15   3    2.80    1.81   0
   5 -15  -3    2.80    2.55   0
  -5 -15   3    4.53    4.42   0
  -5 -15   3    3.62    4.08   0
  -4  15   3    3.51    2.34   0
  -4 -15   3    0.35    5.03   0
  -4 -15   3    0.45    5.04   0
   4 -15  -3    1.42    2.30   0
  -3  15   3   12.69    2.19   0
   3 -15  -3    9.20    2.14   0
  -2  15   3   99.77    2.64   0
   2 -15  -3   89.90    2.51   0
   1  15  -3   43.90    3.29   0
  -1  15   3   38.74    2.33   0
  -1 -15   3   28.85    2.81   0
   1 -15  -3   34.08    2.22   0
   0  15   3    2.03    1.97   0
   0  15  -3    4.52    2.51   0
   0 -15   3    1.91    2.13   0
   0 -15  -3    2.19    1.96   0
  -1  15  -3   66.23    2.35   0
   1  15   3   87.21    2.63   0
  -1 -15  -3   82.15    2.94   0
   1 -15   3   58.64    2.41   0
  -2  15  -3   20.26    2.12   0
   2  15   3   27.07    2.19   0
   2 -15   3   18.26    2.12   0
  -2 -15  -3   31.59    2.28   0
   3  15   3    3.97    2.10   0
  -3  15  -3   -0.10    2.20   0
  -3 -15  -3    2.58    2.33   0
   3 -15   3    5.73    2.28   0
  -4  15  -3    8.56    2.36   0
   4 -15   3    5.98    2.43   0
  -4 -15  -3    7.57    2.43   0
  -5  15  -3   -2.49    1.85   0
  -5 -15  -3    1.39    3.31   0
  -5 -15  -3    3.15    3.23   0
  -5  16   3    7.08    1.81   0
   5 -16  -3    3.85    2.66   0
  -5 -16   3    8.01    4.97   0
  -5 -16   3    5.86    5.34   0
  -4  16   3   10.35    2.36   0
   4 -16  -3    4.41    2.46   0
  -3  16   3   18.23    2.22   0
   3 -16  -3   16.39    2.22   0
  -2  16   3   21.68    2.19   0
   2 -16  -3   12.50    1.55   0
  -1  16   3   51.99    1.86   0
   1  16  -3   61.09    3.55   0
  -1 -16   3   39.05    3.31   0
   1 -16  -3   42.21    2.29   0
   0  16   3  127.33    2.75   0
   0  16  -3  101.11    3.38   0
   0 -16   3   90.96    3.28   0
   0 -16  -3  102.16    2.63   0
   1  16   3    3.41    2.55   0
  -1  16  -3    2.48    2.00   0
   1 -16   3    3.72    2.00   0
  -1 -16  -3    4.69    2.44   0
  -2  16  -3  117.90    2.73   0
   2  16   3  159.91    2.93   0
  -2 -16  -3  166.72    3.56   0
   2 -16   3  116.49    2.71   0
   3  16   3    5.07    2.14   0
  -3  16  -3    2.85    2.21   0
  -3 -16  -3    5.54    2.27   0
   3 -16   3    6.90    2.18   0
  -4  16  -3   -0.92    2.37   0
   4 -16   3   -0.87    2.43   0
  -4 -16  -3   -0.98    2.47   0
  -5  16  -3    0.73    2.70   0
  -5 -16  -3    1.94    2.86   0
  -5 -16  -3    1.62    2.66   0
  -5  17   3    4.66    1.90   0
   5 -17  -3    6.56    2.76   0
  -4  17   3   17.45    1.80   0
   4 -17  -3   20.72    2.40   0
  -3  17   3   12.35    2.25   0
   3 -17  -3   10.37    2.23   0
  -2  17   3   76.90    2.53   0
   2 -17  -3   66.16    2.45   0
  -1  17   3    8.24    2.06   0
   1  17  -3    8.55    3.03   0
  -1 -17   3    5.83    2.59   0
   1 -17  -3    8.38    1.98   0
   0  17   3  173.87    3.06   0
   0  17  -3  149.77    3.23   0
   0 -17   3  116.57    3.46   0
   0 -17  -3  140.61    2.91   0
  -1  17  -3   20.00    2.20   0
   1  17   3   29.85    2.30   0
   1 -17   3   17.85    2.26   0
  -1 -17  -3   27.27    2.25   0
  -2  17  -3   14.68    2.12   0
   2  17   3   20.32    2.25   0
   2 -17   3   15.14    2.22   0
  -2 -17  -3   20.94    2.34   0
   3  17   3   11.41    2.21   0
  -3  17  -3    7.63    2.25   0
   3 -17   3   14.72    2.29   0
  -3 -17  -3   14.25    2.23   0
  -4  17  -3    7.23    2.38   0
   4 -17   3    5.76    2.42   0
  -4 -17  -3    6.64    2.48   0
  -5  17  -3   -0.23    1.90   0
  -5 -17  -3    0.71    2.80   0
  -5 -17  -3    0.07    3.58   0
  -5  18   3    5.11    1.89   0
   5 -18  -3    2.64    2.74   0
  -4  18   3    1.30    2.40   0
   4 -18  -3    7.57    2.45   0
  -3  18   3    4.19    1.61   0
   3 -18  -3    1.74    2.33   0
   2  18  -3   44.60    5.67   0
  -2  18   3   52.31    2.45   0
   2 -18  -3   34.28    2.36   0
  -2 -18   3   38.69    5.85   0
  -1  18   3   26.01    2.18   0
   1  18  -3   30.33    3.37   0
  -1 -18   3   20.58    2.74   0
   1 -18  -3   21.81    2.09   0
   0  18  -3   74.67    3.11   0
   0  18   3   90.25    2.75   0
   0 -18  -3   72.50    2.60   0
   0 -18   3   59.16    3.03   0
  -1  18  -3    0.03    2.12   0
   1  18   3    2.26    2.22   0
   1 -18   3    1.28    2.12   0
  -1 -18  -3    2.99    2.03   0
   2  18   3   81.58    3.18   0
  -2  18  -3   66.43    2.50   0
   2 -18   3   57.98    2.52   0
  -2 -18  -3   89.08    3.31   0
   3  18   3   12.72    2.23   0
  -3  18  -3   13.72    2.24   0
   3 -18   3   11.49    2.35   0
  -3 -18  -3   15.93    2.96   0
   4  18   3    2.47    2.30   0
  -4  18  -3    2.74    2.52   0
   4 -18   3    6.86    2.49   0
  -4 -18  -3    6.39    3.05   0
  -5  18  -3    5.25    2.74   0
  -5 -18  -3    5.67    3.42   0
  -5 -18  -3    5.15    2.91   0
   5 -18   3    1.80    2.84   0
  -5  19   3   -0.77    2.73   0
   5 -19  -3    3.62    2.80   0
  -4  19   3    4.52    2.51   0
   4 -19  -3    2.91    2.47   0
  -3  19   3    4.11    2.31   0
   3 -19  -3    3.52    2.28   0
   2  19  -3   66.49    5.51   0
  -2  19   3   67.11    2.53   0
   2 -19  -3   56.43    2.50   0
  -2 -19   3   51.10    5.43   0
  -1  19   3    5.16    2.15   0
   1  19  -3    3.93    2.68   0
   1 -19  -3    2.67    2.05   0
  -1 -19   3    3.01    2.62   0
   0  19  -3   60.96    2.52   0
   0  19   3   69.73    2.62   0
   0 -19  -3   60.32    2.44   0
   0 -19   3   47.62    2.89   0
   1  19   3    8.39    2.24   0
  -1  19  -3    6.93    2.14   0
  -1 -19  -3    9.58    2.61   0
   1 -19   3    4.13    2.16   0
   2  19   3   80.07    2.75   0
  -2  19  -3   60.71    2.55   0
  -2 -19  -3   80.08    2.77   0
   2 -19   3   59.05    2.55   0
  -3  19  -3    6.58    2.36   0
   3  19   3    9.06    2.71   0
   3 -19   3    8.45    2.31   0
  -3 -19  -3   11.59    2.88   0
   4  19   3   -0.17    2.84   0
  -4  19  -3    1.25    2.52   0
  -4 -19  -3   -2.86    3.01   0
   4 -19   3    2.49    2.53   0
  -5  19  -3    2.11    2.88   0
  -5 -19  -3    0.03    2.95   0
   5 -19   3    1.66    2.88   0
  -5 -19  -3    4.96    2.82   0
  -5  20   3   -1.08    2.75   0
   5 -20  -3    4.49    2.81   0
  -4  20   3    0.54    2.43   0
   4 -20  -3    2.65    2.56   0
  -3  20   3    8.34    2.37   0
   3 -20  -3    6.01    2.39   0
   2  20  -3    6.66    4.29   0
  -2  20   3    6.92    2.18   0
  -2 -20   3    5.29    4.58   0
   2 -20  -3    5.34    2.15   0
  -1  20   3   31.64    2.32   0
   1  20  -3   33.06    3.10   0
  -1 -20   3   23.74    3.36   0
   1 -20  -3   26.11    2.24   0
   0  20  -3   31.99    2.93   0
   0  20   3   35.76    2.46   0
   0 -20  -3   24.90    2.42   0
   0 -20   3   20.29    2.86   0
   1  20   3   48.52    2.61   0
  -1  20  -3   37.88    2.47   0
   1 -20   3   33.23    2.44   0
  -1 -20  -3   41.48    2.50   0
   2  20   3   47.87    2.49   0
  -2  20  -3   33.11    2.37   0
  -2 -20  -3   46.63    2.52   0
   2 -20   3   36.12    2.49   0
  -3  20  -3    7.03    2.31   0
   3  20   3    9.64    2.73   0
   3 -20   3    4.19    2.33   0
  -3 -20  -3    8.77    2.44   0
   4  20   3    3.14    2.47   0
  -4  20  -3    1.71    2.49   0
  -4 -20  -3    1.62    2.60   0
   4 -20   3   -1.40    2.63   0
  -4  21   3    4.00    2.54   0
   4 -21  -3   -2.93    2.57   0
  -3  21   3    3.77    2.29   0
   3 -21  -3    2.06    2.32   0
  -2  21   3    5.82    2.19   0
   2  21  -3    7.32    4.09   0
  -2 -21   3    5.39    4.23   0
   2 -21  -3    4.71    2.24   0
  -1  21   3   68.09    2.55   0
   1  21  -3   86.24    3.66   0
  -1 -21   3   52.76    3.40   0
   1 -21  -3   59.83    2.47   0
   0  21   3   24.17    2.91   0
   0  21  -3   20.68    2.90   0
   0 -21   3   16.36    2.38   0
   0 -21  -3   19.65    2.30   0
   1  21   3    8.22    2.29   0
  -1  21  -3    7.97    2.33   0
  -1 -21  -3    6.58    2.70   0
   1 -21   3    4.42    2.16   0
  -2  21  -3    0.56    2.28   0
   2  21   3    2.72    2.33   0
   2 -21   3    2.50    2.29   0
  -2 -21  -3    4.41    2.31   0
   3  21   3    2.38    2.36   0
  -3  21  -3    3.21    1.74   0
  -3 -21  -3    4.62    2.99   0
   3 -21   3    4.49    2.42   0
   4  21   3   -0.41    2.94   0
  -4  21  -3   -0.53    2.50   0
  -4 -21  -3    0.95    2.60   0
   4 -21   3    0.05    2.63   0
  -4  22   3    3.01    2.62   0
   4 -22  -3    1.33    1.94   0
  -3  22   3   10.21    2.44   0
   3 -22  -3   10.94    2.46   0
  -2  22   3   20.88    2.35   0
   2  22  -3   25.85    4.43   0
  -2 -22   3   18.14    4.30   0
   2 -22  -3   17.73    2.31   0
  -1  22   3    3.32    2.38   0
   1  22  -3    4.32    3.30   0
   1 -22  -3    7.73    2.23   0
  -1 -22   3    4.68    2.90   0
   0  22   3   -0.68    2.17   0
   0  22  -3    0.92    2.34   0
   0 -22   3   -0.48    2.24   0
   0 -22  -3    0.99    2.18   0
   1  22   3    7.68    2.29   0
  -1  22  -3    5.78    2.31   0
   1 -22   3    4.12    2.40   0
  -1 -22  -3    4.59    2.33   0
   2  22   3   33.77    3.07   0
  -2  22  -3   28.09    2.39   0
   2 -22   3   23.59    2.47   0
  -2 -22  -3   28.21    2.53   0
  -3  22  -3    4.64    2.49   0
   3  22   3    5.74    2.95   0
   3 -22   3    4.77    2.58   0
  -3 -22  -3    8.44    2.51   0
  -4  22  -3    2.80    2.67   0
   4  22   3    2.87    3.16   0
  -4 -22  -3    0.16    3.32   0
   4 -22   3   -2.88    2.62   0
  -4  23   3    3.73    2.66   0
   4 -23  -3    2.11    2.78   0
  -3  23   3    1.92    1.77   0
   3 -23  -3    4.43    2.43   0
  -2  23   3   25.40    2.45   0
   2  23  -3   27.61    4.59   0
  -2 -23   3   19.51    4.44   0
   2 -23  -3   18.66    2.32   0
  -1  23   3   76.83    2.68   0
   1  23  -3   75.00    3.65   0
  -1 -23   3   49.14    3.79   0
   1 -23  -3   55.41    2.55   0
   0  23  -3    9.07    2.31   0
   0  23   3   13.66    2.44   0
   0 -23   3    6.80    2.39   0
   0 -23  -3   10.28    2.88   0
   1  23   3    9.65    2.48   0
  -1  23  -3    7.99    2.81   0
   1 -23   3    8.65    2.34   0
  -1 -23  -3    5.45    2.35   0
   2  23   3    7.71    3.00   0
  -2  23  -3    5.19    2.33   0
   2 -23   3    5.04    2.35   0
  -2 -23  -3    7.39    2.97   0
   3  23   3    3.74    2.97   0
  -3  23  -3    5.07    2.49   0
   3 -23   3    2.86    2.66   0
  -3 -23  -3    4.27    3.09   0
  -4  23  -3    1.70    2.71   0
   4  23   3    0.69    3.17   0
   4 -23   3    0.41    2.69   0
  -4 -23  -3    1.46    3.40   0
  -4  24   3    1.32    2.69   0
   4 -24  -3    1.35    2.80   0
  -3  24   3    1.02    2.45   0
   3 -24  -3   -1.30    2.54   0
  -2  24   3    2.45    2.45   0
   2  24  -3    3.04    4.05   0
   2 -24  -3    1.77    2.36   0
  -2 -24   3    1.20    4.24   0
  -1  24   3   11.51    2.42   0
   1  24  -3    8.47    3.15   0
   1 -24  -3    8.94    2.36   0
  -1 -24   3    9.23    3.08   0
   0  24   3   49.67    2.61   0
   0  24  -3   44.12    2.69   0
   0 -24   3   35.77    3.10   0
   0 -24  -3   39.15    2.54   0
   1  24   3    1.68    2.34   0
  -1  24  -3    2.09    2.87   0
   1 -24   3    0.80    2.34   0
  -1 -24  -3    0.46    2.24   0
   2  24   3   -1.15    2.98   0
  -2  24  -3    0.32    2.35   0
   2 -24   3   -0.72    2.36   0
  -2 -24  -3    2.40    2.99   0
   3  24   3    1.99    2.55   0
  -3  24  -3    0.78    2.56   0
   3 -24   3    5.94    2.61   0
  -3 -24  -3    1.48    3.23   0
  -4  24  -3   -0.25    2.73   0
   4  24   3    2.20    2.70   0
   4 -24   3    3.24    2.93   0
  -4 -24  -3    0.95    2.84   0
   4 -25  -3    0.55    2.91   0
  -3  25   3    0.43    2.56   0
   3 -25  -3    4.86    2.61   0
  -2  25   3    5.26    2.38   0
   2  25  -3    4.51    4.17   0
   2 -25  -3    4.27    2.35   0
  -2 -25   3    2.66    4.43   0
  -1  25   3   11.66    2.48   0
   1  25  -3   15.86    3.08   0
  -1 -25   3   10.13    3.09   0
   1 -25  -3   11.30    2.38   0
   0  25   3   24.75    3.16   0
   0  25  -3   23.42    2.60   0
   0 -25  -3   19.76    2.51   0
   0 -25   3   16.58    2.44   0
   1  25   3   47.33    2.78   0
  -1  25  -3   36.06    2.75   0
   1 -25   3   30.20    2.67   0
  -1 -25  -3   36.77    2.73   0
   2  25   3   10.31    3.13   0
  -2  25  -3    7.30    2.51   0
   2 -25   3    7.14    2.55   0
  -2 -25  -3   10.46    2.55   0
   3  25   3    2.20    2.61   0
  -3  25  -3    2.60    2.64   0
  -3 -25  -3    2.19    3.32   0
   3 -25   3    1.26    2.71   0
  -3  26   3    2.96    2.70   0
   3 -26  -3    1.15    2.67   0
  -2  26   3    5.35    1.75   0
   2  26  -3    5.72    4.32   0
   2 -26  -3    9.47    2.61   0
  -2 -26   3    4.26    4.53   0
   1  26  -3   44.23    3.54   0
  -1  26   3   40.04    2.80   0
   1 -26  -3   25.66    2.59   0
  -1 -26   3   27.94    3.87   0
   0  26  -3    5.55    2.60   0
   0  26   3   10.25    3.00   0
   0 -26   3    4.99    2.60   0
   0 -26  -3    4.70    2.43   0
   1  26   3   15.15    3.27   0
  -1  26  -3   11.91    2.55   0
   1 -26   3    9.12    2.57   0
  -1 -26  -3   13.58    3.09   0
  -2  26  -3    0.81    2.57   0
   2  26   3    5.13    3.12   0
  -2 -26  -3    3.67    2.64   0
   2 -26   3    3.52    2.55   0
  -3  26  -3    2.88    2.62   0
   3  26   3    3.39    3.26   0
   3 -26   3   -0.54    2.76   0
  -3 -26  -3   -0.08    2.79   0
  -3  27   3   -0.06    1.93   0
   3 -27  -3    2.71    2.72   0
  -2  27   3    3.55    2.58   0
   2  27  -3    2.23    4.50   0
   2 -27  -3   -1.76    2.61   0
  -2 -27   3    1.91    4.75   0
  -1  27   3    5.32    2.63   0
   1  27  -3    9.80    3.28   0
  -1 -27   3    5.87    3.29   0
   1 -27  -3    6.16    2.59   0
   0  27  -3   16.07    2.66   0
   0  27   3   16.87    2.55   0
   0 -27  -3   12.68    2.59   0
   0 -27   3    9.92    3.19   0
   1  27   3    2.31    2.59   0
  -1  27  -3    2.42    2.57   0
   1 -27   3    1.41    2.57   0
  -1 -27  -3    1.11    3.18   0
   2  27   3    4.04    2.64   0
  -2  27  -3    1.29    3.22   0
  -2 -27  -3    1.47    3.22   0
   2 -27   3    1.46    2.64   0
   3  27   3    3.14    3.33   0
  -3  27  -3    0.92    2.78   0
   3 -27   3    2.58    2.85   0
  -3 -27  -3    0.02    2.83   0
   3 -28  -3    2.98    2.80   0
   2  28  -3    1.34    4.82   0
  -2  28   3    0.53    2.61   0
  -2 -28   3    2.03    5.10   0
   2 -28  -3    5.35    2.57   0
  -1  28   3    7.90    2.63   0
   1  28  -3    9.21    3.96   0
  -1 -28   3    4.98    3.34   0
   1 -28  -3    8.98    2.64   0
   0  28   3    4.44    2.59   0
   0  28  -3    5.70    2.67   0
   0 -28   3    3.41    3.29   0
   0 -28  -3    1.73    2.61   0
   1  28   3    0.07    2.62   0
  -1  28  -3    1.23    2.59   0
   1 -28   3    4.83    2.65   0
  -1 -28  -3   -0.26    3.22   0
   2  28   3   14.02    3.41   0
  -2  28  -3   12.52    2.75   0
   2 -28   3    5.36    2.80   0
  -2 -28  -3    8.08    2.81   0
  -2  29   3    2.11    2.73   0
   2  29  -3    0.60    5.41   0
   2 -29  -3    2.18    2.76   0
  -2 -29   3    2.07    5.00   0
  -1  29   3    5.27    2.77   0
   1  29  -3    2.45    3.55   0
   1 -29  -3   -0.31    2.66   0
  -1 -29   3   -0.31    3.34   0
   0  29  -3    4.24    2.71   0
   0  29   3    2.35    2.67   0
   0 -29   3    2.56    3.38   0
   0 -29  -3    0.96    2.72   0
  -1  29  -3    5.38    2.79   0
   1  29   3    7.84    2.82   0
   1 -29   3    5.44    2.85   0
  -1 -29  -3    6.23    3.42   0
   2  29   3    2.22    2.81   0
  -2  29  -3   -1.45    2.86   0
   2 -29   3    3.90    2.85   0
  -2 -29  -3    3.05    3.50   0
  -1  30   3    1.05    2.72   0
   1  30  -3    3.16    3.52   0
  -1 -30   3    3.37    4.05   0
   1 -30  -3    3.98    2.76   0
   0  30  -3    2.04    3.37   0
   0  30   3    4.93    2.75   0
   0 -30   3    5.02    3.44   0
   0 -30  -3    2.01    2.72   0
  -1  30  -3    0.81    2.87   0
   1  30   3    1.81    3.48   0
   1 -30   3    1.20    3.51   0
  -1 -30  -3   -0.01    3.51   0
   1 -31  -3    2.54    2.94   0
   0  31  -3    2.69    3.51   0
   0  31   3    5.18    3.54   0
   0 -31   3    2.67    3.62   0
   0 -31  -3    4.19    3.57   0
  -6   0   4   -2.05    2.65   0
  -5   0   4    3.89    2.31   0
   5   0  -4    4.44    2.38   0
  -4   0   4    8.94    2.28   0
   4   0  -4    7.96    2.22   0
   3   0  -4   94.46    2.87   0
  -3   0   4  109.36    2.88   0
  -2   0   4   26.21    2.23   0
   2   0  -4   22.89    2.58   0
   1   0  -4 2155.15   11.28   0
  -1   0   4 2248.34   11.79   0
   0   0  -4 1109.66    8.01   0
   0   0   4 1052.07    7.81   0
   1   0   4  279.65    3.71   0
  -1   0  -4  301.46    4.03   0
  -2   0  -4   29.62    1.96   0
  -3   0  -4   73.49    2.33   0
  -3   0  -4   68.95    2.46   0
  -4   0  -4   42.95    2.41   0
  -4   0  -4   42.71    1.72   0
  -5   0  -4    3.95    2.43   0
  -5   0  -4    2.98    2.23   0
  -6   0  -4    4.54    2.75   0
  -6   0  -4    0.81    2.49   0
  -6   1   4    3.59    2.60   0
  -6  -1   4    1.50    2.42   0
  -6  -1   4   -2.00    2.55   0
  -5   1   4    6.60    2.34   0
   5   1  -4    5.13    2.97   0
  -5  -1   4    8.31    2.38   0
   5  -1  -4    6.74    2.36   0
  -4   1   4   62.26    2.56   0
   4   1  -4   60.76    2.58   0
   4  -1  -4   51.27    2.57   0
  -4  -1   4   62.11    2.63   0
   3   1  -4   13.57    2.15   0
  -3   1   4   15.40    2.18   0
  -3  -1   4   13.14    2.63   0
   3  -1  -4   12.25    2.10   0
   2   1  -4   12.47    2.50   0
  -2   1   4   15.33    2.59   0
   2  -1  -4   12.59    2.02   0
  -2  -1   4   16.27    2.54   0
   1   1  -4  458.58    5.71   0
  -1   1   4  479.88    5.60   0
  -1  -1   4  492.37    5.99   0
   1  -1  -4  435.55    5.27   0
   0   1   4 1772.41    9.79   0
   0   1  -4 1743.10   10.25   0
   0  -1  -4 1893.91   10.05   0
   0  -1   4 1588.53    9.47   0
   1   1   4  467.45    4.74   0
  -1   1  -4  488.26    4.89   0
  -1  -1  -4  530.32    4.88   0
   1  -1   4  457.18    4.52   0
  -2   1  -4    5.89    1.93   0
   2   1   4    2.77    1.73   0
  -2   1  -4    4.12    1.78   0
  -2  -1  -4    5.52    1.77   0
  -3   1  -4   48.66    2.17   0
  -3   1  -4   45.13    2.39   0
  -3  -1  -4   48.42    1.90   0
  -3  -1  -4   55.55    2.30   0
  -4   1  -4    2.67    2.08   0
  -4   1  -4    4.58    2.00   0
  -4  -1  -4    8.46    2.12   0
  -4  -1  -4    5.50    2.00   0
  -5   1  -4   -0.37    1.51   0
  -5   1  -4    0.23    2.34   0
  -5  -1  -4    4.86    2.29   0
  -5  -1  -4    3.27    2.22   0
  -6   1  -4    2.16    2.78   0
  -6   1  -4    1.49    1.83   0
  -6  -1  -4    2.06    2.52   0
  -6  -1  -4    1.64    2.74   0
  -6   2   4    3.07    2.63   0
   6  -2  -4    2.45    2.68   0
  -6  -2   4    4.52    2.63   0
  -6  -2   4    3.20    2.98   0
  -5   2   4   24.81    2.44   0
   5   2  -4   26.90    2.57   0
   5  -2  -4   26.53    2.51   0
  -5  -2   4   25.61    2.51   0
   4   2  -4   38.15    2.38   0
  -4   2   4   37.44    2.40   0
   4  -2  -4   38.64    2.37   0
  -4  -2   4   38.36    2.77   0
   3   2  -4  218.76    3.64   0
  -3   2   4  240.12    3.53   0
   3  -2  -4  232.35    3.39   0
  -3  -2   4  255.59    4.34   0
   2   2  -4  108.47    3.53   0
  -2   2   4  126.27    3.02   0
   2  -2  -4  110.59    2.85   0
  -2  -2   4  138.26    3.44   0
   1   2  -4  126.01    3.94   0
  -1   2   4  129.01    3.42   0
  -1  -2   4  136.55    3.79   0
   1  -2  -4  122.69    3.24   0
   0   2  -4  463.79    5.61   0
   0   2   4  519.40    5.45   0
   0  -2   4  423.64    5.53   0
   0  -2  -4  546.38    5.59   0
  -1   2  -4  357.25    4.14   0
   1   2   4  385.25    4.20   0
  -1  -2  -4  424.70    4.48   0
   1  -2   4  328.96    3.96   0
  -2   2  -4   58.37    2.43   0
   2   2   4   54.78    2.15   0
  -2   2  -4   54.28    1.82   0
  -2  -2  -4   62.19    2.30   0
  -3   2  -4   25.51    2.03   0
  -3   2  -4   28.69    1.68   0
  -3  -2  -4   30.62    2.09   0
  -3  -2  -4   26.38    2.22   0
  -4   2  -4   12.40    2.25   0
  -4   2  -4    9.85    2.06   0
  -4  -2  -4   13.74    2.01   0
  -4  -2  -4   11.71    2.14   0
  -5   2  -4    3.91    2.36   0
  -5   2  -4    9.67    2.18   0
  -5  -2  -4    5.77    2.15   0
  -5  -2  -4    5.57    2.46   0
  -6   2  -4    0.02    2.72   0
  -6   2  -4    2.74    2.54   0
  -6  -2  -4    3.86    2.78   0
  -6  -2  -4    3.76    2.50   0
  -6   3   4    8.97    2.63   0
   6  -3  -4    4.92    2.69   0
  -6  -3   4    4.66    2.63   0
  -6  -3   4    4.35    2.45   0
  -5   3   4    8.39    2.34   0
   5  -3  -4    8.78    2.86   0
  -5  -3   4    6.69    2.94   0
  -4   3   4   33.25    2.24   0
   4   3  -4   29.97    2.80   0
   4  -3  -4   28.90    2.29   0
  -4  -3   4   31.67    2.71   0
   3   3  -4  133.57    3.74   0
  -3   3   4  144.65    2.93   0
   3  -3  -4  134.04    2.74   0
  -3  -3   4  144.82    3.76   0
   2   3  -4   53.41    3.02   0
  -2   3   4   60.84    2.51   0
  -2  -3   4   67.81    3.21   0
   2  -3  -4   59.12    2.45   0
  -1   3   4  727.97    6.27   0
   1   3  -4  669.15    7.89   0
   1  -3  -4  683.40    5.80   0
  -1  -3   4  753.88    8.41   0
   0   3  -4   99.87    3.26   0
   0   3   4  117.63    3.18   0
   0  -3   4   88.54    3.07   0
   0  -3  -4  123.37    3.30   0
  -1   3  -4   93.70    2.72   0
   1   3   4  102.45    2.85   0
  -1  -3  -4  111.83    2.99   0
  -2   3  -4  483.26    4.25   0
  -2   3  -4  453.27    4.12   0
   2   3   4  509.24    4.13   0
  -2  -3  -4  524.96    4.40   0
  -3   3  -4   93.29    2.56   0
  -3   3  -4   88.09    2.47   0
  -3  -3  -4  102.17    2.47   0
  -3  -3  -4   96.02    2.54   0
  -4   3  -4   13.78    2.06   0
  -4   3  -4    9.98    1.63   0
  -4  -3  -4   11.83    2.14   0
  -4  -3  -4   10.83    2.02   0
  -5   3  -4    1.49    2.34   0
  -5   3  -4    1.84    2.17   0
  -5  -3  -4    4.38    2.28   0
  -5  -3  -4    0.71    2.25   0
  -6   3  -4    2.16    1.83   0
  -6   3  -4    1.73    2.69   0
  -6  -3  -4    2.55    2.74   0
  -6  -3  -4    2.92    2.53   0
  -6   4   4    1.23    2.62   0
  -6  -4   4    1.49    2.46   0
  -6  -4   4    2.73    2.63   0
   6  -4  -4    6.67    3.18   0
  -5   4   4   10.59    2.37   0
   5  -4  -4   10.55    2.42   0
  -5  -4   4    8.46    2.22   0
  -5  -4   4    8.88    2.93   0
  -4   4   4   47.57    2.36   0
   4   4  -4   48.22    3.10   0
  -4  -4   4   51.78    2.95   0
   4  -4  -4   50.20    2.28   0
   3   4  -4  328.72    4.55   0
  -3   4   4  373.11    3.94   0
   3  -4  -4  343.24    3.68   0
  -3  -4   4  367.75    5.29   0
   2   4  -4   42.26    3.03   0
  -2   4   4   50.06    2.45   0
   2  -4  -4   50.13    2.32   0
  -2  -4   4   57.28    3.30   0
  -1   4   4  429.26    4.66   0
   1   4  -4  423.74    7.20   0
  -1  -4   4  423.46    7.16   0
   1  -4  -4  393.57    4.48   0
   0   4   4  131.79    3.24   0
   0   4  -4  100.10    3.11   0
   0  -4  -4  134.86    3.23   0
   0  -4   4   87.74    3.29   0
  -1   4  -4  564.53    5.05   0
   1   4   4  673.60    5.22   0
  -1   4  -4  542.50    5.24   0
  -1  -4  -4  718.95    5.38   0
  -2   4  -4  380.04    3.95   0
  -2   4  -4  370.39    3.80   0
   2   4   4  381.77    3.74   0
  -2  -4  -4  449.14    4.13   0
  -3   4  -4   29.95    2.20   0
  -3   4  -4   27.76    2.05   0
  -3  -4  -4   36.72    2.15   0
  -4   4  -4   28.69    2.17   0
  -4   4  -4   24.51    2.35   0
  -4  -4  -4   26.87    2.18   0
  -4  -4  -4   23.11    2.38   0
  -5   4  -4    7.50    2.39   0
  -5   4  -4    8.46    1.57   0
  -5  -4  -4    7.05    2.50   0
  -5  -4  -4   11.50    2.33   0
  -6   4  -4   -1.43    2.86   0
  -6   4  -4    0.49    2.55   0
  -6  -4  -4    3.74    2.79   0
  -6  -4  -4    1.63    2.60   0
  -6   5   4    2.30    2.57   0
  -6  -5   4    2.22    2.45   0
  -6  -5   4    2.39    2.58   0
   6  -5  -4    0.39    2.69   0
  -5   5   4   11.35    2.46   0
   5  -5  -4   13.25    2.42   0
  -5  -5   4   11.84    2.74   0
  -5  -5   4   11.62    3.02   0
  -4   5   4    3.65    2.01   0
   4  -5  -4    3.12    2.02   0
  -4  -5   4    3.70    2.56   0
   3   5  -4   83.05    3.25   0
  -3   5   4   86.72    2.54   0
   3  -5  -4   82.43    2.59   0
  -3  -5   4   93.47    3.34   0
  -2   5   4  253.26    3.63   0
   2   5  -4  208.07    5.46   0
  -2  -5   4  285.77    5.87   0
   2  -5  -4  231.80    3.35   0
   1   5  -4  110.35    4.78   0
  -1   5   4  106.58    2.94   0
   1  -5  -4   99.20    2.84   0
  -1  -5   4   95.55    4.47   0
   0   5  -4   23.82    2.24   0
   0   5   4   31.74    2.48   0
   0  -5  -4   31.41    1.88   0
   0  -5   4   20.29    2.25   0
   1   5   4 2227.24    9.13   0
  -1   5  -4 1807.43    8.90   0
  -1   5  -4 1738.98    8.17   0
  -1  -5  -4 2475.43    9.52   0
   2   5   4  430.04    3.98   0
  -2   5  -4  415.66    3.87   0
  -2   5  -4  406.07    3.84   0
  -2  -5  -4  514.30    4.42   0
  -3   5  -4   84.01    2.08   0
  -3   5  -4   84.08    2.34   0
  -3  -5  -4   99.38    2.56   0
  -4   5  -4   10.99    2.25   0
  -4   5  -4    9.47    2.03   0
  -4  -5  -4    8.26    2.22   0
  -4  -5  -4   12.28    2.11   0
  -5   5  -4    4.12    2.18   0
  -5   5  -4    2.85    1.75   0
  -5  -5  -4    4.13    2.89   0
  -5  -5  -4    3.00    2.31   0
  -6   5  -4    1.27    2.78   0
  -6   5  -4    3.23    2.56   0
  -6  -5  -4    3.09    2.84   0
  -6  -5  -4    3.52    2.68   0
  -6   6   4    3.13    2.57   0
   6  -6  -4    2.21    2.65   0
  -6  -6   4    1.45    2.50   0
  -6  -6   4    1.84    3.23   0
  -5   6   4   17.47    2.36   0
   5  -6  -4   12.29    2.51   0
  -5  -6   4   17.64    2.79   0
  -5  -6   4   15.80    2.98   0
  -4   6   4   22.98    2.15   0
  -4  -6   4   19.36    2.57   0
  -4  -6   4   22.18    2.78   0
   4  -6  -4   22.51    2.20   0
  -3   6   4  103.86    2.67   0
  -3  -6   4  106.04    3.49   0
   3  -6  -4   97.13    2.64   0
   2   6  -4  182.98    6.01   0
  -2   6   4  213.56    3.27   0
  -2  -6   4  250.53    6.64   0
   2  -6  -4  191.05    3.12   0
  -1   6   4  299.28    3.91   0
   1   6  -4  322.68    7.79   0
   1  -6  -4  268.55    3.54   0
  -1  -6   4  216.30    6.58   0
   0   6   4   91.93    2.84   0
   0   6  -4   60.99    2.61   0
   0   6  -4   66.72    3.17   0
   0  -6  -4   91.39    2.76   0
  -1   6  -4   56.14    2.58   0
   1   6   4   75.68    2.59   0
  -1   6  -4   56.82    2.38   0
  -1  -6  -4   79.89    2.76   0
  -2   6  -4  462.27    4.14   0
   2   6   4  521.79    4.31   0
  -2   6  -4  468.77    4.35   0
  -2  -6  -4  625.52    4.75   0
  -3   6  -4   45.44    2.34   0
   3   6   4   53.32    2.22   0
  -3   6  -4   46.98    2.16   0
  -3  -6  -4   62.53    2.37   0
  -4   6  -4   21.48    2.34   0
  -4   6  -4   25.58    1.63   0
  -4  -6  -4   32.44    2.25   0
  -4  -6  -4   25.20    2.87   0
  -5   6  -4    8.87    2.35   0
  -5   6  -4    4.12    2.21   0
  -5  -6  -4    3.87    2.46   0
  -5  -6  -4    9.04    2.35   0
  -6   6  -4    1.59    2.75   0
  -6   6  -4    2.31    2.51   0
  -6  -6  -4   -0.52    2.54   0
  -6  -6  -4    2.57    2.76   0
  -6   7   4    1.47    2.56   0
   6  -7  -4   -0.54    2.70   0
  -6  -7   4    0.83    3.08   0
  -6  -7   4    0.83    2.60   0
  -5   7   4    9.91    2.30   0
  -5  -7   4    7.26    2.95   0
  -5  -7   4    8.55    2.77   0
   5  -7  -4    9.17    2.37   0
  -4   7   4   62.22    2.40   0
   4  -7  -4   53.02    2.46   0
  -4  -7   4   55.33    3.00   0
  -4  -7   4   60.23    3.18   0
  -3   7   4   19.62    2.19   0
  -3  -7   4   20.13    2.45   0
   3  -7  -4   23.41    2.22   0
  -3  -7   4   23.25    2.97   0
  -2   7   4  939.00    6.03   0
  -2  -7   4 1284.91   17.79   0
  -2  -7   4  860.79   14.58   0
   2  -7  -4  868.96    5.56   0
   1   7  -4   17.25    4.00   0
  -1   7   4   24.57    2.22   0
   1   7  -4   27.31    4.58   0
   1  -7  -4   22.75    1.57   0
   0   7  -4    7.37    1.92   0
   0   7   4   10.25    2.15   0
   0   7  -4    7.86    2.05   0
   0  -7  -4   13.02    1.58   0
   1   7   4  270.14    3.61   0
  -1   7  -4  203.91    3.43   0
  -1   7  -4  184.37    3.19   0
  -1  -7  -4  297.52    3.78   0
   2   7   4  475.95    4.17   0
  -2   7  -4  436.08    4.19   0
  -2   7  -4  399.78    3.88   0
  -2  -7  -4  570.94    4.65   0
  -3   7  -4   49.98    2.07   0
  -3   7  -4   52.06    2.31   0
   3   7   4   54.03    2.20   0
  -3  -7  -4   61.74    2.46   0
  -4   7  -4    9.11    2.11   0
  -4   7  -4   14.39    2.25   0
  -4  -7  -4   11.21    2.35   0
  -4  -7  -4   10.26    2.14   0
  -5   7  -4   -0.27    1.59   0
  -5   7  -4    2.66    2.44   0
  -5  -7  -4    2.88    2.53   0
  -5  -7  -4    4.61    2.33   0
  -6   7  -4   -0.65    2.74   0
  -6   7  -4   -0.28    1.75   0
  -6  -7  -4    0.48    2.80   0
  -6  -7  -4    2.15    2.77   0
  -6   8   4    2.07    2.62   0
  -6  -8   4    0.36    3.06   0
   6  -8  -4    4.48    2.76   0
  -6  -8   4    1.52    3.25   0
  -5   8   4    2.43    2.29   0
   5  -8  -4    2.16    2.37   0
  -5  -8   4    2.73    2.72   0
  -5  -8   4    2.95    2.92   0
  -4   8   4   26.19    2.31   0
  -4  -8   4   27.04    2.84   0
   4  -8  -4   24.22    2.29   0
  -4  -8   4   29.99    3.40   0
  -3   8   4  155.47    2.88   0
  -3  -8   4  145.50    4.63   0
  -3  -8   4  164.84    4.99   0
   3  -8  -4  133.01    2.80   0
  -2   8   4  354.52    3.85   0
   2  -8  -4  308.88    3.68   0
  -1   8   4  241.14    3.51   0
   1   8  -4  188.56    7.87   0
   1   8  -4  261.06    8.67   0
   1  -8  -4  234.85    3.29   0
   0   8  -4  183.88    3.65   0
   0   8   4  282.03    3.76   0
   0   8  -4  185.85    3.84   0
   0  -8  -4  264.55    3.31   0
   1   8   4  305.53    3.71   0
  -1   8  -4  223.29    3.53   0
  -1  -8  -4  324.33    3.83   0
  -2   8  -4  667.86    4.91   0
   2   8   4  727.69    4.94   0
  -2  -8  -4  886.58    5.60   0
  -3   8  -4    6.92    1.89   0
  -3   8  -4    9.27    2.09   0
   3   8   4    6.77    1.96   0
  -3  -8  -4    7.11    2.10   0
  -4   8  -4    5.77    1.57   0
  -4   8  -4    2.59    2.02   0
  -4  -8  -4    2.59    2.19   0
  -4  -8  -4    4.94    2.10   0
  -5   8  -4   14.85    2.58   0
  -5   8  -4   18.05    2.33   0
  -5  -8  -4   16.62    2.67   0
  -5  -8  -4   18.46    2.53   0
  -6   8  -4    1.79    2.54   0
  -6   8  -4    1.54    1.99   0
  -6  -8  -4   -0.53    2.65   0
  -6  -8  -4    0.35    2.83   0
  -6   9   4    1.22    2.69   0
  -6  -9   4    2.88    3.37   0
  -6  -9   4    1.60    3.22   0
   6  -9  -4    0.79    2.83   0
  -5   9   4   13.98    2.46   0
  -5  -9   4   19.13    3.02   0
   5  -9  -4   20.62    2.58   0
  -5  -9   4   18.64    3.16   0
  -4   9   4  125.52    2.86   0
  -4  -9   4  135.72    4.23   0
   4  -9  -4  121.93    2.78   0
  -4  -9   4  126.08    4.29   0
  -3   9   4    7.91    2.06   0
   3  -9  -4    8.36    2.07   0
  -3  -9   4   10.41    3.44   0
  -3  -9   4   12.33    3.66   0
  -2   9   4  606.75    4.75   0
   2  -9  -4  527.86    4.30   0
  -1   9   4  132.31    2.84   0
   1   9  -4  116.80    6.41   0
   1   9  -4  136.62    6.66   0
   1  -9  -4  121.58    2.66   0
   0   9   4   30.93    2.20   0
   0   9  -4   20.55    2.17   0
   0   9  -4   19.72    2.01   0
   0  -9  -4   29.82    2.17   0
   1   9   4  639.96    4.94   0
  -1   9  -4  462.09    4.63   0
  -1  -9  -4  689.42    5.13   0
   1  -9   4  505.08    4.74   0
  -2   9  -4   27.69    2.38   0
   2   9   4   36.25    2.17   0
   2  -9   4   32.30    2.45   0
  -2  -9  -4   44.43    2.45   0
  -3   9  -4   26.93    2.32   0
   3   9   4   27.91    2.11   0
  -3  -9  -4   35.35    2.46   0
  -4   9  -4   12.10    2.36   0
  -4   9  -4   11.84    1.52   0
  -4  -9  -4   11.91    2.34   0
  -4  -9  -4   15.88    2.16   0
  -5   9  -4    4.55    2.34   0
  -5   9  -4    3.00    2.51   0
  -5  -9  -4    5.35    2.41   0
  -5  -9  -4    6.02    2.53   0
  -6   9  -4    0.23    2.55   0
  -6   9  -4    0.40    2.77   0
  -6  -9  -4   -1.92    2.86   0
  -6  -9  -4    2.99    2.79   0
  -6  10   4    3.68    2.77   0
  -6 -10   4   -0.22    3.72   0
  -6 -10   4    3.04    3.36   0
   6 -10  -4    3.37    2.82   0
  -5  10   4   10.19    2.39   0
  -5 -10   4    8.05    3.11   0
   5 -10  -4    7.36    2.43   0
  -5 -10   4    7.85    2.92   0
  -4  10   4   15.38    2.30   0
   4 -10  -4   13.74    2.25   0
  -4 -10   4   18.90    3.37   0
  -4 -10   4   16.18    3.34   0
  -3  10   4   51.74    2.38   0
   3 -10  -4   44.72    2.31   0
  -3 -10   4   63.31    5.67   0
  -3 -10   4   68.49    5.75   0
  -2  10   4    4.63    1.58   0
   2 -10  -4    5.53    2.13   0
  -1  10   4   22.11    2.26   0
   1  10  -4   19.87    4.06   0
   1  10  -4   20.75    4.23   0
   1 -10  -4   20.36    1.56   0
   0  10   4   13.51    2.06   0
   0  10  -4    8.88    2.02   0
   0 -10  -4   15.98    2.03   0
  -1  10  -4   17.77    2.05   0
   1  10   4   23.97    2.12   0
  -1 -10  -4   23.78    2.15   0
   1 -10   4   14.24    2.02   0
  -2  10  -4  228.26    3.35   0
   2  10   4  282.06    3.38   0
   2 -10   4  243.05    3.46   0
  -2 -10  -4  338.91    3.82   0
   3  10   4   17.15    2.06   0
  -3  10  -4   15.40    2.22   0
  -3 -10  -4   20.13    2.28   0
  -4  10  -4    8.30    2.35   0
  -4  10  -4    8.38    1.52   0
  -4 -10  -4   11.52    2.34   0
  -4 -10  -4    5.51    2.34   0
  -5  10  -4    2.87    2.54   0
  -5  10  -4    1.37    2.32   0
  -5 -10  -4    5.12    3.01   0
  -5 -10  -4    3.45    2.59   0
  -6 -10  -4    2.65    2.82   0
  -6  11   4    2.42    2.79   0
   6 -11  -4    2.78    2.05   0
  -6 -11   4    0.40    3.33   0
  -6 -11   4    1.29    3.96   0
  -5  11   4    1.74    2.38   0
  -5 -11   4    1.96    2.93   0
   5 -11  -4    1.81    2.37   0
  -5 -11   4    1.04    3.01   0
  -4  11   4   37.66    2.43   0
   4 -11  -4   33.59    2.40   0
  -4 -11   4   40.32    4.03   0
  -4 -11   4   46.00    3.77   0
  -3  11   4   53.13    1.91   0
   3 -11  -4   52.19    2.36   0
  -2  11   4  112.34    2.68   0
   2 -11  -4   99.33    2.53   0
  -1  11   4 1136.35    6.11   0
   1  11  -4  870.25   11.67   0
   1  11  -4 1072.50   12.96   0
   1 -11  -4  972.15    5.63   0
   0  11  -4   19.80    2.71   0
   0  11   4   33.78    2.23   0
   0 -11  -4   28.14    2.10   0
   0 -11   4   21.68    2.71   0
  -1  11  -4    9.31    1.97   0
   1  11   4   11.95    2.01   0
   1 -11   4    9.94    1.97   0
  -1 -11  -4   11.33    2.05   0
  -2  11  -4    8.68    1.58   0
   2  11   4   10.05    1.96   0
   2 -11   4   11.95    2.19   0
  -2 -11  -4   12.50    2.19   0
   3  11   4   80.90    2.56   0
  -3  11  -4   76.46    2.58   0
   3 -11   4   76.56    2.59   0
  -3 -11  -4   96.56    2.77   0
  -4  11  -4   13.20    2.37   0
  -4  11  -4   13.35    1.56   0
  -4 -11  -4   19.10    2.43   0
  -4 -11  -4   19.81    2.50   0
  -5  11  -4   14.71    2.44   0
  -5  11  -4   13.58    2.66   0
  -5 -11  -4   17.46    2.75   0
  -5 -11  -4   17.66    3.20   0
  -6  12   4   -1.37    2.87   0
   6 -12  -4    1.47    2.84   0
  -6 -12   4    0.01    3.40   0
  -6 -12   4   -0.00    4.02   0
  -5  12   4    3.28    2.38   0
  -5 -12   4    4.08    3.92   0
   5 -12  -4    2.79    2.47   0
  -5 -12   4    2.03    3.59   0
  -4  12   4   33.48    2.51   0
   4 -12  -4   30.50    2.49   0
  -4 -12   4   46.46    4.58   0
  -4 -12   4   37.47    4.46   0
  -3  12   4   19.97    1.70   0
   3 -12  -4   14.84    2.23   0
  -2  12   4   59.65    2.38   0
   2 -12  -4   51.27    2.29   0
  -1  12   4    2.52    2.16   0
   1  12  -4    3.49    2.91   0
   1  12  -4    2.20    3.51   0
   1 -12  -4    2.88    2.08   0
   0  12   4  322.98    3.72   0
   0  12  -4  208.31    4.18   0
   0 -12   4  215.80    4.02   0
   0 -12  -4  275.71    3.44   0
  -1  12  -4   98.53    2.59   0
   1  12   4  141.63    2.81   0
  -1 -12  -4  151.06    2.83   0
   1 -12   4   98.27    3.01   0
  -2  12  -4   34.95    2.23   0
   2  12   4   43.29    2.66   0
   2 -12   4   35.01    2.40   0
  -2 -12  -4   55.70    2.44   0
  -3  12  -4   35.98    2.29   0
   3  12   4   37.16    2.27   0
  -3 -12  -4   48.09    3.00   0
   3 -12   4   36.34    2.32   0
  -4  12  -4   10.80    1.64   0
  -4 -12  -4   20.40    2.39   0
  -5  12  -4    2.56    2.54   0
  -5  12  -4    4.17    2.28   0
  -5 -12  -4    2.54    3.21   0
  -5 -12  -4    0.44    3.08   0
  -6  13   4    3.04    2.79   0
   6 -13  -4    0.40    2.86   0
  -6 -13   4   -2.47    4.67   0
  -6 -13   4   -0.88    4.64   0
  -5  13   4   -2.21    2.55   0
  -5 -13   4    1.42    3.91   0
  -5 -13   4    2.60    3.93   0
   5 -13  -4    2.10    2.51   0
  -4  13   4   18.31    2.42   0
   4 -13  -4   18.56    2.44   0
  -3  13   4  133.32    2.95   0
   3 -13  -4  121.78    2.74   0
  -2  13   4  148.67    2.90   0
   2 -13  -4  122.03    2.67   0
   1  13  -4  181.31    5.32   0
   1  13  -4  119.55    4.55   0
  -1  13   4  172.39    3.15   0
   1 -13  -4  148.22    2.87   0
   0  13  -4  107.67    3.14   0
   0  13   4  161.66    2.92   0
   0 -13   4  110.64    3.21   0
   0 -13  -4  143.85    2.82   0
   1  13   4    6.18    1.99   0
  -1  13  -4    3.36    1.86   0
  -1 -13  -4    6.78    1.95   0
   1 -13   4    1.22    1.93   0
  -2  13  -4   34.33    2.16   0
   2  13   4   37.86    2.28   0
  -2 -13  -4   44.31    2.46   0
   2 -13   4   30.21    2.22   0
  -3  13  -4   -0.42    2.16   0
   3  13   4   -0.61    2.03   0
   3 -13   4    0.65    2.25   0
  -3 -13  -4    1.96    2.22   0
  -4  13  -4    4.60    2.31   0
  -4 -13  -4    2.13    2.38   0
  -5  13  -4    2.41    2.54   0
  -5  13  -4    3.34    2.29   0
  -5 -13  -4    2.25    2.63   0
  -5 -13  -4    2.13    3.13   0
  -5  14   4    1.90    2.50   0
  -5 -14   4    6.43    4.85   0
  -5 -14   4    5.15    4.78   0
   5 -14  -4    6.49    2.64   0
  -4  14   4   44.70    2.60   0
   4 -14  -4   39.38    1.90   0
  -3  14   4   41.60    2.39   0
   3 -14  -4   36.32    2.32   0
  -2  14   4   47.45    2.34   0
   2 -14  -4   38.19    2.18   0
   1  14  -4  495.86    7.64   0
  -1  14   4  482.89    4.14   0
   1 -14  -4  391.18    3.81   0
   0  14  -4   38.96    2.86   0
   0  14   4   55.38    2.35   0
   0 -14  -4   47.61    2.34   0
   0 -14   4   35.59    2.48   0
  -1  14  -4    4.83    2.37   0
   1  14   4    6.19    1.96   0
   1 -14   4    6.86    2.09   0
  -1 -14  -4    6.03    1.98   0
   2  14   4   49.08    2.80   0
  -2  14  -4   39.36    1.79   0
   2 -14   4   39.25    2.33   0
  -2 -14  -4   56.90    2.48   0
  -3  14  -4   87.26    2.18   0
   3  14   4   96.68    3.10   0
  -3 -14  -4  122.52    3.14   0
   3 -14   4   88.59    2.19   0
  -4  14  -4    2.03    2.37   0
  -4 -14  -4   -0.02    2.34   0
  -5  14  -4    1.69    2.42   0
  -5  14  -4   -1.66    2.63   0
  -5 -14  -4   -0.96    2.68   0
  -5 -14  -4    1.37    2.60   0
  -5  15   4    4.84    2.46   0
   5 -15  -4    3.98    2.57   0
  -4  15   4   -1.71    2.27   0
   4 -15  -4    4.60    1.66   0
  -3  15   4    3.57    2.19   0
   3 -15  -4    3.31    2.09   0
  -2  15   4   80.75    2.11   0
   2 -15  -4   71.78    2.47   0
   1  15  -4  227.60    5.41   0
  -1  15   4  208.50    3.26   0
  -1 -15   4  158.79    5.01   0
   1 -15  -4  181.06    3.02   0
   0  15   4   13.42    2.09   0
   0  15  -4    7.87    2.12   0
   0 -15   4    8.40    2.15   0
   0 -15  -4   11.95    2.12   0
  -1  15  -4    4.27    1.98   0
   1  15   4    3.94    2.05   0
  -1 -15  -4    3.16    2.06   0
   1 -15   4    4.28    2.00   0
  -2  15  -4   10.21    2.06   0
   2  15   4   12.43    2.12   0
  -2 -15  -4   14.41    2.19   0
   2 -15   4    7.94    2.08   0
  -3  15  -4    6.14    2.22   0
   3  15   4   11.68    2.55   0
   3 -15   4    6.79    2.26   0
  -3 -15  -4   10.19    2.39   0
  -4  15  -4   13.17    2.44   0
   4  15   4   13.54    2.29   0
  -4 -15  -4   15.65    2.60   0
  -5  15  -4    2.81    2.48   0
  -5  15  -4    5.05    2.69   0
  -5 -15  -4    3.22    3.35   0
  -5 -15  -4   -1.43    2.68   0
  -5  16   4    2.93    2.59   0
   5 -16  -4   -3.18    2.63   0
  -4  16   4    9.21    2.40   0
   4 -16  -4    6.86    1.76   0
  -3  16   4   19.83    2.28   0
   3 -16  -4   16.00    1.57   0
  -2  16   4   30.73    2.36   0
   2 -16  -4   23.20    1.73   0
   1  16  -4   59.13    3.64   0
  -1  16   4   51.78    2.36   0
   1 -16  -4   45.50    2.21   0
  -1 -16   4   39.55    3.52   0
   0  16   4   61.86    2.42   0
   0  16  -4   46.31    2.88   0
   0 -16   4   42.87    2.46   0
   0 -16  -4   50.96    2.30   0
  -1  16  -4    9.85    2.14   0
   1  16   4   11.53    2.16   0
  -1 -16  -4   11.48    2.11   0
   1 -16   4    7.23    2.61   0
   2  16   4   66.79    2.52   0
  -2  16  -4   48.88    2.39   0
  -2 -16  -4   72.46    2.57   0
   2 -16   4   48.67    2.42   0
  -3  16  -4   33.55    2.35   0
   3  16   4   39.65    2.86   0
   3 -16   4   38.87    2.42   0
  -3 -16  -4   46.98    2.66   0
  -4  16  -4    5.70    2.43   0
   4  16   4    7.20    2.32   0
   4 -16   4    5.84    2.56   0
  -4 -16  -4    8.35    3.02   0
  -5  16  -4    7.09    2.52   0
  -5  16  -4    4.53    2.73   0
  -5 -16  -4    5.45    2.79   0
  -5 -16  -4    4.42    2.81   0
  -5  17   4    1.13    2.66   0
   5 -17  -4    2.34    1.90   0
  -4  17   4   -1.36    2.32   0
   4 -17  -4    1.94    1.67   0
  -3  17   4   10.92    2.26   0
   3 -17  -4    6.68    2.17   0
  -2  17   4    0.42    2.07   0
   2 -17  -4    2.95    2.21   0
  -1  17   4   10.13    2.10   0
   1  17  -4   13.94    3.07   0
  -1 -17   4   10.10    2.64   0
   1 -17  -4   11.89    1.45   0
   0  17   4  131.31    2.94   0
   0  17  -4   95.94    2.93   0
   0 -17   4   87.90    2.86   0
   0 -17  -4  107.01    2.65   0
  -1  17  -4   85.93    3.14   0
   1  17   4  120.81    3.28   0
   1 -17   4   85.54    2.71   0
  -1 -17  -4  106.10    2.78   0
   2  17   4   33.66    2.82   0
  -2  17  -4   29.21    2.24   0
   2 -17   4   24.44    2.19   0
  -2 -17  -4   33.79    2.94   0
   3  17   4   10.59    2.74   0
  -3  17  -4    9.91    2.21   0
   3 -17   4    7.40    2.33   0
  -3 -17  -4   11.80    2.43   0
  -4  17  -4    9.13    2.46   0
   4  17   4    5.62    2.32   0
   4 -17   4    8.65    2.50   0
  -4 -17  -4    9.50    2.53   0
  -5  17  -4   -0.05    2.48   0
  -5  17  -4    1.45    2.71   0
  -5 -17  -4   -1.25    3.34   0
  -5 -17  -4    0.98    3.46   0
  -5  18   4   -2.05    2.73   0
   5 -18  -4    0.49    1.97   0
  -4  18   4    5.28    2.43   0
   4 -18  -4    2.91    2.45   0
  -3  18   4    2.97    2.31   0
   3 -18  -4    8.29    2.27   0
  -2  18   4   31.00    2.28   0
   2 -18  -4   26.17    2.26   0
   1  18  -4   45.79    3.54   0
  -1  18   4   42.05    1.87   0
  -1 -18   4   29.26    3.34   0
   1 -18  -4   36.25    2.33   0
   0  18   4   51.10    2.43   0
   0  18  -4   43.05    2.39   0
   0 -18   4   33.63    2.88   0
   0 -18  -4   42.74    2.21   0
  -1  18  -4  124.55    3.00   0
   1  18   4  172.49    3.16   0
   1 -18   4  116.25    3.35   0
  -1 -18  -4  161.52    3.05   0
  -2  18  -4   24.57    2.21   0
   2  18   4   37.29    2.46   0
  -2 -18  -4   33.80    2.96   0
   2 -18   4   24.24    2.33   0
  -3  18  -4   14.70    2.31   0
   3  18   4   17.27    2.78   0
  -3 -18  -4   20.45    2.48   0
   3 -18   4   12.89    1.73   0
   4  18   4    4.01    2.92   0
  -4  18  -4    1.24    2.50   0
   4 -18   4    2.78    2.55   0
  -4 -18  -4    8.84    3.08   0
  -5  18  -4    1.60    2.87   0
  -5 -18  -4    4.37    2.88   0
  -5 -18  -4    4.91    3.04   0
  -5  19   4    4.61    2.71   0
   5 -19  -4   -0.45    1.97   0
  -4  19   4    0.40    2.48   0
   4 -19  -4    1.26    2.49   0
  -3  19   4   13.98    2.29   0
   3 -19  -4    8.50    2.39   0
  -2  19   4    2.85    2.20   0
   2 -19  -4    1.09    2.17   0
  -1  19   4   35.47    2.33   0
   1  19  -4   39.60    3.06   0
  -1 -19   4   27.95    2.99   0
   1 -19  -4   27.28    2.20   0
   0  19  -4  115.33    3.37   0
   0  19   4  134.95    2.86   0
   0 -19   4   93.73    2.85   0
   0 -19  -4  109.07    2.72   0
  -1  19  -4   13.90    2.30   0
   1  19   4   19.40    2.38   0
   1 -19   4   13.18    2.33   0
  -1 -19  -4   18.02    2.35   0
   2  19   4   27.18    2.33   0
  -2  19  -4   21.47    2.34   0
  -2 -19  -4   28.75    2.41   0
   2 -19   4   21.76    2.43   0
  -3  19  -4    5.40    2.31   0
   3  19   4    6.47    2.27   0
   3 -19   4    8.26    2.35   0
  -3 -19  -4   11.95    2.52   0
   4  19   4    3.55    2.41   0
  -4  19  -4    3.65    2.53   0
   4 -19   4   -0.68    2.59   0
  -4 -19  -4    3.31    2.56   0
  -5  20   4    3.58    2.86   0
   5 -20  -4    1.77    2.01   0
  -4  20   4    7.48    2.48   0
   4 -20  -4    4.36    2.59   0
  -3  20   4   11.40    1.75   0
   3 -20  -4   12.06    2.45   0
  -2  20   4   18.28    2.33   0
   2 -20  -4   14.35    1.64   0
  -1  20   4   34.21    2.47   0
   1  20  -4   37.53    3.15   0
   1 -20  -4   29.45    2.36   0
  -1 -20   4   26.55    3.38   0
   0  20   4   73.43    2.65   0
   0  20  -4   57.74    3.14   0
   0 -20   4   47.71    2.66   0
   0 -20  -4   56.28    2.48   0
  -1  20  -4  106.00    3.29   0
   1  20   4  148.01    3.09   0
   1 -20   4   99.74    2.91   0
  -1 -20  -4  126.19    2.94   0
   2  20   4    2.91    2.38   0
  -2  20  -4    4.44    2.27   0
  -2 -20  -4    2.26    2.29   0
   2 -20   4    2.59    2.28   0
   3  20   4   13.77    2.47   0
  -3  20  -4   10.72    2.36   0
   3 -20   4   13.09    2.49   0
  -3 -20  -4   15.35    3.13   0
   4  20   4    5.55    3.01   0
  -4  20  -4   -0.20    1.79   0
  -4 -20  -4    5.91    3.24   0
   4 -20   4    3.18    2.63   0
  -4  21   4    4.93    2.56   0
   4 -21  -4    2.68    2.56   0
  -3  21   4    0.11    2.41   0
   3 -21  -4    3.78    2.40   0
  -2  21   4   30.25    2.52   0
   2 -21  -4   23.50    2.43   0
  -1  21   4   30.79    2.41   0
   1  21  -4   34.92    3.49   0
  -1 -21   4   23.24    3.43   0
   1 -21  -4   23.19    1.73   0
   0  21   4    3.53    2.22   0
   0  21  -4    0.64    2.22   0
   0 -21   4    3.10    2.27   0
   0 -21  -4    2.69    2.15   0
  -1  21  -4   86.39    2.87   0
   1  21   4  120.37    3.09   0
  -1 -21  -4   93.31    2.82   0
   1 -21   4   81.75    2.82   0
  -2  21  -4   17.03    2.42   0
   2  21   4   19.77    2.41   0
   2 -21   4   14.08    2.37   0
  -2 -21  -4   19.03    2.95   0
  -3  21  -4    3.97    2.45   0
   3  21   4    4.48    2.41   0
  -3 -21  -4    7.53    2.49   0
   3 -21   4    1.02    2.35   0
   4  21   4    2.24    2.60   0
  -4  21  -4    3.79    2.65   0
  -4 -21  -4    3.65    2.68   0
   4 -21   4    2.27    2.70   0
  -4  22   4    3.13    2.60   0
   4 -22  -4    1.68    2.69   0
  -3  22   4    3.82    2.31   0
   3 -22  -4    0.25    2.40   0
  -2  22   4    7.63    2.40   0
   2 -22  -4    6.71    2.22   0
   1  22  -4   11.68    3.41   0
  -1  22   4    8.89    2.33   0
   1 -22  -4    9.34    2.32   0
  -1 -22   4   10.61    3.40   0
   0  22   4  121.23    2.97   0
   0  22  -4  104.32    3.52   0
   0 -22  -4  100.29    2.78   0
   0 -22   4   78.75    2.88   0
  -1  22  -4   17.60    2.91   0
   1  22   4   26.27    2.52   0
   1 -22   4   17.34    2.45   0
  -1 -22  -4   22.86    2.47   0
   2  22   4    2.94    2.33   0
  -2  22  -4    1.05    2.27   0
   2 -22   4   -0.11    2.32   0
  -2 -22  -4    4.00    2.84   0
   3  22   4    2.06    2.88   0
  -3  22  -4    0.01    2.44   0
  -3 -22  -4    0.51    2.39   0
   3 -22   4    2.19    2.42   0
   4  22   4    1.52    2.60   0
  -4  22  -4    2.79    2.69   0
  -4 -22  -4    1.09    3.38   0
   4 -22   4    0.27    2.01   0
  -4  23   4    0.66    2.76   0
   4 -23  -4    4.51    2.83   0
  -3  23   4    2.39    2.58   0
   3 -23  -4    3.35    2.56   0
  -2  23   4    5.54    2.35   0
   2 -23  -4    2.96    2.28   0
  -1  23   4    4.62    2.32   0
   1  23  -4    2.89    2.94   0
  -1 -23   4    3.34    3.43   0
   1 -23  -4    3.60    2.29   0
   0  23   4   11.79    2.43   0
   0  23  -4   10.84    2.48   0
   0 -23   4    8.72    2.88   0
   0 -23  -4   10.29    2.31   0
   1  23   4   36.91    2.56   0
  -1  23  -4   27.73    2.56   0
   1 -23   4   27.76    2.57   0
  -1 -23  -4   32.61    2.52   0
   2  23   4    9.66    2.39   0
  -2  23  -4    9.06    2.92   0
  -2 -23  -4    9.44    2.39   0
   2 -23   4    4.61    2.45   0
   3  23   4    0.21    2.45   0
  -3  23  -4    1.51    2.50   0
  -3 -23  -4    0.09    2.53   0
   3 -23   4    0.73    2.68   0
   4  23   4    0.39    3.33   0
  -4  23  -4    1.27    2.79   0
  -4 -23  -4    0.89    3.55   0
   4 -23   4    1.85    2.01   0
  -4  24   4    2.85    2.01   0
   4 -24  -4   -0.38    2.03   0
  -3  24   4    2.06    2.63   0
   3 -24  -4    0.20    2.58   0
  -2  24   4    6.73    2.38   0
   2 -24  -4    6.81    2.44   0
  -1  24   4    2.08    2.31   0
   1  24  -4    2.29    3.05   0
   1 -24  -4    3.24    2.32   0
  -1 -24   4    2.30    3.07   0
   0  24  -4   33.14    3.09   0
   0  24   4   35.18    2.51   0
   0 -24  -4   28.80    2.46   0
   0 -24   4   25.11    3.10   0
   1  24   4   10.97    2.97   0
  -1  24  -4   10.09    2.48   0
   1 -24   4    7.73    3.03   0
  -1 -24  -4    8.28    2.95   0
   2  24   4    6.11    2.47   0
  -2  24  -4    7.30    2.41   0
   2 -24   4    3.95    2.53   0
  -2 -24  -4    6.59    2.48   0
   3  24   4   -0.38    2.57   0
  -3  24  -4    0.93    2.55   0
   3 -24   4    3.31    2.65   0
  -3 -24  -4    0.15    2.64   0
  -3  25   4    1.08    2.60   0
   3 -25  -4    3.00    2.57   0
  -2  25   4    9.03    2.54   0
   2 -25  -4    6.93    2.54   0
  -1  25   4   19.08    2.53   0
   1  25  -4   22.25    3.76   0
   1 -25  -4   22.09    2.58   0
  -1 -25   4   16.96    3.70   0
   0  25  -4    4.59    3.10   0
   0  25   4    4.24    2.46   0
   0 -25   4    2.07    2.55   0
   0 -25  -4    4.72    2.43   0
   1  25   4   19.09    2.65   0
  -1  25  -4   17.29    3.12   0
   1 -25   4   11.72    2.57   0
  -1 -25  -4   12.87    3.03   0
   2  25   4    9.71    2.54   0
  -2  25  -4    7.93    2.43   0
  -2 -25  -4    8.68    3.14   0
   2 -25   4    7.81    2.57   0
  -3  25  -4   -2.61    2.60   0
   3  25   4    2.88    2.66   0
   3 -25   4    2.38    2.67   0
  -3 -25  -4    1.27    2.80   0
  -3  26   4    6.61    2.77   0
   3 -26  -4    3.54    2.68   0
  -2  26   4   -0.36    2.54   0
   2 -26  -4    1.76    2.43   0
  -1  26   4   30.62    2.74   0
   1  26  -4   40.15    4.07   0
   1 -26  -4   29.93    2.58   0
  -1 -26   4   27.28    3.99   0
   0  26  -4    5.02    2.45   0
   0  26   4    5.18    2.57   0
   0 -26   4    5.28    3.08   0
   0 -26  -4    8.80    2.44   0
   1  26   4   20.79    3.20   0
  -1  26  -4   18.86    3.22   0
   1 -26   4   14.86    2.69   0
  -1 -26  -4   15.91    2.65   0
   2  26   4    3.16    2.56   0
  -2  26  -4    2.98    2.60   0
   2 -26   4    1.39    2.67   0
  -2 -26  -4    0.65    2.55   0
   3  26   4    2.03    2.71   0
  -3  26  -4    1.33    2.74   0
  -3 -26  -4   -0.15    2.82   0
   3 -26   4    5.26    2.77   0
  -3  27   4    3.06    2.76   0
   3 -27  -4    0.30    2.73   0
  -2  27   4    7.07    2.60   0
   2 -27  -4    4.54    2.71   0
   1  27  -4    2.84    3.74   0
  -1  27   4    3.96    2.47   0
   1 -27  -4    3.39    2.48   0
  -1 -27   4    1.99    3.31   0
   0  27  -4    4.99    2.60   0
   0  27   4    6.49    2.57   0
   0 -27   4    3.81    3.23   0
   0 -27  -4    2.82    2.53   0
   1  27   4    2.37    2.53   0
  -1  27  -4    2.03    2.57   0
  -1 -27  -4    1.17    2.57   0
   1 -27   4    3.31    2.64   0
   2  27   4   17.22    3.37   0
  -2  27  -4   12.31    2.77   0
   2 -27   4   13.12    2.86   0
  -2 -27  -4   13.09    3.40   0
  -3 -27  -4    1.79    3.57   0
   3 -27   4   -2.31    2.96   0
  -2  28   4    0.74    2.72   0
   2 -28  -4   -1.53    2.66   0
  -1  28   4    5.29    2.61   0
   1  28  -4    6.68    3.94   0
  -1 -28   4    4.25    3.45   0
   1 -28  -4    4.76    2.61   0
   0  28  -4   27.68    3.43   0
   0  28   4   22.03    2.80   0
   0 -28  -4   19.62    2.75   0
   0 -28   4   16.54    2.85   0
   1  28   4   -0.66    3.25   0
  -1  28  -4    2.60    2.66   0
  -1 -28  -4    0.81    2.63   0
   1 -28   4    1.45    2.73   0
   2  28   4    5.94    2.80   0
  -2  28  -4    6.21    2.79   0
   2 -28   4    6.16    2.85   0
  -2 -28  -4    5.97    2.76   0
  -2  29   4    4.26    2.78   0
   2 -29  -4    6.12    2.91   0
  -1  29   4   -2.36    3.32   0
   1  29  -4    0.97    3.39   0
  -1 -29   4    0.32    3.43   0
   1 -29  -4    0.94    2.65   0
   0  29  -4   11.94    3.48   0
   0  29   4   11.05    2.72   0
   0 -29   4   10.46    2.87   0
   0 -29  -4   10.23    2.78   0
   1  29   4    2.76    2.74   0
  -1  29  -4    3.60    2.76   0
   1 -29   4    2.41    2.78   0
  -1 -29  -4    2.49    2.77   0
  -2  29  -4    6.67    2.96   0
   2  29   4   11.45    3.69   0
   2 -29   4    6.47    3.06   0
  -2 -29  -4    5.28    3.61   0
  -1  30   4    1.64    2.74   0
   1  30  -4    0.60    3.56   0
   1 -30  -4   -1.54    2.73   0
  -1 -30   4    0.48    4.16   0
   0  30  -4    1.06    3.55   0
   0  30   4    2.33    3.39   0
   0 -30  -4    2.13    2.78   0
   0 -30   4    2.50    3.57   0
  -1  30  -4    0.26    2.83   0
   1  30   4    1.44    2.75   0
   1 -30   4   -0.03    3.58   0
  -1 -30  -4    2.41    2.87   0
  -6   0   5    2.00    2.60   0
  -5   0   5    2.03    2.32   0
   5   0  -5    2.23    2.92   0
   4   0  -5    4.24    2.13   0
  -4   0   5    3.24    2.60   0
   3   0  -5   29.59    2.67   0
  -3   0   5   43.73    2.41   0
  -2   0   5   28.00    2.49   0
   2   0  -5   19.23    2.40   0
   1   0  -5   70.91    2.72   0
  -1   0   5   70.26    3.24   0
   0   0   5 1376.89    8.09   0
   0   0  -5 1489.33    8.38   0
   1   0   5  123.01    2.79   0
  -1   0  -5  146.43    2.94   0
   2   0   5   21.75    1.90   0
  -2   0  -5   24.76    2.03   0
  -3   0  -5   27.72    2.23   0
  -3   0  -5   25.49    1.55   0
  -4   0  -5   11.41    2.08   0
  -4   0  -5    8.55    1.61   0
  -5   0  -5   -0.43    2.33   0
  -5   0  -5    4.30    2.20   0
  -6   0  -5    0.51    2.62   0
  -6   0  -5    1.09    2.89   0
  -6   1   5    8.12    3.26   0
   6  -1  -5   11.72    2.81   0
  -6  -1   5    6.40    2.65   0
   5   1  -5    2.45    2.31   0
  -5   1   5    4.23    2.74   0
   5  -1  -5    0.06    2.83   0
  -5  -1   5    1.31    2.27   0
   4   1  -5    1.61    2.06   0
  -4   1   5    1.71    2.06   0
   4  -1  -5    1.35    2.19   0
  -4  -1   5    0.53    2.45   0
   3   1  -5    0.19    2.12   0
  -3   1   5    1.97    1.86   0
   3  -1  -5   -0.09    2.41   0
  -3  -1   5    0.15    2.57   0
  -2   1   5 1366.46    8.04   0
   2   1  -5 1149.72    7.53   0
  -2  -1   5 1409.90    8.84   0
   2  -1  -5 1186.95    7.06   0
  -1   1   5  415.77    4.81   0
   1   1  -5  406.40    5.19   0
   1  -1  -5  393.93    4.59   0
  -1  -1   5  392.78    5.07   0
   0   1   5  225.78    3.71   0
   0   1  -5  227.60    3.90   0
   0  -1   5  204.17    3.70   0
   0  -1  -5  236.48    3.82   0
   1   1   5   94.25    2.20   0
  -1   1  -5   97.89    2.61   0
  -1  -1  -5   97.79    2.64   0
   1  -1   5   85.67    2.54   0
   2   1   5   68.44    2.29   0
  -2   1  -5   81.66    2.38   0
  -2  -1  -5   84.11    2.39   0
  -3   1  -5  123.27    2.56   0
  -3   1  -5  120.09    2.73   0
  -3  -1  -5  121.67    2.75   0
  -3  -1  -5  124.83    2.59   0
  -4   1  -5   19.88    2.28   0
  -4   1  -5   20.01    2.15   0
  -4  -1  -5   18.63    2.03   0
  -4  -1  -5   20.27    2.23   0
  -5   1  -5    5.27    2.22   0
  -5   1  -5    5.15    1.80   0
  -5  -1  -5    6.21    2.32   0
  -5  -1  -5    4.63    2.32   0
  -6   1  -5    1.67    2.59   0
  -6   1  -5   -0.92    2.74   0
  -6  -1  -5    2.59    2.78   0
  -6  -1  -5    2.24    2.57   0
  -6   2   5    1.52    2.59   0
  -6  -2   5    2.56    2.37   0
  -6  -2   5    3.00    3.18   0
   6  -2  -5    1.13    2.73   0
   5   2  -5   18.62    3.02   0
  -5   2   5   19.64    2.42   0
   5  -2  -5   17.85    2.47   0
  -5  -2   5   18.59    2.43   0
   4   2  -5   21.86    2.30   0
  -4   2   5   27.03    2.29   0
   4  -2  -5   23.72    2.29   0
  -4  -2   5   23.37    2.28   0
  -3   2   5  142.87    3.04   0
   3   2  -5  128.38    3.52   0
   3  -2  -5  135.86    2.80   0
  -3  -2   5  157.88    3.24   0
   2   2  -5 1258.71    8.65   0
  -2   2   5 1477.51    7.97   0
   2  -2  -5 1271.18    7.15   0
  -2  -2   5 1529.07    9.36   0
   1   2  -5   56.15    2.61   0
  -1   2   5   54.93    2.63   0
   1  -2  -5   57.03    2.57   0
  -1  -2   5   56.17    2.69   0
   0   2  -5  216.94    3.84   0
   0   2   5  228.35    3.77   0
   0  -2  -5  242.30    3.81   0
   0  -2   5  187.89    3.60   0
  -1   2  -5  286.07    3.72   0
   1   2   5  291.03    3.63   0
   1  -2   5  262.02    3.49   0
  -1  -2  -5  331.44    3.89   0
  -2   2  -5  331.36    3.70   0
  -2   2  -5  328.64    3.54   0
   2   2   5  297.76    3.38   0
  -2  -2  -5  339.86    3.44   0
  -3   2  -5   14.78    2.12   0
  -3   2  -5   11.42    1.96   0
  -3  -2  -5   13.02    2.12   0
  -3  -2  -5   13.94    2.03   0
  -4   2  -5    2.41    2.25   0
  -4   2  -5    5.07    2.06   0
  -4  -2  -5    1.88    2.25   0
  -4  -2  -5    2.87    1.49   0
  -5   2  -5    5.80    2.17   0
  -5   2  -5    8.66    2.45   0
  -5  -2  -5    4.12    2.40   0
  -5  -2  -5    3.02    2.31   0
  -6   2  -5    3.18    2.72   0
  -6   2  -5    5.54    2.50   0
  -6  -2  -5    4.17    2.60   0
  -6  -2  -5    2.59    2.77   0
  -6   3   5    5.29    2.65   0
  -6  -3   5    4.16    3.25   0
  -6  -3   5    6.44    2.44   0
   6  -3  -5    5.12    2.72   0
   5   3  -5    1.97    2.91   0
  -5   3   5    1.83    2.24   0
  -5  -3   5    2.93    2.82   0
   5  -3  -5    3.24    2.35   0
   4   3  -5    6.78    2.70   0
  -4   3   5    5.58    2.20   0
   4  -3  -5    4.98    2.20   0
  -4  -3   5    6.08    2.18   0
  -3   3   5   75.60    2.45   0
   3   3  -5   64.14    3.08   0
   3  -3  -5   63.89    2.35   0
  -3  -3   5   81.92    2.89   0
   2   3  -5  201.14    4.37   0
  -2   3   5  243.92    3.66   0
  -2  -3   5  269.72    4.89   0
   2  -3  -5  218.06    3.45   0
   1   3  -5  281.63    4.61   0
  -1   3   5  283.90    3.98   0
   1  -3  -5  273.50    3.82   0
  -1  -3   5  272.51    4.56   0
   0   3  -5  288.26    4.26   0
   0   3   5  319.21    4.05   0
   0  -3  -5  317.92    4.06   0
   0  -3   5  238.37    4.06   0
  -1   3  -5  362.46    4.08   0
   1   3   5  390.13    4.00   0
  -1  -3  -5  435.83    4.28   0
   1  -3   5  320.29    3.82   0
   2   3   5   21.63    2.02   0
  -2   3  -5   20.19    2.09   0
  -2   3  -5   26.66    2.26   0
  -2  -3  -5   30.64    2.12   0
  -3   3  -5   12.05    2.18   0
  -3   3  -5   12.67    1.45   0
  -3  -3  -5   16.23    2.02   0
  -4   3  -5   33.63    2.39   0
  -4   3  -5   38.28    2.22   0
  -4  -3  -5   33.16    2.35   0
  -4  -3  -5   33.28    2.27   0
  -5   3  -5    3.63    2.40   0
  -5   3  -5    4.04    2.20   0
  -5  -3  -5    4.67    2.31   0
  -5  -3  -5    2.44    2.53   0
  -6   3  -5    4.30    2.54   0
  -6   3  -5    1.14    1.97   0
  -6  -3  -5   -0.16    2.63   0
  -6  -3  -5    2.49    2.77   0
  -6   4   5   -0.54    2.57   0
  -6  -4   5    0.81    2.64   0
  -6  -4   5    2.70    2.44   0
   6  -4  -5    3.74    2.78   0
  -5   4   5    5.24    2.32   0
   5  -4  -5    7.12    2.86   0
  -5  -4   5    5.64    2.85   0
  -4   4   5   87.54    2.74   0
   4   4  -5   84.81    2.85   0
   4  -4  -5   83.39    2.67   0
  -4  -4   5   94.92    3.42   0
   3   4  -5   25.42    2.58   0
  -3   4   5   31.32    2.18   0
   3  -4  -5   23.55    2.06   0
  -3  -4   5   31.77    2.74   0
   2   4  -5  852.29    8.23   0
  -2   4   5 1005.11    6.43   0
  -2  -4   5 1199.40    9.59   0
   2  -4  -5  915.84    5.69   0
  -1   4   5  472.20    4.64   0
   1   4  -5  493.38    6.35   0
  -1  -4   5  440.47    6.14   0
   1  -4  -5  446.72    4.46   0
   0   4  -5  211.47    4.11   0
   0   4   5  238.92    3.63   0
   0  -4  -5  260.05    3.68   0
   0  -4   5  173.21    3.77   0
   1   4   5  355.56    3.80   0
  -1   4  -5  305.26    3.70   0
  -1  -4  -5  385.24    4.07   0
  -2   4  -5  275.88    3.51   0
   2   4   5  295.25    3.40   0
  -2   4  -5  273.55    3.36   0
  -2  -4  -5  338.68    3.70   0
  -3   4  -5  167.21    2.85   0
   3   4   5  154.87    2.64   0
  -3   4  -5  153.52    2.35   0
  -3  -4  -5  187.27    2.57   0
  -4   4  -5   14.88    1.65   0
  -4   4  -5   12.60    1.52   0
  -4  -4  -5   15.23    2.30   0
  -4  -4  -5   13.27    2.22   0
  -5   4  -5    4.26    2.38   0
  -5   4  -5    4.56    2.25   0
  -5  -4  -5    5.02    2.34   0
  -5  -4  -5    3.96    2.31   0
  -6   4  -5    3.94    2.60   0
  -6   4  -5    0.16    2.82   0
  -6  -4  -5    5.37    2.83   0
  -6  -4  -5    1.38    2.66   0
  -6   5   5    4.87    3.21   0
   6  -5  -5    4.22    2.70   0
  -6  -5   5    1.73    3.12   0
  -6  -5   5    2.64    3.24   0
  -5   5   5    8.33    2.33   0
   5  -5  -5   10.58    2.30   0
  -5  -5   5    7.83    2.20   0
  -5  -5   5   11.06    2.92   0
   4   5  -5   19.16    2.85   0
  -4   5   5   22.28    2.27   0
   4  -5  -5   20.02    2.29   0
  -4  -5   5   23.30    2.84   0
   3   5  -5   30.82    2.73   0
  -3   5   5   33.78    2.17   0
   3  -5  -5   31.09    2.22   0
  -3  -5   5   33.97    2.71   0
   2   5  -5  225.08    5.31   0
  -2   5   5  269.17    3.70   0
  -2  -5   5  330.10    5.85   0
   2  -5  -5  249.15    3.40   0
  -1   5   5  664.25    5.31   0
   1   5  -5  684.29    7.90   0
   1  -5  -5  630.71    5.04   0
  -1  -5   5  564.87    7.52   0
   0   5  -5   29.49    2.62   0
   0   5   5   36.66    2.29   0
   0  -5  -5   35.32    2.30   0
   0  -5   5   26.51    2.11   0
  -1   5  -5  333.56    4.10   0
   1   5   5  413.33    4.04   0
  -1   5  -5  331.99    3.94   0
  -1  -5  -5  458.03    4.32   0
  -2   5  -5  207.77    2.98   0
  -2   5  -5  201.55    2.80   0
   2   5   5  220.56    3.14   0
  -2  -5  -5  275.94    3.44   0
  -3   5  -5   27.47    1.55   0
  -3   5  -5   28.78    2.24   0
   3   5   5   31.08    2.01   0
  -3  -5  -5   37.79    2.17   0
  -4   5  -5    3.91    2.04   0
  -4   5  -5    7.21    2.19   0
  -4  -5  -5    3.31    2.21   0
  -4  -5  -5    5.13    2.12   0
  -5   5  -5    1.21    2.40   0
  -5   5  -5    3.55    2.22   0
  -5  -5  -5    1.71    2.42   0
  -5  -5  -5    4.64    2.27   0
  -6   5  -5    3.82    2.78   0
  -6   5  -5   -0.13    2.51   0
  -6  -5  -5    0.39    2.61   0
  -6  -5  -5    1.26    2.81   0
  -6   6   5    7.55    2.66   0
   6  -6  -5    9.29    2.68   0
  -6  -6   5    4.82    3.16   0
  -6  -6   5    7.15    2.73   0
  -5   6   5    2.96    2.28   0
   5  -6  -5    2.32    2.30   0
  -5  -6   5    1.42    2.70   0
  -5  -6   5    0.58    2.27   0
  -4   6   5   46.50    2.42   0
  -4  -6   5   52.78    3.04   0
   4  -6  -5   45.63    2.35   0
  -3   6   5   65.35    2.45   0
   3   6  -5   55.28    3.44   0
  -3  -6   5   74.49    3.61   0
   3  -6  -5   62.61    2.37   0
   2   6  -5  394.83    7.37   0
  -2   6   5  502.06    4.23   0
  -2  -6   5  602.35    8.59   0
   2  -6  -5  452.08    4.13   0
  -1   6   5  668.02    4.95   0
   1   6  -5  715.86    8.47   0
   1  -6  -5  635.66    4.80   0
  -1  -6   5  496.03    7.48   0
   0   6   5  114.92    2.81   0
   0   6  -5   88.04    2.77   0
   0  -6  -5  112.28    2.35   0
  -1   6  -5  227.37    3.45   0
   1   6   5  272.48    3.40   0
  -1   6  -5  218.84    3.30   0
  -1  -6  -5  297.44    3.64   0
  -2   6  -5   16.75    2.31   0
   2   6   5   18.25    2.17   0
  -2   6  -5   19.72    2.11   0
  -2  -6  -5   23.76    1.70   0
  -3   6  -5    9.49    1.91   0
   3   6   5    8.29    1.37   0
  -3   6  -5    7.91    1.56   0
  -3  -6  -5    9.74    2.04   0
  -4   6  -5   29.50    2.36   0
  -4   6  -5   27.24    2.18   0
  -4  -6  -5   26.87    2.42   0
  -4  -6  -5   25.72    2.31   0
  -5   6  -5    1.41    1.70   0
  -5   6  -5    0.84    2.26   0
  -5  -6  -5    2.69    2.53   0
  -5  -6  -5    4.86    2.40   0
  -6   6  -5    1.10    2.78   0
  -6   6  -5   -2.36    2.51   0
  -6  -6  -5   -1.09    2.88   0
  -6  -6  -5    0.17    2.69   0
  -6   7   5    1.68    2.61   0
  -6  -7   5    0.46    3.24   0
   6  -7  -5    0.92    2.77   0
  -6  -7   5   -0.12    3.07   0
  -5   7   5   26.61    2.51   0
   5  -7  -5   27.13    2.48   0
  -5  -7   5   26.23    2.94   0
  -5  -7   5   26.31    3.20   0
  -4   7   5   -0.94    2.09   0
  -4  -7   5    2.91    2.47   0
   4  -7  -5   -1.36    2.13   0
  -4  -7   5    2.25    2.60   0
  -3   7   5   47.06    2.28   0
  -3  -7   5   53.56    3.64   0
   3  -7  -5   43.51    2.25   0
   2   7  -5   95.90    6.07   0
  -2   7   5  123.52    2.90   0
  -2  -7   5  135.62    6.21   0
   2  -7  -5  109.49    2.77   0
   1   7  -5  242.24    5.74   0
  -1   7   5  222.69    3.40   0
  -1  -7   5  153.35    5.02   0
   1  -7  -5  202.00    2.82   0
   0   7  -5  329.98    4.46   0
   0   7   5  460.41    4.34   0
   0   7  -5  317.68    4.62   0
   0  -7  -5  453.58    4.02   0
   1   7   5   37.24    2.20   0
  -1   7  -5   24.50    2.09   0
  -1   7  -5   28.46    2.23   0
  -1  -7  -5   37.37    2.36   0
   2   7   5  645.49    4.61   0
  -2   7  -5  566.00    4.63   0
  -2   7  -5  561.49    4.40   0
  -2  -7  -5  784.38    5.07   0
  -3   7  -5   38.19    2.32   0
  -3   7  -5   39.18    2.11   0
   3   7   5   40.34    2.20   0
  -3  -7  -5   48.45    2.33   0
  -4   7  -5    4.05    2.29   0
  -4   7  -5    4.95    2.07   0
  -4  -7  -5    4.67    2.20   0
  -4  -7  -5    4.46    2.35   0
  -5   7  -5    1.69    2.29   0
  -5   7  -5    2.58    2.49   0
  -5  -7  -5    4.29    2.45   0
  -5  -7  -5    1.38    2.27   0
  -6   7  -5   -0.48    2.78   0
  -6   7  -5   -1.42    2.56   0
  -6  -7  -5    3.47    2.66   0
  -6  -7  -5    2.90    2.83   0
  -6   8   5    1.87    2.72   0
   6  -8  -5    3.43    2.72   0
  -6  -8   5    1.48    3.20   0
  -6  -8   5    4.64    3.41   0
  -5   8   5    1.35    2.36   0
  -5  -8   5    1.30    2.91   0
  -5  -8   5   -0.53    2.82   0
   5  -8  -5    3.09    2.48   0
  -4   8   5  112.34    2.93   0
  -4  -8   5  112.46    3.91   0
  -4  -8   5  130.56    4.32   0
   4  -8  -5  111.95    2.80   0
  -3   8   5  170.29    3.06   0
  -3  -8   5  211.55    5.85   0
  -3  -8   5  161.26    4.98   0
   3  -8  -5  158.60    2.86   0
  -2   8   5  405.05    4.15   0
   2  -8  -5  371.00    3.86   0
  -1   8   5   18.94    2.16   0
   1   8  -5   14.38    3.16   0
   1   8  -5   21.61    3.65   0
   1  -8  -5   17.17    2.08   0
   0   8   5  167.38    3.03   0
   0   8  -5  112.93    2.99   0
   0   8  -5  112.11    3.07   0
   0  -8  -5  161.30    2.97   0
   1   8   5 1136.74    6.13   0
  -1   8  -5  814.04    5.43   0
  -1   8  -5  817.26    5.85   0
  -1  -8  -5 1238.51    6.43   0
  -2   8  -5   91.80    2.69   0
  -2   8  -5   86.15    2.45   0
   2   8   5  108.13    2.64   0
  -2  -8  -5  124.63    2.91   0
  -3   8  -5   19.46    1.53   0
   3   8   5   21.66    2.03   0
  -3   8  -5   23.11    2.25   0
  -3  -8  -5   28.75    2.16   0
  -4   8  -5   24.29    2.39   0
  -4   8  -5   28.48    2.23   0
  -4  -8  -5   42.40    2.33   0
  -4  -8  -5   36.33    2.53   0
  -5   8  -5    9.01    2.56   0
  -5   8  -5   10.35    2.39   0
  -5  -8  -5   17.68    2.37   0
  -5  -8  -5   10.43    2.59   0
  -6   8  -5    1.42    2.82   0
  -6   8  -5    1.01    2.67   0
  -6  -8  -5    2.44    2.87   0
  -6  -8  -5    1.67    2.75   0
  -6   9   5   -4.91    2.62   0
   6  -9  -5    2.96    2.74   0
  -6  -9   5    3.45    3.39   0
  -6  -9   5   -0.92    3.19   0
  -5   9   5    1.12    2.45   0
   5  -9  -5    3.05    1.73   0
  -5  -9   5    0.29    2.89   0
  -5  -9   5    2.65    2.99   0
  -4   9   5   19.34    2.27   0
  -4  -9   5   16.66    3.24   0
   4  -9  -5   11.89    2.30   0
  -4  -9   5   19.32    3.40   0
  -3   9   5   40.74    2.34   0
   3  -9  -5   31.66    2.33   0
  -3  -9   5   52.90    5.57   0
  -3  -9   5   43.03    5.14   0
  -2   9   5    5.32    2.15   0
   2  -9  -5    3.52    2.11   0
  -1   9   5  451.09    4.36   0
   1   9  -5  317.24    7.23   0
   1   9  -5  448.33    7.95   0
   1  -9  -5  401.78    3.87   0
   0   9  -5   58.37    3.09   0
   0   9   5   92.01    2.59   0
   0   9  -5   58.75    2.54   0
   0  -9  -5   81.78    2.54   0
   1   9   5  208.06    3.20   0
  -1   9  -5  143.17    2.91   0
  -1   9  -5  143.09    3.01   0
  -1  -9  -5  217.29    3.27   0
   2   9   5   81.71    2.46   0
  -2   9  -5   68.28    2.51   0
  -2   9  -5   68.01    2.35   0
  -2  -9  -5   95.73    2.77   0
   3   9   5   10.72    1.99   0
  -3   9  -5   12.71    2.16   0
  -3   9  -5   11.65    1.99   0
  -3  -9  -5   14.75    2.22   0
  -4   9  -5   19.74    1.79   0
  -4   9  -5   16.33    1.64   0
  -4  -9  -5   29.71    2.34   0
  -4  -9  -5   20.70    2.43   0
  -5   9  -5    2.76    2.37   0
  -5   9  -5    4.02    2.57   0
  -5  -9  -5    6.40    3.03   0
  -5  -9  -5    3.69    2.55   0
  -6  10   5    4.91    2.77   0
  -6 -10   5    2.73    3.93   0
   6 -10  -5    1.67    2.86   0
  -6 -10   5    0.56    3.74   0
  -5  10   5   10.06    2.54   0
  -5 -10   5   10.56    3.61   0
   5 -10  -5   12.42    2.54   0
  -5 -10   5   10.98    3.05   0
  -4  10   5   43.01    2.43   0
   4 -10  -5   38.03    2.41   0
  -4 -10   5   48.81    4.06   0
  -4 -10   5   54.29    4.23   0
  -3  10   5  433.76    3.97   0
   3 -10  -5  355.38    3.68   0
  -2  10   5   36.30    2.24   0
   2 -10  -5   36.65    2.16   0
   1  10  -5  229.14    6.08   0
  -1  10   5  236.94    3.08   0
   1  10  -5  179.22    5.78   0
   1 -10  -5  209.39    3.14   0
   0  10  -5  138.04    3.26   0
   0  10   5  212.41    3.24   0
   0  10  -5  142.71    3.39   0
   0 -10  -5  202.00    3.16   0
   1  10   5  135.92    2.84   0
  -1  10  -5  102.69    2.67   0
  -1  10  -5   96.88    2.48   0
  -1 -10  -5  155.41    2.97   0
  -2  10  -5  369.59    3.69   0
  -2  10  -5  376.87    3.90   0
   2  10   5  458.74    4.03   0
  -2 -10  -5  544.28    4.51   0
   3  10   5  129.41    2.76   0
  -3  10  -5  108.36    2.61   0
  -3  10  -5  123.55    2.84   0
  -3 -10  -5  160.63    3.44   0
  -4  10  -5   -0.70    2.13   0
  -4  10  -5   -1.51    2.33   0
  -4 -10  -5   -0.13    2.21   0
  -5  10  -5    7.27    2.63   0
  -5  10  -5    9.63    2.40   0
  -5 -10  -5   11.06    2.72   0
  -5 -10  -5   14.01    2.57   0
  -6  11   5    1.54    2.78   0
  -6 -11   5    4.06    3.39   0
   6 -11  -5    4.41    2.83   0
  -6 -11   5    1.47    3.51   0
  -5  11   5    0.82    2.44   0
  -5 -11   5    3.90    3.90   0
   5 -11  -5    4.42    2.63   0
  -5 -11   5    5.25    3.57   0
  -4  11   5   10.58    2.35   0
   4 -11  -5   13.08    2.29   0
  -4 -11   5   17.03    4.46   0
  -4 -11   5   16.84    4.39   0
  -3  11   5   19.35    2.37   0
   3 -11  -5   19.09    2.31   0
  -2  11   5   26.02    2.12   0
   2 -11  -5   23.48    2.08   0
  -1  11   5  365.63    3.56   0
   1  11  -5  336.21    6.93   0
   1  11  -5  294.53    6.74   0
   1 -11  -5  314.62    3.19   0
   0  11  -5   71.86    3.00   0
   0  11  -5   75.68    3.22   0
   0  11   5  112.17    2.74   0
   0 -11  -5  104.66    2.66   0
  -1  11  -5   39.37    2.05   0
  -1  11  -5   36.88    2.16   0
   1  11   5   56.27    2.33   0
  -1 -11  -5   56.25    2.37   0
  -2  11  -5   92.43    2.59   0
   2  11   5  113.77    2.65   0
  -2 -11  -5  132.15    2.88   0
  -3  11  -5    1.97    1.98   0
   3  11   5    1.93    2.05   0
  -3  11  -5    2.53    2.18   0
  -3 -11  -5    3.88    2.24   0
  -4  11  -5   20.42    2.37   0
  -4  11  -5   21.83    2.22   0
  -4 -11  -5   27.84    2.49   0
  -5  11  -5    8.49    2.55   0
  -5  11  -5    1.31    2.36   0
  -5 -11  -5    2.38    2.60   0
  -5 -11  -5   -0.96    2.62   0
  -6  12   5   -4.08    2.89   0
  -6 -12   5    0.63    4.59   0
   6 -12  -5    0.07    2.89   0
  -6 -12   5    0.95    4.05   0
  -5  12   5   -0.43    2.31   0
  -5 -12   5    3.16    4.26   0
  -5 -12   5    3.77    4.23   0
   5 -12  -5    1.76    2.56   0
  -4  12   5   -0.60    1.56   0
   4 -12  -5   -0.19    2.31   0
  -3  12   5   94.10    2.75   0
   3 -12  -5   76.49    2.65   0
  -2  12   5   20.30    2.09   0
   2 -12  -5   19.97    2.03   0
  -1  12   5   16.18    1.64   0
   1  12  -5   12.86    3.21   0
   1  12  -5   14.32    3.16   0
   1 -12  -5   16.68    2.08   0
   0  12  -5  269.03    4.26   0
   0  12   5  416.30    4.01   0
   0  12  -5  258.81    4.05   0
   0 -12  -5  374.68    3.84   0
  -1  12  -5  108.52    2.70   0
   1  12   5  158.88    2.82   0
  -1 -12  -5  168.19    3.02   0
   2  12   5   90.21    2.55   0
  -2  12  -5   72.12    2.53   0
  -2 -12  -5  108.70    2.75   0
  -3  12  -5   47.24    2.24   0
  -3  12  -5   57.61    2.47   0
   3  12   5   57.28    2.35   0
  -3 -12  -5   67.52    2.60   0
   4  12   5    6.84    2.24   0
  -4  12  -5    7.30    2.43   0
  -4  12  -5    7.82    1.62   0
  -4 -12  -5   12.91    2.39   0
  -5  12  -5    4.58    2.38   0
  -5  12  -5    8.47    2.68   0
  -5 -12  -5    9.38    2.68   0
  -5 -12  -5    8.13    2.59   0
  -6 -13   5    2.25    5.00   0
  -6 -13   5    1.65    4.97   0
  -5  13   5    0.73    2.45   0
  -5 -13   5    1.98    5.53   0
   5 -13  -5    0.41    1.74   0
  -5 -13   5    1.55    5.90   0
  -4  13   5    3.37    2.28   0
   4 -13  -5   -0.95    2.30   0
  -3  13   5  258.99    3.40   0
   3 -13  -5  221.60    3.17   0
  -2  13   5   30.48    2.17   0
   2 -13  -5   27.32    2.16   0
  -1  13   5   28.18    2.26   0
   1  13  -5   22.87    3.25   0
   1  13  -5   22.39    3.32   0
   1 -13  -5   22.07    2.11   0
   0  13  -5  221.54    4.19   0
   0  13  -5  251.58    4.14   0
   0  13   5  365.68    3.89   0
   0 -13  -5  335.89    3.69   0
   1  13   5   36.02    2.24   0
  -1  13  -5   29.53    2.04   0
  -1 -13  -5   37.80    2.23   0
  -2  13  -5   35.84    2.22   0
   2  13   5   40.88    2.30   0
  -2 -13  -5   45.13    2.51   0
  -3  13  -5    9.07    2.28   0
   3  13   5    9.79    2.54   0
  -3 -13  -5    7.37    2.31   0
  -4  13  -5    0.80    2.21   0
   4  13   5    2.23    2.83   0
  -4  13  -5    1.18    2.39   0
  -4 -13  -5    2.36    2.51   0
  -5  13  -5   -0.57    2.62   0
  -5  13  -5   -2.73    2.42   0
  -5 -13  -5    0.90    2.73   0
  -5 -13  -5   -0.13    3.22   0
  -5  14   5    1.28    2.46   0
   5 -14  -5   -0.51    2.52   0
  -4  14   5   14.54    2.31   0
   4 -14  -5    6.04    2.38   0
  -3  14   5   53.75    2.55   0
   3 -14  -5   46.38    1.87   0
  -2  14   5  105.48    2.23   0
   2 -14  -5   94.93    2.46   0
   1  14  -5  112.15    4.32   0
  -1  14   5  154.62    2.87   0
   1  14  -5  136.49    4.98   0
   1 -14  -5  131.20    2.68   0
   0  14  -5   26.08    2.73   0
   0  14   5   38.38    2.33   0
   0 -14  -5   33.19    2.24   0
  -1  14  -5    1.74    2.04   0
   1  14   5    3.45    1.98   0
   1 -14   5    4.88    2.51   0
  -1 -14  -5    3.56    2.08   0
   2  14   5   58.47    2.46   0
  -2  14  -5   44.79    2.29   0
  -2 -14  -5   70.00    2.65   0
   2 -14   5   53.10    2.34   0
   3  14   5  112.83    2.79   0
  -3  14  -5   96.74    2.68   0
  -3 -14  -5  136.39    3.15   0
  -4  14  -5    6.55    1.71   0
   4  14   5    8.58    2.83   0
  -4  14  -5    7.28    2.24   0
  -4 -14  -5   11.57    2.41   0
  -5  14  -5   -1.88    1.78   0
  -5  14  -5    0.34    2.71   0
  -5 -14  -5    0.48    3.47   0
  -5 -14  -5    0.50    3.27   0
  -5  15   5    2.90    2.56   0
   5 -15  -5    5.20    2.59   0
  -4  15   5    0.97    2.40   0
   4 -15  -5   -0.16    2.39   0
  -3  15   5   23.25    2.32   0
   3 -15  -5   23.58    2.27   0
  -2  15   5   19.34    2.22   0
   2 -15  -5   15.61    2.17   0
   1  15  -5   82.08    4.17   0
  -1  15   5  112.96    2.70   0
   1  15  -5  103.70    4.32   0
   1 -15  -5   96.01    2.52   0
   0  15   5   60.12    2.40   0
   0  15  -5   43.74    2.45   0
   0 -15  -5   55.48    2.30   0
  -1  15  -5   39.11    2.32   0
   1  15   5   59.94    2.41   0
   1 -15   5   42.85    2.37   0
  -1 -15  -5   59.34    2.44   0
  -2  15  -5   23.59    2.18   0
   2  15   5   31.27    2.36   0
   2 -15   5   20.40    2.25   0
  -2 -15  -5   33.12    2.48   0
   3  15   5   12.26    2.30   0
  -3  15  -5    9.03    2.30   0
  -3 -15  -5   15.74    2.40   0
  -4  15  -5    3.26    2.48   0
  -4  15  -5    1.20    2.21   0
   4  15   5    0.60    2.27   0
  -4 -15  -5    3.17    2.41   0
  -5  15  -5    3.94    2.48   0
  -5  15  -5    4.65    2.69   0
  -5 -15  -5    2.17    3.37   0
  -5 -15  -5   -1.11    2.81   0
  -5  16   5    2.96    2.52   0
   5 -16  -5    5.93    2.72   0
  -4  16   5    3.33    2.36   0
   4 -16  -5    1.59    2.38   0
  -3  16   5   17.79    1.71   0
   3 -16  -5   20.77    2.29   0
  -2  16   5    3.34    2.17   0
   2 -16  -5    2.93    2.09   0
   1  16  -5   17.82    3.17   0
  -1  16   5   16.98    1.60   0
   1  16  -5   11.80    2.89   0
   1 -16  -5   13.54    1.54   0
   0  16   5    7.67    2.12   0
   0  16  -5    5.55    2.08   0
   0 -16   5    3.86    2.55   0
   0 -16  -5    6.69    2.01   0
  -1  16  -5   42.49    2.33   0
   1  16   5   58.55    2.44   0
  -1 -16  -5   51.67    2.50   0
   1 -16   5   38.76    2.95   0
   2  16   5   48.14    2.43   0
  -2  16  -5   39.02    2.29   0
   2 -16   5   37.05    2.34   0
  -2 -16  -5   54.99    3.03   0
  -3  16  -5   41.87    2.39   0
   3  16   5   50.68    2.52   0
  -3 -16  -5   65.79    2.77   0
  -4  16  -5    8.83    2.52   0
  -4  16  -5    7.43    2.27   0
   4  16   5   14.35    2.41   0
  -4 -16  -5   12.62    3.11   0
  -5  16  -5    3.14    1.95   0
  -5  16  -5    4.17    2.53   0
  -5 -16  -5    0.39    2.91   0
  -5 -16  -5    5.15    3.42   0
  -5  17   5    0.35    2.65   0
   5 -17  -5    4.95    2.58   0
  -4  17   5    6.69    2.44   0
   4 -17  -5    7.99    1.67   0
  -3  17   5   12.22    2.32   0
   3 -17  -5   10.72    1.74   0
  -2  17   5    1.47    2.18   0
   2 -17  -5    1.91    2.11   0
   1  17  -5   77.01    3.73   0
   1  17  -5  114.91    4.33   0
  -1  17   5  119.18    2.79   0
   1 -17  -5  101.87    2.60   0
   0  17   5    5.87    2.06   0
   0  17  -5    3.51    2.52   0
   0 -17   5    1.35    2.60   0
   0 -17  -5    3.29    2.00   0
  -1  17  -5   16.58    2.26   0
   1  17   5   19.31    2.30   0
  -1 -17  -5   18.47    2.19   0
   1 -17   5   10.82    2.24   0
   2  17   5    1.85    2.13   0
  -2  17  -5    4.94    2.04   0
   2 -17   5    0.57    2.25   0
  -2 -17  -5    3.23    2.71   0
  -3  17  -5    7.59    2.31   0
   3  17   5   10.81    2.69   0
  -3 -17  -5   10.99    2.39   0
   3 -17   5    5.55    2.30   0
   4  17   5   11.70    2.40   0
  -4  17  -5   11.23    2.49   0
  -4 -17  -5   10.11    2.55   0
  -5  17  -5   -1.48    2.82   0
  -5  17  -5    1.21    2.55   0
  -5 -17  -5   -0.93    2.97   0
  -5 -17  -5    2.54    3.48   0
  -5  18   5    1.15    2.77   0
   5 -18  -5   -0.74    2.79   0
  -4  18   5    5.56    2.50   0
   4 -18  -5    6.24    2.49   0
  -3  18   5    6.44    2.29   0
   3 -18  -5    5.48    2.27   0
  -2  18   5   45.84    2.48   0
   2 -18  -5   37.28    1.81   0
   1  18  -5   13.88    3.19   0
  -1  18   5   13.97    1.68   0
   1  18  -5    8.79    2.86   0
   1 -18  -5    9.72    2.11   0
   0  18   5   71.93    2.56   0
   0  18  -5   52.75    2.43   0
   0 -18   5   45.74    2.95   0
   0 -18  -5   57.58    2.41   0
  -1  18  -5  123.49    3.04   0
   1  18   5  174.49    3.17   0
  -1 -18  -5  161.72    3.10   0
   1 -18   5  122.05    2.97   0
  -2  18  -5    4.66    2.29   0
   2  18   5    6.95    2.12   0
  -2 -18  -5    5.76    2.67   0
   2 -18   5    1.02    2.36   0
  -3  18  -5    3.39    2.33   0
   3  18   5    3.17    2.25   0
  -3 -18  -5    1.62    2.86   0
   3 -18   5    4.37    2.26   0
   4  18   5    5.96    2.99   0
  -4  18  -5    8.48    2.54   0
  -4 -18  -5    5.38    2.64   0
  -5 -18  -5    4.26    3.55   0
  -5  19   5    0.46    2.77   0
   5 -19  -5    4.55    2.80   0
  -4  19   5    9.13    1.86   0
   4 -19  -5   10.07    2.57   0
  -3  19   5   18.33    2.40   0
   3 -19  -5   13.90    1.80   0
  -2  19   5   13.23    2.31   0
   2 -19  -5   11.69    2.25   0
   1  19  -5   27.38    3.41   0
  -1  19   5   28.72    2.30   0
   1  19  -5   19.82    3.01   0
   1 -19  -5   21.93    1.68   0
   0  19   5    1.22    2.17   0
   0  19  -5    1.29    2.61   0
   0 -19   5    1.18    2.20   0
   0 -19  -5    3.85    2.03   0
  -1  19  -5   37.05    2.46   0
   1  19   5   54.10    2.56   0
   1 -19   5   37.66    2.58   0
  -1 -19  -5   46.03    2.53   0
   2  19   5    0.97    2.24   0
  -2  19  -5    2.95    2.20   0
  -2 -19  -5    0.71    2.17   0
   2 -19   5    3.65    2.24   0
   3  19   5    7.73    2.36   0
  -3  19  -5    4.43    2.40   0
  -3 -19  -5    9.31    2.98   0
   3 -19   5    8.80    1.77   0
  -4  19  -5   -3.18    2.53   0
   4  19   5    0.11    2.46   0
  -4 -19  -5    1.59    2.56   0
  -5  20   5    1.69    2.88   0
   5 -20  -5   -2.35    2.93   0
  -4  20   5    1.50    1.72   0
   4 -20  -5    1.08    2.60   0
  -3  20   5    9.88    2.38   0
   3 -20  -5    7.26    2.41   0
  -2  20   5   36.04    2.50   0
   2 -20  -5   30.89    2.38   0
   1  20  -5    5.17    2.97   0
   1  20  -5    8.75    3.31   0
  -1  20   5    9.44    2.19   0
   1 -20  -5    5.11    2.10   0
   0  20  -5   34.00    2.97   0
   0  20   5   40.76    2.56   0
   0 -20   5   29.09    2.97   0
   0 -20  -5   33.89    2.30   0
  -1  20  -5  121.11    3.38   0
   1  20   5  180.15    3.16   0
   1 -20   5  113.79    3.47   0
  -1 -20  -5  154.69    3.00   0
   2  20   5    4.80    2.30   0
  -2  20  -5    3.31    2.28   0
  -2 -20  -5    3.52    2.29   0
   2 -20   5    4.19    2.35   0
   3  20   5    3.83    2.90   0
  -3  20  -5    4.67    2.42   0
  -3 -20  -5    9.48    2.46   0
   3 -20   5    3.75    2.49   0
  -4  20  -5    6.45    2.70   0
   4  20   5    7.62    3.18   0
  -4 -20  -5   10.18    2.71   0
  -4  21   5    5.12    1.86   0
   4 -21  -5    6.17    2.67   0
  -3  21   5    7.05    2.47   0
   3 -21  -5    0.95    2.36   0
  -2  21   5   28.63    2.44   0
   2 -21  -5   24.36    2.33   0
  -1  21   5   10.10    2.35   0
   1  21  -5   13.67    3.41   0
   1 -21  -5    9.38    2.26   0
   0  21  -5   15.58    2.84   0
   0  21   5   19.40    2.33   0
   0 -21  -5   13.38    2.18   0
   0 -21   5   14.35    2.92   0
  -1  21  -5   67.82    2.83   0
   1  21   5   97.79    2.93   0
   1 -21   5   68.75    2.76   0
  -1 -21  -5   82.30    3.35   0
   2  21   5   11.93    2.39   0
  -2  21  -5   10.82    2.33   0
  -2 -21  -5   12.30    2.33   0
   2 -21   5    6.58    2.37   0
   3  21   5    3.65    2.45   0
  -3  21  -5    3.44    2.46   0
   3 -21   5    2.97    2.49   0
  -3 -21  -5    3.49    2.45   0
  -4  21  -5    8.05    2.83   0
   4  21   5   10.92    2.66   0
  -4 -21  -5    8.05    3.50   0
  -4  22   5    0.57    1.94   0
   4 -22  -5   -1.67    2.72   0
  -3  22   5    8.64    2.49   0
   3 -22  -5   12.19    2.57   0
  -2  22   5    6.47    2.40   0
   2 -22  -5    5.88    2.38   0
   1  22  -5   13.38    3.47   0
  -1  22   5   13.47    2.28   0
   1 -22  -5    8.57    1.65   0
   0  22   5  114.48    2.94   0
   0  22  -5   90.78    3.54   0
   0 -22   5   75.77    3.12   0
   0 -22  -5   96.36    2.76   0
  -1  22  -5   70.30    2.91   0
   1  22   5  106.28    2.93   0
  -1 -22  -5   92.92    2.85   0
   1 -22   5   75.25    2.91   0
   2  22   5    2.88    2.33   0
  -2  22  -5    3.86    2.40   0
   2 -22   5    1.76    2.37   0
  -2 -22  -5    3.60    2.44   0
   3  22   5    1.01    2.50   0
  -3  22  -5    5.13    2.50   0
  -3 -22  -5    5.33    2.61   0
   3 -22   5    3.77    2.60   0
  -4  22  -5    1.20    2.78   0
   4  22   5    2.31    2.68   0
  -4 -22  -5    2.52    3.42   0
  -4  23   5    4.24    1.87   0
   4 -23  -5   -0.01    1.93   0
  -3  23   5    1.89    2.55   0
   3 -23  -5    4.94    2.53   0
  -2  23   5    3.50    2.37   0
   2 -23  -5    5.57    2.37   0
   1  23  -5    5.28    3.33   0
  -1  23   5    6.83    2.25   0
   1 -23  -5    4.21    2.35   0
   0  23   5    5.78    2.27   0
   0  23  -5    5.00    2.36   0
   0 -23   5    1.97    2.35   0
   0 -23  -5    3.49    2.30   0
  -1  23  -5   10.50    2.61   0
   1  23   5   12.87    2.50   0
   1 -23   5    9.56    2.46   0
  -1 -23  -5   12.72    2.41   0
   2  23   5    0.13    2.38   0
  -2  23  -5    0.71    2.94   0
   2 -23   5    3.71    2.45   0
  -2 -23  -5    3.95    2.44   0
   3  23   5    3.56    3.09   0
  -3  23  -5   -0.62    2.53   0
  -3 -23  -5    3.29    2.62   0
   3 -23   5    2.74    2.66   0
  -4 -23  -5    2.60    3.52   0
  -4  24   5    2.82    1.97   0
   4 -24  -5    1.22    2.81   0
  -3  24   5    1.27    2.53   0
   3 -24  -5    6.44    2.56   0
  -2  24   5    0.89    2.36   0
   2 -24  -5    1.92    2.36   0
   1  24  -5    0.22    3.48   0
  -1  24   5    2.38    2.38   0
   1 -24  -5    2.28    2.35   0
   0  24   5   45.36    2.55   0
   0  24  -5   39.48    3.32   0
   0 -24   5   30.59    3.22   0
   0 -24  -5   34.34    2.49   0
  -1  24  -5    7.30    2.48   0
   1  24   5   11.96    3.05   0
   1 -24   5    8.25    2.52   0
  -1 -24  -5   13.68    2.54   0
  -2  24  -5   10.56    2.55   0
   2  24   5   18.57    3.14   0
   2 -24   5   14.38    2.51   0
  -2 -24  -5   14.50    2.51   0
   3  24   5    1.62    3.25   0
  -3  24  -5    1.96    2.69   0
  -3 -24  -5    1.16    3.30   0
   3 -24   5   -1.29    2.74   0
  -3  25   5    1.64    2.68   0
   3 -25  -5    5.11    2.60   0
  -2  25   5   -0.23    2.45   0
   2 -25  -5    1.06    2.43   0
   1  25  -5   47.31    4.06   0
  -1  25   5   38.60    2.63   0
   1 -25  -5   34.84    2.62   0
   0  25   5    2.29    2.42   0
   0  25  -5   -0.83    2.43   0
   0 -25   5    0.60    3.07   0
   0 -25  -5   -0.11    2.33   0
  -1  25  -5    9.29    2.50   0
   1  25   5    8.32    2.45   0
   1 -25   5    7.72    3.23   0
  -1 -25  -5    9.08    2.48   0
   2  25   5    6.13    2.65   0
  -2  25  -5    7.30    2.64   0
   2 -25   5    6.75    2.64   0
  -2 -25  -5    8.42    3.18   0
   3  25   5    3.85    2.70   0
  -3  25  -5    3.60    2.73   0
   3 -25   5    2.55    2.88   0
  -3 -25  -5    4.46    3.46   0
  -3  26   5    5.95    2.73   0
   3 -26  -5    6.22    2.78   0
  -2  26   5    1.03    2.56   0
   2 -26  -5    1.96    2.52   0
  -1  26   5   10.99    2.55   0
   1  26  -5   11.16    3.66   0
   1 -26  -5    4.84    2.46   0
   0  26  -5    0.73    3.08   0
   0  26   5    3.84    2.42   0
   0 -26   5    4.09    2.57   0
   0 -26  -5    0.53    2.48   0
  -1  26  -5    9.99    3.16   0
   1  26   5    8.67    2.57   0
  -1 -26  -5    7.11    3.12   0
   1 -26   5    8.29    2.75   0
   2  26   5   -0.24    2.67   0
  -2  26  -5    0.70    2.55   0
   2 -26   5    1.52    2.64   0
  -2 -26  -5   -0.82    2.68   0
   3  26   5    1.29    3.43   0
  -3  26  -5    2.40    2.87   0
   3 -26   5    0.14    2.92   0
  -3 -26  -5   -0.11    3.48   0
  -3  27   5    6.03    2.78   0
   3 -27  -5    4.70    2.85   0
  -2  27   5    6.53    2.62   0
   2 -27  -5    1.98    2.67   0
  -1  27   5    3.57    2.56   0
   1  27  -5    2.07    3.70   0
   1 -27  -5    1.45    2.60   0
   0  27  -5    1.61    2.52   0
   0  27   5    1.17    2.49   0
   0 -27   5    1.39    3.21   0
   0 -27  -5    0.39    2.54   0
  -1  27  -5    1.93    2.61   0
   1  27   5    1.26    2.57   0
   1 -27   5    2.09    2.68   0
  -1 -27  -5    2.05    2.58   0
   2  27   5   12.47    2.78   0
  -2  27  -5   13.21    2.80   0
   2 -27   5   11.02    2.79   0
  -2 -27  -5    8.58    3.44   0
  -2  28   5    6.96    2.75   0
   2 -28  -5    2.47    2.71   0
   1  28  -5    5.42    3.60   0
  -1  28   5    5.88    2.69   0
   1  28  -5    8.78    3.92   0
   1 -28  -5    4.17    1.93   0
   0  28  -5   12.71    3.39   0
   0  28   5   13.61    2.76   0
   0 -28   5    9.75    2.79   0
   0 -28  -5   11.45    2.83   0
   1  28   5    1.66    2.73   0
  -1  28  -5    1.28    2.77   0
   1 -28   5    0.37    3.37   0
  -1 -28  -5    2.82    2.70   0
   2  28   5    1.69    3.50   0
  -2  28  -5   -0.76    2.86   0
   2 -28   5    3.96    2.86   0
  -2 -28  -5    5.64    2.88   0
  -2  29   5    0.42    2.81   0
   2 -29  -5    0.86    2.83   0
  -1  29   5    4.86    2.62   0
   1  29  -5    0.11    3.97   0
   1  29  -5   -0.48    3.63   0
   1 -29  -5    3.23    2.80   0
   0  29  -5    6.27    2.85   0
   0  29   5    6.35    2.71   0
   0 -29   5    9.10    3.55   0
   0 -29  -5    5.40    2.75   0
   1  29   5    1.46    2.80   0
  -1  29  -5    1.90    3.39   0
   1 -29   5    3.09    2.93   0
  -1 -29  -5   -1.68    2.80   0
   1  30  -5    2.19    3.89   0
  -1  30   5    6.51    2.81   0
   1  30  -5    2.79    4.16   0
   1 -30  -5    3.19    2.86   0
   0  30  -5    4.40    3.51   0
   0  30   5    1.13    2.86   0
   0 -30   5    0.02    3.62   0
   0 -30  -5    1.20    2.87   0
   6   0  -6    2.55    2.90   0
  -6   0   6    0.25    3.27   0
  -5   0   6    2.35    2.27   0
   5   0  -6    1.25    2.47   0
   4   0  -6   31.79    2.36   0
  -4   0   6   38.75    2.44   0
   3   0  -6    6.69    2.03   0
  -3   0   6    7.47    2.15   0
  -2   0   6   13.46    2.63   0
   2   0  -6   11.70    2.51   0
   1   0  -6  257.30    4.12   0
  -1   0   6  249.61    3.84   0
   0   0   6  121.94    2.96   0
   0   0  -6  137.48    3.13   0
  -1   0  -6   48.60    2.24   0
   1   0   6   45.78    2.11   0
   2   0   6   55.84    2.21   0
  -2   0  -6   71.75    2.33   0
  -3   0  -6   43.16    2.26   0
  -3   0  -6   43.26    2.21   0
  -4   0  -6    3.89    2.05   0
  -4   0  -6    1.51    2.26   0
  -5   0  -6   -2.41    2.34   0
  -5   0  -6   -0.78    2.18   0
  -6   0  -6    1.49    2.85   0
  -6   0  -6    1.27    2.70   0
   6   1  -6    1.13    2.74   0
  -6   1   6    2.29    3.21   0
   6  -1  -6    4.74    2.75   0
  -6  -1   6   -1.03    2.67   0
   5   1  -6   -1.68    2.34   0
  -5   1   6    2.55    2.31   0
   5  -1  -6    1.36    2.35   0
  -5  -1   6    1.71    2.81   0
   4   1  -6    8.59    2.19   0
  -4   1   6    8.89    2.71   0
   4  -1  -6    9.96    2.15   0
  -4  -1   6   10.72    2.21   0
   3   1  -6    4.81    2.02   0
  -3   1   6    6.12    2.09   0
   3  -1  -6    5.13    1.99   0
  -3  -1   6    6.15    2.05   0
  -2   1   6   15.74    2.22   0
   2   1  -6   12.22    2.15   0
  -2  -1   6   17.96    2.28   0
   2  -1  -6   13.01    2.05   0
   1   1  -6  149.44    3.25   0
  -1   1   6  144.54    3.18   0
   1  -1  -6  153.84    3.18   0
  -1  -1   6  134.16    3.19   0
   0   1   6  233.55    3.53   0
   0   1  -6  244.57    3.79   0
   0  -1  -6  266.82    3.70   0
   0  -1   6  214.16    3.50   0
  -1   1  -6  178.46    2.95   0
   1   1   6  154.40    2.82   0
  -1  -1  -6  173.04    2.99   0
   1  -1   6  146.30    2.73   0
   2   1   6   22.60    2.02   0
  -2   1  -6   27.55    2.09   0
  -2  -1  -6   28.29    2.10   0
   2  -1   6   25.19    1.99   0
  -3   1  -6    0.10    1.91   0
  -3   1  -6    0.89    1.47   0
  -3  -1  -6   -0.65    2.07   0
  -3  -1  -6    0.13    1.95   0
  -4   1  -6   24.11    2.33   0
  -4   1  -6   25.08    2.21   0
  -4  -1  -6   19.70    1.68   0
  -4  -1  -6   24.60    2.20   0
  -5   1  -6    4.10    1.65   0
  -5   1  -6    4.10    2.45   0
  -5  -1  -6    4.26    2.47   0
  -5  -1  -6    2.60    2.28   0
  -6   1  -6    0.58    2.87   0
  -6   1  -6    0.79    2.76   0
  -6  -1  -6    1.39    2.88   0
  -6  -1  -6    1.00    2.65   0
  -6   2   6    2.77    2.60   0
   6  -2  -6    0.70    2.74   0
  -6  -2   6    3.56    2.62   0
  -5   2   6   10.40    2.35   0
   5   2  -6   11.42    2.42   0
   5  -2  -6    9.04    2.50   0
  -5  -2   6   10.97    2.41   0
  -4   2   6    2.59    2.56   0
   4   2  -6    4.07    2.18   0
  -4  -2   6    4.61    2.19   0
   4  -2  -6    8.18    2.23   0
   3   2  -6   27.54    2.60   0
  -3   2   6   34.26    2.66   0
  -3  -2   6   36.44    2.45   0
   3  -2  -6   30.89    2.18   0
  -2   2   6  266.90    3.69   0
   2   2  -6  227.43    3.85   0
  -2  -2   6  296.51    4.31   0
   2  -2  -6  223.47    3.33   0
   1   2  -6  188.16    3.54   0
  -1   2   6  176.36    3.28   0
   1  -2  -6  174.98    3.28   0
  -1  -2   6  167.98    3.48   0
   0   2   6  768.16    5.37   0
   0   2  -6  789.03    6.11   0
   0  -2  -6  898.95    5.92   0
   0  -2   6  682.03    5.64   0
  -1   2  -6   95.73    2.19   0
   1   2   6   96.01    2.44   0
   1  -2   6   81.05    2.39   0
  -1  -2  -6  105.61    2.63   0
   2   2   6   41.50    2.15   0
  -2   2  -6   46.26    2.22   0
  -2  -2  -6   47.65    2.26   0
  -3   2  -6   17.18    1.98   0
  -3   2  -6   15.99    2.16   0
  -3  -2  -6   20.01    1.99   0
  -4   2  -6   11.18    2.16   0
  -4   2  -6   12.27    2.39   0
  -4  -2  -6   10.50    2.14   0
  -4  -2  -6   12.61    2.24   0
  -5   2  -6   -0.17    2.27   0
  -5   2  -6    2.65    2.42   0
  -5  -2  -6    1.55    2.49   0
  -5  -2  -6    2.57    2.29   0
  -6   2  -6    1.73    2.58   0
  -6   2  -6    1.40    2.85   0
  -6  -2  -6    0.87    2.83   0
  -6  -2  -6    0.67    2.64   0
  -6   3   6    2.36    3.21   0
  -6  -3   6    2.07    3.04   0
  -6  -3   6    1.50    3.21   0
   6  -3  -6    2.98    3.32   0
   5   3  -6   25.88    3.08   0
  -5   3   6   28.95    2.50   0
   5  -3  -6   21.35    2.59   0
  -5  -3   6   28.13    3.03   0
   4   3  -6    5.11    2.20   0
  -4   3   6    2.31    2.64   0
   4  -3  -6    2.84    2.17   0
  -4  -3   6    5.62    2.61   0
   3   3  -6   71.45    3.09   0
  -3   3   6   92.69    2.63   0
  -3  -3   6   91.71    3.35   0
   3  -3  -6   73.69    2.49   0
  -2   3   6  139.83    2.95   0
   2   3  -6  113.40    3.13   0
  -2  -3   6  154.05    3.94   0
   2  -3  -6  113.65    2.78   0
   1   3  -6   53.61    2.54   0
  -1   3   6   47.87    2.50   0
  -1  -3   6   48.44    2.83   0
   1  -3  -6   50.43    2.44   0
   0   3  -6  415.16    4.62   0
   0   3   6  431.07    4.29   0
   0  -3   6  347.87    4.30   0
   0  -3  -6  476.88    4.45   0
   1   3   6   50.50    2.22   0
  -1   3  -6   44.20    2.29   0
   1  -3   6   41.25    2.11   0
  -1  -3  -6   55.90    2.34   0
  -2   3  -6   21.73    2.19   0
  -2   3  -6   18.45    2.01   0
   2   3   6   20.97    1.97   0
  -2  -3  -6   21.14    2.13   0
  -3   3  -6   55.75    2.35   0
  -3   3  -6   47.49    2.28   0
   3   3   6   46.98    2.17   0
  -3  -3  -6   61.07    2.36   0
  -4   3  -6   54.01    2.50   0
  -4   3  -6   51.01    2.36   0
  -4  -3  -6   63.37    2.60   0
  -4  -3  -6   64.24    2.43   0
  -5   3  -6    0.19    2.31   0
  -5   3  -6    2.83    2.47   0
  -5  -3  -6    7.12    2.40   0
  -5  -3  -6    1.04    2.30   0
  -6   3  -6    2.27    2.57   0
  -6   3  -6    2.68    2.01   0
  -6  -3  -6   -0.80    2.93   0
  -6  -3  -6    0.49    2.70   0
  -6   4   6    1.31    2.64   0
   6  -4  -6    3.17    2.76   0
  -6  -4   6   -0.56    2.67   0
  -6  -4   6   -1.37    3.02   0
   5   4  -6    0.86    2.40   0
  -5   4   6    3.71    2.86   0
  -5  -4   6    1.37    2.30   0
   5  -4  -6    2.93    2.30   0
   4   4  -6    9.78    2.70   0
  -4   4   6   12.04    2.22   0
   4  -4  -6    9.40    2.17   0
  -4  -4   6   10.86    2.71   0
   3   4  -6   45.92    2.85   0
  -3   4   6   56.71    2.39   0
  -3  -4   6   62.80    2.64   0
   3  -4  -6   45.45    2.27   0
  -2   4   6  162.98    3.02   0
   2   4  -6  128.32    3.74   0
   2  -4  -6  138.39    2.83   0
  -2  -4   6  173.84    4.11   0
   1   4  -6  213.09    4.22   0
  -1   4   6  216.49    3.41   0
   1  -4  -6  199.11    2.90   0
  -1  -4   6  188.54    4.06   0
   0   4   6  119.24    2.81   0
   0   4  -6  110.94    2.93   0
   0  -4   6   87.80    2.65   0
   0  -4  -6  132.49    2.80   0
   1   4   6  245.53    3.24   0
  -1   4  -6  223.36    3.22   0
   1  -4   6  193.89    3.06   0
  -1  -4  -6  277.65    3.46   0
  -2   4  -6   41.70    2.30   0
  -2   4  -6   37.25    2.13   0
   2   4   6   43.10    2.17   0
  -2  -4  -6   52.55    2.31   0
   3   4   6   40.27    2.07   0
  -3   4  -6   38.99    2.20   0
  -3   4  -6   41.85    2.36   0
  -3  -4  -6   43.38    1.69   0
  -4   4  -6   24.33    2.26   0
  -4   4  -6   23.44    2.34   0
  -4  -4  -6   20.95    2.38   0
  -4  -4  -6   25.43    2.32   0
  -5   4  -6    4.57    1.78   0
  -5   4  -6    5.94    2.28   0
  -5  -4  -6   -0.56    2.64   0
  -5  -4  -6    4.24    2.32   0
  -6   4  -6    1.79    2.83   0
  -6   4  -6   -0.63    2.65   0
  -6  -4  -6    0.97    2.89   0
  -6  -4  -6    2.84    2.68   0
  -6   5   6    7.29    2.74   0
   6  -5  -6    5.02    2.77   0
  -6  -5   6    5.70    2.77   0
  -6  -5   6    6.05    3.15   0
  -5   5   6   21.64    2.53   0
   5  -5  -6   20.68    2.57   0
  -5  -5   6   28.89    2.61   0
   4   5  -6   25.45    2.44   0
  -4   5   6   26.20    2.25   0
   4  -5  -6   25.92    2.30   0
  -4  -5   6   32.81    2.90   0
   3   5  -6    7.43    2.84   0
  -3   5   6    7.68    2.03   0
  -3  -5   6    7.22    2.51   0
   3  -5  -6    6.25    2.02   0
  -2   5   6  196.88    3.44   0
   2   5  -6  171.09    4.28   0
  -2  -5   6  226.31    4.79   0
   2  -5  -6  180.21    3.04   0
  -1   5   6  168.45    3.05   0
   1   5  -6  176.45    4.09   0
   1  -5  -6  160.06    3.02   0
  -1  -5   6  136.51    3.50   0
   0   5  -6  197.43    3.48   0
   0   5   6  224.03    3.25   0
   0  -5   6  152.47    3.10   0
   0  -5  -6  233.03    3.28   0
  -1   5  -6  306.95    3.54   0
   1   5   6  357.43    3.83   0
  -1  -5  -6  402.06    3.98   0
  -2   5  -6   22.80    2.21   0
   2   5   6   22.52    2.07   0
  -2   5  -6   19.70    1.53   0
  -2  -5  -6   28.56    2.21   0
   3   5   6   15.10    1.96   0
  -3   5  -6   20.36    2.07   0
  -3   5  -6   15.36    2.24   0
  -3  -5  -6   19.05    2.06   0
  -4   5  -6   37.34    2.54   0
  -4   5  -6   39.10    2.43   0
  -4  -5  -6   44.36    2.41   0
  -4  -5  -6   46.35    2.45   0
  -5   5  -6    3.71    2.46   0
  -5   5  -6    2.02    1.65   0
  -5  -5  -6    3.56    2.55   0
  -5  -5  -6    5.32    2.36   0
  -6   5  -6   -1.66    2.60   0
  -6  -5  -6    1.36    2.77   0
  -6   6   6    0.89    2.65   0
  -6  -6   6    1.77    3.09   0
  -6  -6   6    2.69    3.27   0
   6  -6  -6    3.63    2.75   0
  -5   6   6    6.26    2.37   0
   5  -6  -6    4.81    2.40   0
  -5  -6   6    2.39    2.68   0
  -5  -6   6    6.13    2.89   0
   4   6  -6    5.83    2.70   0
  -4   6   6    8.84    2.15   0
   4  -6  -6    8.02    2.07   0
  -4  -6   6    6.76    2.71   0
  -3   6   6   50.51    2.29   0
   3   6  -6   38.88    3.36   0
  -3  -6   6   60.53    3.59   0
   3  -6  -6   42.88    2.23   0
   2   6  -6  575.76    7.66   0
  -2   6   6  730.03    5.17   0
   2  -6  -6  621.87    4.70   0
  -2  -6   6  777.87    8.68   0
  -1   6   6    2.54    2.10   0
   1   6  -6    0.35    2.58   0
  -1  -6   6    1.82    2.34   0
   1  -6  -6    1.24    2.03   0
   0   6  -6  184.03    3.36   0
   0   6   6  211.86    3.22   0
   0  -6  -6  225.73    3.24   0
   0  -6   6  144.69    3.11   0
  -1   6  -6  356.41    3.80   0
   1   6   6  437.88    3.95   0
  -1   6  -6  369.08    3.98   0
  -1  -6  -6  486.23    4.21   0
  -2   6  -6   37.18    2.30   0
   2   6   6   38.25    2.18   0
  -2   6  -6   32.71    2.12   0
  -2  -6  -6   45.88    2.38   0
  -3   6  -6   17.55    2.25   0
  -3   6  -6   20.58    2.10   0
   3   6   6   19.12    2.09   0
  -3  -6  -6   23.36    2.05   0
  -4   6  -6    7.27    2.33   0
  -4   6  -6    2.11    2.14   0
  -4  -6  -6    9.68    2.24   0
  -4  -6  -6    6.78    2.37   0
  -5   6  -6   -0.90    2.56   0
  -5   6  -6    0.80    2.38   0
  -5  -6  -6   -3.91    2.52   0
  -5  -6  -6   -0.96    2.31   0
  -6   7   6    3.66    2.65   0
   6  -7  -6    2.87    2.71   0
  -6  -7   6   -0.67    3.21   0
  -6  -7   6    1.76    3.32   0
  -5   7   6    4.04    2.32   0
   5  -7  -6    5.42    2.40   0
  -5  -7   6    3.78    2.79   0
  -5  -7   6    3.58    2.86   0
  -4   7   6    7.79    2.18   0
  -4  -7   6   10.50    2.73   0
   4  -7  -6   10.61    2.14   0
   3   7  -6    2.86    2.91   0
  -3   7   6    4.12    1.99   0
  -3  -7   6    2.10    3.02   0
   3  -7  -6    0.65    1.99   0
  -2   7   6   62.84    2.58   0
   2   7  -6   48.52    4.01   0
  -2  -7   6   60.94    4.08   0
   2  -7  -6   54.65    2.47   0
  -1   7   6  730.39    5.24   0
   1   7  -6  738.25    7.92   0
  -1  -7   6  489.60    6.92   0
   1  -7  -6  683.94    4.87   0
   0   7   6   26.72    2.27   0
   0   7  -6   21.04    2.13   0
   0  -7  -6   29.26    2.27   0
  -1   7  -6   71.78    2.51   0
   1   7   6   92.90    2.56   0
  -1   7  -6   75.42    2.43   0
  -1  -7  -6  106.62    2.70   0
  -2   7  -6   31.12    2.37   0
  -2   7  -6   29.51    2.07   0
   2   7   6   34.59    2.23   0
  -2  -7  -6   42.65    2.36   0
  -3   7  -6   12.13    2.00   0
   3   7   6   11.30    1.98   0
  -3   7  -6   15.26    2.22   0
  -3  -7  -6   15.69    2.21   0
  -4   7  -6    2.79    2.31   0
  -4   7  -6    2.47    2.14   0
  -4  -7  -6   -0.35    2.30   0
  -4  -7  -6    6.11    2.16   0
  -5   7  -6    4.39    2.59   0
  -5   7  -6    3.96    2.36   0
  -5  -7  -6    1.18    2.38   0
  -5  -7  -6    4.17    2.50   0
  -6   8   6    2.38    2.78   0
   6  -8  -6    2.56    2.71   0
  -6  -8   6    3.42    3.73   0
  -6  -8   6    3.14    3.42   0
  -5   8   6    1.71    2.41   0
   5  -8  -6    2.43    2.35   0
  -5  -8   6    1.01    2.80   0
  -5  -8   6    1.09    3.45   0
  -4   8   6   15.91    2.15   0
  -4  -8   6   15.95    3.44   0
  -4  -8   6   14.31    3.09   0
   4  -8  -6   11.48    2.25   0
  -3   8   6   23.49    2.21   0
  -3  -8   6   30.15    3.83   0
   3  -8  -6   21.99    2.13   0
  -2   8   6  179.90    3.10   0
   2   8  -6  129.52    7.09   0
   2  -8  -6  152.11    2.46   0
  -2  -8   6  140.79    6.60   0
  -1   8   6  470.93    4.27   0
   1   8  -6  458.23    6.65   0
   1  -8  -6  430.46    4.04   0
   0   8  -6  537.89    5.78   0
   0   8   6  760.44    5.14   0
   0   8  -6  580.46    5.74   0
   0  -8  -6  772.98    5.09   0
   1   8   6  471.36    4.13   0
  -1   8  -6  343.91    3.82   0
  -1   8  -6  347.31    3.73   0
  -1  -8  -6  499.96    4.00   0
  -2   8  -6  158.39    2.97   0
  -2   8  -6  148.46    2.45   0
   2   8   6  179.78    2.88   0
  -2  -8  -6  217.87    3.15   0
  -3   8  -6   65.65    2.30   0
  -3   8  -6   67.23    2.57   0
   3   8   6   63.83    2.22   0
  -3  -8  -6   87.05    2.55   0
  -4   8  -6   58.71    1.96   0
  -4   8  -6   65.16    2.71   0
  -4  -8  -6   79.75    2.73   0
  -5   8  -6    0.89    2.61   0
  -5   8  -6    3.79    2.37   0
  -5  -8  -6    2.86    2.49   0
  -5  -8  -6    2.13    2.63   0
  -6   9   6    0.39    2.72   0
   6  -9  -6    0.68    2.84   0
  -6  -9   6    2.93    3.31   0
  -6  -9   6    1.19    3.88   0
  -5   9   6    1.74    2.40   0
  -5  -9   6    2.39    3.59   0
   5  -9  -6    4.31    2.48   0
  -5  -9   6    3.79    3.32   0
  -4   9   6    8.20    2.22   0
   4  -9  -6    8.09    2.20   0
  -4  -9   6    8.32    3.63   0
  -4  -9   6    7.32    3.42   0
  -3   9   6  104.85    2.74   0
   3  -9  -6   95.61    2.61   0
  -2   9   6  294.03    3.62   0
   2  -9  -6  253.32    3.24   0
   1   9  -6  226.05    5.32   0
  -1   9   6  324.51    3.74   0
   1   9  -6  330.14    5.86   0
   1  -9  -6  297.59    3.44   0
   0   9  -6  166.47    3.41   0
   0   9  -6  161.71    3.51   0
   0   9   6  235.11    3.36   0
   0  -9  -6  235.68    3.30   0
  -1   9  -6  377.16    3.91   0
  -1   9  -6  361.57    3.92   0
   1   9   6  505.10    4.18   0
  -1  -9  -6  547.53    4.38   0
  -2   9  -6    7.09    1.93   0
  -2   9  -6    5.00    2.12   0
   2   9   6    6.19    1.97   0
  -2  -9  -6    9.34    2.11   0
   3   9   6   19.67    2.03   0
  -3   9  -6   21.47    2.10   0
  -3   9  -6   19.01    1.72   0
  -3  -9  -6   25.64    2.25   0
  -4   9  -6    4.14    2.14   0
  -4   9  -6   -1.48    2.40   0
  -4  -9  -6    2.89    2.37   0
  -5   9  -6    1.71    2.54   0
  -5   9  -6    0.23    2.33   0
  -5  -9  -6    0.11    2.52   0
  -5  -9  -6    5.34    2.67   0
  -6  10   6    2.39    2.79   0
  -6 -10   6    1.31    4.05   0
  -6 -10   6    1.05    3.41   0
   6 -10  -6    5.65    2.81   0
  -5  10   6    9.16    2.50   0
   5 -10  -6    7.99    2.49   0
  -5 -10   6    8.93    4.04   0
  -5 -10   6    7.38    3.39   0
  -4  10   6   21.18    2.30   0
  -4 -10   6   30.91    4.45   0
   4 -10  -6   25.02    2.39   0
  -4 -10   6   27.26    4.42   0
  -3  10   6  238.76    3.28   0
   3 -10  -6  197.26    3.12   0
  -2  10   6   32.04    2.25   0
   2 -10  -6   27.19    2.18   0
  -1  10   6   78.60    2.61   0
   1  10  -6   52.92    3.51   0
   1  10  -6   73.21    3.68   0
   1 -10  -6   65.83    1.96   0
   0  10  -6  240.06    3.86   0
   0  10  -6  236.21    4.31   0
   0  10   6  348.29    3.82   0
   0 -10  -6  336.11    3.62   0
   1  10   6    1.80    1.49   0
  -1  10  -6    0.64    1.94   0
  -1  10  -6    0.55    1.74   0
  -1 -10  -6    0.69    2.13   0
  -2  10  -6   23.68    2.08   0
   2  10   6   29.59    2.09   0
  -2  10  -6   23.28    1.96   0
  -2 -10  -6   30.94    2.25   0
  -3  10  -6   15.97    2.21   0
  -3  10  -6   14.45    1.50   0
   3  10   6   19.46    2.14   0
  -3 -10  -6   24.59    2.39   0
  -4  10  -6    0.48    2.30   0
  -4  10  -6    4.23    2.16   0
  -4 -10  -6    1.85    2.28   0
  -5  10  -6    2.80    2.31   0
  -5  10  -6    3.03    2.62   0
  -5 -10  -6    4.51    2.47   0
  -5 -10  -6    2.42    2.61   0
  -6  11   6    0.36    2.78   0
  -6 -11   6    1.44    4.58   0
   6 -11  -6   -1.87    1.96   0
  -6 -11   6    1.21    3.89   0
  -5  11   6   -0.75    2.40   0
  -5 -11   6    1.98    4.28   0
  -5 -11   6    0.37    3.71   0
   5 -11  -6    1.55    1.76   0
  -4  11   6    6.64    2.28   0
   4 -11  -6    8.45    2.23   0
  -3  11   6   61.79    2.66   0
   3 -11  -6   61.91    2.51   0
  -2  11   6    5.24    2.07   0
   2 -11  -6    3.12    1.42   0
   1  11  -6   33.28    3.21   0
  -1  11   6   34.48    1.73   0
   1  11  -6   24.85    3.08   0
   1 -11  -6   29.50    2.17   0
   0  11  -6  277.69    4.61   0
   0  11   6  426.45    4.05   0
   0  11  -6  280.82    4.18   0
   0 -11  -6  421.57    3.94   0
   1  11   6   43.36    2.29   0
  -1  11  -6   30.37    1.99   0
  -1  11  -6   32.02    2.18   0
  -1 -11  -6   48.76    2.34   0
  -2  11  -6   49.52    2.23   0
  -2  11  -6   55.50    2.35   0
   2  11   6   66.40    2.34   0
  -2 -11  -6   75.72    2.59   0
  -3  11  -6   67.99    2.39   0
   3  11   6   84.90    2.52   0
  -3  11  -6   78.56    2.54   0
  -3 -11  -6  107.63    2.78   0
  -4  11  -6   10.08    2.42   0
   4  11   6   12.09    2.29   0
  -4  11  -6   14.24    2.30   0
  -4 -11  -6   12.27    2.43   0
  -5  11  -6   -1.30    2.61   0
  -5  11  -6    2.57    2.37   0
  -5 -11  -6    3.42    2.68   0
  -5 -11  -6    5.92    2.58   0
  -6 -12   6    1.52    4.92   0
  -6 -12   6   -0.47    4.98   0
   6 -12  -6    0.78    2.87   0
  -5  12   6    0.44    2.38   0
   5 -12  -6    1.24    2.51   0
  -4  12   6    4.01    2.33   0
   4 -12  -6    6.07    2.38   0
  -3  12   6  147.66    3.00   0
   3 -12  -6  119.57    2.29   0
  -2  12   6   92.85    2.57   0
   2 -12  -6   73.23    2.41   0
   1  12  -6   52.56    3.78   0
  -1  12   6   59.51    2.40   0
   1  12  -6   41.91    3.65   0
   1 -12  -6   47.27    1.73   0
   0  12  -6   72.04    2.90   0
   0  12   6   99.85    2.69   0
   0  12  -6   69.94    3.01   0
   0 -12  -6   94.75    2.60   0
   1  12   6   25.23    2.11   0
  -1  12  -6   17.17    1.93   0
  -1  12  -6   15.00    2.11   0
  -1 -12  -6   23.05    1.59   0
  -2  12  -6   14.99    1.43   0
   2  12   6   20.31    2.08   0
  -2  12  -6   12.98    2.11   0
  -2 -12  -6   19.31    2.26   0
  -3  12  -6   17.57    2.15   0
   3  12   6   25.27    2.20   0
  -3  12  -6   18.89    2.38   0
  -3 -12  -6   28.57    2.37   0
   4  12   6    2.94    2.28   0
  -4  12  -6    0.20    1.63   0
  -4  12  -6    3.27    2.23   0
  -4 -12  -6    1.19    2.35   0
  -5  12  -6    2.90    2.47   0
  -5  12  -6   -3.09    2.59   0
  -5 -12  -6    0.62    2.69   0
  -5 -12  -6    1.15    2.56   0
  -5  13   6    5.38    2.53   0
   5 -13  -6    2.14    2.49   0
  -4  13   6   11.84    1.72   0
   4 -13  -6   13.54    2.36   0
  -3  13   6   92.18    2.85   0
   3 -13  -6   75.65    2.68   0
  -2  13   6    2.61    2.13   0
   2 -13  -6    3.02    2.09   0
  -1  13   6    5.62    2.09   0
   1  13  -6    4.16    2.81   0
   1  13  -6    4.04    2.88   0
   1 -13  -6    6.72    2.08   0
   0  13  -6  258.60    4.11   0
   0  13  -6  245.38    4.18   0
   0  13   6  395.51    3.89   0
   0 -13  -6  354.37    3.63   0
  -1  13  -6    1.62    1.90   0
  -1  13  -6    1.75    2.02   0
   1  13   6    3.77    1.99   0
  -1 -13  -6    2.10    2.03   0
  -2  13  -6   99.53    2.65   0
  -2  13  -6   95.90    2.39   0
   2  13   6  124.53    2.78   0
  -2 -13  -6  148.25    3.03   0
  -3  13  -6   27.62    2.42   0
   3  13   6   28.82    2.34   0
  -3  13  -6   29.35    2.21   0
  -3 -13  -6   39.82    2.46   0
  -4  13  -6    1.59    2.40   0
  -4  13  -6    3.42    1.56   0
   4  13   6    3.32    2.30   0
  -4 -13  -6    5.07    2.48   0
  -5  13  -6   -0.27    1.81   0
  -5  13  -6    2.20    2.73   0
  -5 -13  -6    3.29    2.75   0
  -5 -13  -6    2.56    2.76   0
  -5  14   6    2.08    2.53   0
   5 -14  -6    2.36    2.60   0
  -4  14   6   18.56    2.47   0
   4 -14  -6   13.48    2.44   0
  -3  14   6  259.74    3.52   0
   3 -14  -6  227.30    3.21   0
  -2  14   6  116.38    2.75   0
   2 -14  -6   97.66    2.61   0
  -1  14   6   33.50    2.24   0
   1  14  -6   28.44    3.48   0
   1  14  -6   26.15    3.54   0
   1 -14  -6   29.42    2.14   0
   0  14  -6  168.22    3.56   0
   0  14  -6  168.44    3.73   0
   0  14   6  251.02    3.29   0
   0 -14  -6  222.82    3.11   0
  -1  14  -6   15.17    2.04   0
  -1  14  -6   18.74    2.24   0
   1  14   6   25.70    2.20   0
  -1 -14  -6   29.63    2.22   0
  -2  14  -6   51.38    2.18   0
  -2  14  -6   56.65    2.36   0
   2  14   6   75.48    2.48   0
  -2 -14  -6   91.13    2.81   0
  -3  14  -6   47.48    2.51   0
   3  14   6   52.56    2.87   0
  -3  14  -6   36.56    1.76   0
  -3 -14  -6   71.21    2.69   0
  -4  14  -6    8.92    2.32   0
   4  14   6   11.11    2.37   0
  -4  14  -6   11.90    2.47   0
  -4 -14  -6   17.91    2.54   0
  -5  14  -6    4.39    2.74   0
  -5  14  -6    3.51    2.54   0
  -5 -14  -6    0.49    2.82   0
  -5 -14  -6    4.99    2.78   0
  -5  15   6    0.46    2.57   0
   5 -15  -6   -1.20    1.80   0
  -4  15   6   11.33    2.43   0
   4 -15  -6   10.11    1.74   0
  -3  15   6   74.20    2.67   0
   3 -15  -6   58.27    1.99   0
  -2  15   6   44.51    2.48   0
   2 -15  -6   33.77    2.30   0
  -1  15   6   15.55    1.62   0
   1  15  -6   12.46    3.05   0
   1  15  -6   13.23    3.22   0
   1 -15  -6   13.27    2.08   0
   0  15  -6   66.79    3.08   0
   0  15   6   95.32    2.61   0
   0  15  -6   60.14    2.91   0
   0 -15  -6   80.54    2.01   0
  -1  15  -6  129.55    2.94   0
   1  15   6  180.01    2.95   0
  -1  15  -6  118.30    2.67   0
  -1 -15  -6  181.99    3.05   0
  -2  15  -6   59.93    2.41   0
   2  15   6   72.51    2.53   0
  -2  15  -6   49.94    2.30   0
  -2 -15  -6   84.85    3.12   0
  -3  15  -6    7.88    2.09   0
  -3  15  -6    5.81    2.21   0
   3  15   6   10.74    2.71   0
  -3 -15  -6    9.36    2.39   0
  -4  15  -6    7.11    2.31   0
  -4  15  -6    5.28    2.42   0
   4  15   6    3.55    2.27   0
  -4 -15  -6    1.98    2.42   0
  -5  15  -6    4.82    2.76   0
  -5  15  -6    1.45    2.55   0
  -5 -15  -6    2.59    2.98   0
  -5 -15  -6    2.77    2.78   0
  -5  16   6    2.45    2.73   0
   5 -16  -6    1.56    2.69   0
  -4  16   6   14.50    2.51   0
   4 -16  -6   18.05    2.45   0
  -3  16   6   14.18    2.35   0
   3 -16  -6   11.47    2.35   0
  -2  16   6   83.35    2.68   0
   2 -16  -6   62.81    2.44   0
  -1  16   6   24.29    2.32   0
   1  16  -6   27.34    3.58   0
   1  16  -6   23.51    3.04   0
   1 -16  -6   27.26    2.21   0
   0  16  -6   48.40    2.40   0
   0  16   6   83.83    2.54   0
   0  16  -6   53.82    2.99   0
   0 -16  -6   72.59    1.91   0
  -1  16  -6  180.70    3.67   0
  -1  16  -6  162.91    3.02   0
   1  16   6  255.61    3.27   0
  -1 -16  -6  251.94    3.34   0
   2  16   6    3.29    2.19   0
  -2  16  -6   -0.88    2.76   0
  -2  16  -6    0.65    2.02   0
  -2 -16  -6    3.18    2.23   0
  -3  16  -6   26.22    2.23   0
   3  16   6   32.74    2.40   0
  -3  16  -6   29.06    2.45   0
  -3 -16  -6   40.53    2.62   0
   4  16   6    5.65    2.89   0
  -4  16  -6    5.76    1.68   0
  -4  16  -6    6.83    2.48   0
  -4 -16  -6    7.30    2.61   0
  -5  16  -6    1.45    2.01   0
  -5  16  -6    2.89    2.59   0
  -5 -16  -6    2.00    2.97   0
  -5 -16  -6   -2.29    2.83   0
  -5  17   6    3.37    1.96   0
   5 -17  -6    2.35    2.81   0
  -4  17   6    8.93    2.38   0
   4 -17  -6    4.66    2.49   0
  -3  17   6   56.72    2.68   0
   3 -17  -6   44.06    1.97   0
  -2  17   6   15.44    2.30   0
   2 -17  -6   14.24    1.64   0
  -1  17   6   67.13    2.58   0
   1  17  -6   52.88    3.44   0
   1  17  -6   60.13    4.07   0
   1 -17  -6   59.31    2.46   0
   0  17   6   61.68    2.54   0
   0  17  -6   41.86    2.90   0
   0  17  -6   36.41    2.63   0
   0 -17  -6   47.07    1.73   0
   1  17   6  102.08    2.83   0
  -1  17  -6   66.69    2.73   0
  -1 -17  -6   99.80    2.68   0
   2  17   6   76.22    2.54   0
  -2  17  -6   60.54    2.56   0
  -2 -17  -6   89.57    2.68   0
  -3  17  -6   10.72    1.60   0
   3  17   6   13.93    2.26   0
  -3  17  -6   12.56    2.30   0
  -3 -17  -6   18.48    2.44   0
  -4  17  -6    3.58    2.24   0
  -4  17  -6    2.39    2.52   0
   4  17   6    3.61    2.47   0
  -4 -17  -6    4.81    2.65   0
  -5  18   6    1.46    2.71   0
   5 -18  -6   -1.94    1.97   0
  -4  18   6    3.69    2.52   0
   4 -18  -6    7.14    2.50   0
  -3  18   6   10.19    2.36   0
   3 -18  -6    7.75    2.36   0
  -2  18   6   14.15    2.28   0
   2 -18  -6   15.71    2.21   0
  -1  18   6    0.58    2.20   0
   1  18  -6    2.24    3.10   0
   1  18  -6    1.75    3.03   0
   1 -18  -6    1.62    2.11   0
   0  18  -6    4.82    2.47   0
   0  18  -6    6.88    2.63   0
   0  18   6   11.30    2.32   0
   0 -18  -6    8.53    2.14   0
  -1  18  -6   -2.77    2.21   0
   1  18   6    1.37    2.28   0
  -1 -18  -6    0.75    2.25   0
  -2  18  -6   13.23    2.24   0
   2  18   6   16.87    2.32   0
  -2 -18  -6   13.85    2.35   0
  -3  18  -6    2.10    2.20   0
   3  18   6    2.59    2.25   0
  -3  18  -6    2.58    2.38   0
  -3 -18  -6    3.50    2.34   0
  -4  18  -6    3.34    2.55   0
   4  18   6    5.55    2.42   0
  -4  18  -6    2.25    1.69   0
  -4 -18  -6    4.40    3.22   0
  -5  19   6    5.74    2.77   0
   5 -19  -6    4.96    2.13   0
  -4  19   6   11.54    2.60   0
   4 -19  -6    7.86    2.58   0
  -3  19   6   14.60    2.44   0
   3 -19  -6   13.03    2.38   0
  -2  19   6    9.21    2.32   0
   2 -19  -6    6.22    2.28   0
   1  19  -6   79.50    4.42   0
  -1  19   6   77.56    2.64   0
   1  19  -6   63.95    3.98   0
   1 -19  -6   62.04    1.95   0
   0  19   6   38.24    2.47   0
   0  19  -6   27.05    2.39   0
   0  19  -6   23.52    2.66   0
   0 -19  -6   31.87    2.33   0
  -1  19  -6   76.49    2.70   0
   1  19   6  114.55    2.81   0
  -1 -19  -6  103.64    3.20   0
   2  19   6   11.75    2.77   0
  -2  19  -6   12.37    2.34   0
  -2 -19  -6   14.89    2.36   0
  -3  19  -6    5.22    2.26   0
   3  19   6    8.34    2.90   0
  -3  19  -6   10.51    2.33   0
  -3 -19  -6    9.58    3.01   0
  -4  19  -6    2.10    2.49   0
  -4  19  -6   -1.64    2.61   0
   4  19   6    3.09    2.59   0
  -4 -19  -6    4.61    3.28   0
  -4  20   6    6.91    2.61   0
   4 -20  -6    4.30    2.58   0
  -3  20   6    0.51    2.33   0
   3 -20  -6    1.06    2.36   0
  -2  20   6   65.77    2.77   0
   2 -20  -6   55.67    2.62   0
   1  20  -6   29.54    3.52   0
  -1  20   6   28.09    2.34   0
   1  20  -6   22.29    3.28   0
   1 -20  -6   26.55    2.28   0
   0  20   6   40.74    2.46   0
   0  20  -6   35.00    3.02   0
   0  20  -6   28.58    2.32   0
   0 -20  -6   36.05    2.41   0
  -1  20  -6   25.98    2.42   0
   1  20   6   38.91    2.42   0
  -1 -20  -6   34.38    2.50   0
   2  20   6    6.65    2.24   0
  -2  20  -6    5.23    2.33   0
  -2 -20  -6    6.17    2.38   0
   3  20   6    3.30    2.43   0
  -3  20  -6    2.47    2.55   0
  -3 -20  -6    3.72    3.08   0
  -4  20  -6    3.20    2.51   0
   4  20   6    2.33    2.63   0
  -4  20  -6    3.83    2.60   0
  -4 -20  -6    3.13    3.26   0
  -4  21   6    0.62    2.57   0
   4 -21  -6   -1.70    2.66   0
  -3  21   6    3.10    1.74   0
   3 -21  -6    3.78    2.45   0
  -2  21   6   18.02    2.46   0
   2 -21  -6   15.17    2.45   0
   1  21  -6    7.32    3.37   0
  -1  21   6    6.43    2.25   0
   1  21  -6    5.03    3.40   0
   1 -21  -6    4.70    2.21   0
   0  21   6   35.90    2.40   0
   0  21  -6   22.28    2.80   0
   0  21  -6   28.03    3.07   0
   0 -21  -6   28.01    2.33   0
  -1  21  -6   17.92    2.98   0
   1  21   6   22.16    2.43   0
  -1 -21  -6   17.16    2.36   0
  -2  21  -6   -1.18    2.27   0
   2  21   6   -0.60    2.39   0
  -2 -21  -6    1.89    2.31   0
   3  21   6    3.53    2.55   0
  -3  21  -6    0.40    2.46   0
  -3 -21  -6    4.10    2.54   0
  -4  21  -6   12.75    2.62   0
   4  21   6   14.57    2.78   0
  -4  21  -6    8.23    2.90   0
  -4 -21  -6   19.47    3.64   0
  -4  22   6    0.22    2.69   0
   4 -22  -6    3.24    1.93   0
  -3  22   6    9.88    2.54   0
   3 -22  -6    8.22    2.55   0
  -2  22   6   22.93    2.50   0
   2 -22  -6   16.87    2.44   0
   1  22  -6   33.53    3.69   0
  -1  22   6   33.90    2.47   0
   1  22  -6   22.14    3.67   0
   1 -22  -6   25.24    2.34   0
   0  22  -6    3.66    2.20   0
   0  22   6    7.58    2.32   0
   0  22  -6    4.12    2.34   0
   0 -22  -6    4.27    2.31   0
  -1  22  -6   18.62    2.45   0
   1  22   6   26.40    2.47   0
  -1 -22  -6   18.35    2.60   0
  -2  22  -6    7.56    2.43   0
   2  22   6   10.23    2.42   0
  -2 -22  -6   11.45    3.01   0
   3  22   6    7.03    2.54   0
  -3  22  -6    5.52    2.58   0
  -3 -22  -6    8.34    2.63   0
  -4  22  -6   -1.27    1.93   0
   4  22   6    1.96    3.40   0
  -4  22  -6    1.95    2.76   0
  -4 -22  -6    4.36    2.94   0
  -4  23   6   -0.86    2.00   0
   4 -23  -6    1.67    2.77   0
  -3  23   6   -0.12    2.61   0
   3 -23  -6    3.55    2.58   0
  -2  23   6    5.29    2.51   0
   2 -23  -6    2.81    2.42   0
   1  23  -6    6.26    3.44   0
  -1  23   6    6.60    2.41   0
   1  23  -6    3.38    3.20   0
   1 -23  -6    6.01    2.33   0
   0  23   6   13.60    2.37   0
   0  23  -6    8.65    2.52   0
   0 -23  -6   11.43    2.29   0
  -1  23  -6    3.43    2.48   0
   1  23   6    9.23    2.45   0
  -1 -23  -6    7.59    2.32   0
   2  23   6   11.75    3.10   0
  -2  23  -6   12.10    2.48   0
  -2 -23  -6   16.98    2.58   0
   3  23   6    0.07    2.64   0
  -3  23  -6    1.67    2.62   0
  -3 -23  -6    1.21    2.66   0
  -3  24   6    5.25    2.58   0
   3 -24  -6    0.70    2.69   0
  -2  24   6    0.37    2.49   0
   2 -24  -6    4.03    2.48   0
   1  24  -6    4.79    3.61   0
   1  24  -6    4.84    3.67   0
  -1  24   6    5.97    2.47   0
   1 -24  -6    6.38    2.44   0
   0  24   6    3.37    2.42   0
   0  24  -6    2.10    2.94   0
   0 -24  -6    5.63    2.39   0
  -1  24  -6   16.34    3.11   0
   1  24   6   17.58    2.50   0
  -1 -24  -6   17.04    2.52   0
   2  24   6    5.91    3.13   0
  -2  24  -6    6.22    2.58   0
  -2 -24  -6    4.60    3.18   0
   3  24   6    3.70    2.71   0
  -3  24  -6    2.34    2.85   0
  -3 -24  -6    4.45    2.79   0
  -3  25   6    1.45    2.78   0
   3 -25  -6    2.44    2.68   0
  -2  25   6    0.64    2.48   0
   2 -25  -6    2.58    2.56   0
   1  25  -6    8.44    3.88   0
  -1  25   6   11.33    2.52   0
   1  25  -6   11.54    3.84   0
   1 -25  -6    9.82    2.58   0
   0  25  -6   -0.09    2.26   0
   0  25   6    1.24    2.51   0
   0  25  -6    1.93    3.00   0
   0 -25  -6    0.72    2.47   0
  -1  25  -6    5.21    2.54   0
   1  25   6   10.41    2.51   0
  -1 -25  -6    7.73    2.48   0
   2  25   6    4.72    3.17   0
  -2  25  -6    3.26    2.64   0
  -2 -25  -6    3.76    2.63   0
   3  25   6    5.47    2.84   0
  -3  25  -6    3.00    2.85   0
  -3 -25  -6    7.75    3.51   0
  -3  26   6    2.99    2.76   0
   3 -26  -6    2.94    2.78   0
  -2  26   6    4.60    1.88   0
   2 -26  -6    5.81    2.59   0
  -1  26   6    1.57    2.56   0
   1  26  -6    1.78    4.16   0
   1  26  -6    1.31    3.81   0
   1 -26  -6    4.38    2.47   0
   0  26  -6   13.58    2.92   0
   0  26   6   16.10    2.64   0
   0  26  -6   17.54    3.18   0
   0 -26  -6   16.60    2.61   0
  -1  26  -6   10.74    3.31   0
   1  26   6   14.48    2.64   0
  -1 -26  -6    9.63    2.68   0
   2  26   6    2.95    2.69   0
  -2  26  -6    2.05    2.72   0
  -2 -26  -6    4.47    3.35   0
  -2  27   6    2.09    2.58   0
   2 -27  -6   -0.26    1.93   0
  -1  27   6    0.41    2.58   0
   1  27  -6    1.95    3.89   0
   1  27  -6    0.80    3.56   0
   1 -27  -6    1.48    2.62   0
   0  27  -6   12.64    3.28   0
   0  27  -6    5.88    2.97   0
   0  27   6    9.85    2.65   0
   0 -27  -6   13.66    2.58   0
  -1  27  -6    0.52    2.64   0
   1  27   6    4.10    3.19   0
  -1 -27  -6   -1.10    2.58   0
   2  27   6    3.38    2.77   0
  -2  27  -6    3.37    2.74   0
  -2 -27  -6    6.00    2.80   0
  -2  28   6    0.79    2.76   0
   2 -28  -6    1.19    2.79   0
  -1  28   6    0.03    2.65   0
   1  28  -6    1.69    3.85   0
   1  28  -6    1.15    4.04   0
   1 -28  -6    0.72    2.66   0
   0  28  -6    3.00    3.36   0
   0  28   6    3.77    2.69   0
   0  28  -6    2.18    3.11   0
   0 -28  -6    7.87    2.57   0
  -1  28  -6   -1.41    3.37   0
   1  28   6    1.00    2.70   0
  -1 -28  -6    1.21    2.68   0
  -2 -28  -6    3.37    2.86   0
  -1  29   6    0.32    2.72   0
   1  29  -6    1.23    4.66   0
   1  29  -6    1.15    4.30   0
   1 -29  -6    4.73    2.69   0
   0  29  -6    3.16    3.54   0
   0  29   6    1.91    2.70   0
   0  29  -6    0.51    3.27   0
   0 -29  -6    3.10    2.74   0
  -1  29  -6    0.13    2.86   0
   1  29   6   -0.35    3.43   0
  -1 -29  -6    1.76    2.83   0
   0 -30  -6    4.32    2.98   0
   6   0  -7    1.90    2.76   0
  -6   0   7    0.60    2.63   0
   5   0  -7    1.08    3.00   0
  -5   0   7   -0.09    2.86   0
   4   0  -7   31.97    2.85   0
  -4   0   7   38.72    2.44   0
  -3   0   7   21.22    2.37   0
   3   0  -7   15.46    2.75   0
  -2   0   7   22.66    2.83   0
   2   0  -7   23.12    2.18   0
   1   0  -7   32.67    2.32   0
  -1   0   7   34.93    2.32   0
   0   0   7  609.00    4.98   0
   0   0  -7  696.04    5.24   0
  -1   0  -7   43.61    2.27   0
   1   0   7   35.97    2.08   0
   2   0   7   16.34    1.94   0
  -2   0  -7   20.08    2.05   0
  -3   0  -7   41.42    1.88   0
  -3   0  -7   43.94    2.36   0
  -4   0  -7    3.18    2.29   0
  -4   0  -7    3.19    2.14   0
  -5   0  -7   -0.98    2.50   0
  -5   0  -7   -1.45    2.28   0
   6   1  -7    2.53    2.76   0
  -6   1   7    4.84    3.31   0
   6  -1  -7    2.73    2.77   0
  -6  -1   7    2.95    2.74   0
   5   1  -7   12.39    2.97   0
  -5   1   7   13.17    2.43   0
   5  -1  -7   10.80    3.02   0
  -5  -1   7   12.66    2.42   0
   4   1  -7    6.93    2.71   0
  -4   1   7    9.72    2.22   0
   4  -1  -7    6.28    2.22   0
  -4  -1   7    8.01    2.27   0
   3   1  -7  186.55    3.33   0
  -3   1   7  226.56    3.97   0
   3  -1  -7  185.10    3.57   0
  -3  -1   7  245.78    3.74   0
  -2   1   7   56.10    2.50   0
   2   1  -7   44.87    2.42   0
  -2  -1   7   54.79    2.61   0
   2  -1  -7   47.77    2.28   0
   1   1  -7  262.39    3.82   0
  -1   1   7  251.28    3.95   0
   1  -1  -7  253.36    3.54   0
  -1  -1   7  246.37    3.71   0
   0   1   7  266.40    3.49   0
   0   1  -7  286.11    3.76   0
   0  -1   7  248.29    3.55   0
   0  -1  -7  312.50    3.72   0
   1   1   7  106.00    2.55   0
  -1   1  -7  120.84    2.71   0
  -1  -1  -7  132.34    2.78   0
   1  -1   7  100.87    2.50   0
  -2   1  -7   32.11    1.64   0
   2   1   7   29.60    2.03   0
   2  -1   7   27.58    1.97   0
  -2  -1  -7   35.00    2.11   0
  -3   1  -7  106.48    2.25   0
  -3   1  -7  110.86    2.68   0
  -3  -1  -7  119.71    2.69   0
  -4   1  -7    8.74    2.40   0
  -4   1  -7    9.00    2.18   0
  -4  -1  -7    9.15    2.28   0
  -4  -1  -7   10.97    1.68   0
  -5   1  -7    0.76    1.76   0
  -5   1  -7    1.50    1.67   0
  -5  -1  -7    0.87    2.25   0
  -5  -1  -7    3.38    2.53   0
   6   2  -7    3.40    3.42   0
  -6   2   7    0.07    2.71   0
   6  -2  -7    2.77    2.80   0
  -6  -2   7    0.73    2.68   0
  -5   2   7    1.85    2.44   0
   5   2  -7    2.49    2.38   0
   5  -2  -7    1.86    2.35   0
  -5  -2   7    0.53    2.95   0
   4   2  -7    8.85    2.25   0
  -4   2   7    9.12    2.20   0
  -4  -2   7    7.56    2.29   0
   4  -2  -7    9.19    2.22   0
  -3   2   7   10.58    2.19   0
   3   2  -7    8.85    2.10   0
  -3  -2   7   10.91    2.19   0
   3  -2  -7    9.86    2.56   0
  -2   2   7  154.94    3.11   0
   2   2  -7  129.58    3.17   0
  -2  -2   7  160.73    3.82   0
   2  -2  -7  125.74    3.11   0
   1   2  -7 1096.12    7.33   0
  -1   2   7 1055.48    6.41   0
   1  -2  -7 1053.69    6.06   0
  -1  -2   7  964.78    6.83   0
   0   2   7  343.99    3.82   0
   0   2  -7  361.95    4.04   0
   0  -2  -7  405.40    4.09   0
   0  -2   7  295.12    3.71   0
  -1   2  -7   24.89    2.05   0
   1   2   7   23.01    2.09   0
   1  -2   7   17.29    1.90   0
  -1  -2  -7   23.29    2.17   0
  -2   2  -7   24.07    2.09   0
   2   2   7   18.50    1.97   0
  -2  -2  -7   23.36    2.04   0
   2  -2   7   18.79    1.94   0
  -3   2  -7   55.36    2.49   0
  -3   2  -7   63.27    2.40   0
  -3  -2  -7   65.06    1.97   0
  -4   2  -7    7.16    2.15   0
  -4   2  -7    3.77    2.39   0
  -4  -2  -7    8.37    2.14   0
  -4  -2  -7    9.23    2.30   0
  -5   2  -7    3.64    2.58   0
  -5   2  -7    2.73    2.38   0
  -5  -2  -7    4.59    2.57   0
  -5  -2  -7    4.35    2.38   0
  -6   3   7    2.04    2.67   0
   6  -3  -7    3.50    2.79   0
  -6  -3   7    0.65    3.26   0
   5   3  -7    3.74    2.53   0
  -5   3   7    5.55    2.47   0
   5  -3  -7    6.52    2.40   0
  -5  -3   7    6.31    2.87   0
  -4   3   7    6.59    2.22   0
   4   3  -7    6.18    2.26   0
  -4  -3   7    8.76    2.26   0
   4  -3  -7    5.30    2.19   0
  -3   3   7   25.08    2.23   0
   3   3  -7   19.40    2.66   0
  -3  -3   7   26.34    2.79   0
   3  -3  -7   19.27    2.14   0
  -2   3   7  179.79    3.07   0
   2   3  -7  154.38    3.75   0
  -2  -3   7  187.46    4.10   0
   2  -3  -7  156.08    2.87   0
   1   3  -7  252.17    4.02   0
  -1   3   7  238.64    3.67   0
  -1  -3   7  214.79    3.87   0
   1  -3  -7  256.92    3.56   0
   0   3   7   58.24    2.44   0
   0   3  -7   60.76    2.44   0
   0  -3   7   51.57    2.35   0
   0  -3  -7   73.86    2.48   0
  -1   3  -7   13.02    2.12   0
   1   3   7    8.30    1.55   0
   1  -3   7   21.75    1.95   0
  -1  -3  -7   12.33    2.17   0
   2   3   7   47.01    2.14   0
  -2   3  -7   47.24    2.13   0
  -2  -3  -7   54.16    2.23   0
  -3   3  -7   52.78    2.35   0
  -3   3  -7   51.00    2.52   0
   3   3   7   49.74    2.26   0
  -3  -3  -7   62.05    2.49   0
  -4   3  -7    3.73    2.14   0
  -4   3  -7   -0.48    2.29   0
  -4  -3  -7    2.98    2.13   0
  -4  -3  -7    2.10    2.08   0
  -5   3  -7    1.11    2.37   0
  -5   3  -7    0.67    2.57   0
  -5  -3  -7    2.05    1.69   0
  -5  -3  -7    2.71    2.54   0
  -6   4   7    6.05    2.74   0
  -6  -4   7    2.85    2.56   0
   6  -4  -7    1.38    2.80   0
  -6  -4   7    2.61    3.38   0
   5   4  -7    3.72    3.01   0
  -5   4   7    0.92    2.31   0
   5  -4  -7    1.55    2.38   0
  -5  -4   7    3.09    2.88   0
   4   4  -7   26.36    2.87   0
  -4   4   7   28.83    2.89   0
  -4  -4   7   28.38    2.96   0
   4  -4  -7   23.47    2.32   0
  -3   4   7   47.15    2.80   0
   3   4  -7   38.03    2.86   0
  -3  -4   7   52.60    3.06   0
   3  -4  -7   41.57    2.27   0
  -2   4   7   67.33    2.38   0
   2   4  -7   59.85    3.04   0
  -2  -4   7   69.98    3.18   0
   2  -4  -7   59.63    2.42   0
   1   4  -7  623.85    5.82   0
  -1   4   7  608.06    4.86   0
   1  -4  -7  589.34    4.69   0
  -1  -4   7  496.76    5.50   0
   0   4  -7   91.75    2.65   0
   0   4   7   91.76    2.15   0
   0  -4   7   71.42    2.78   0
   0  -4  -7   99.34    2.61   0
   1   4   7  503.20    4.09   0
  -1   4  -7  464.05    4.19   0
   1  -4   7  389.15    3.88   0
  -1  -4  -7  580.84    4.42   0
  -2   4  -7   19.26    2.01   0
  -2   4  -7   18.28    2.22   0
   2   4   7   21.40    2.08   0
  -2  -4  -7   24.58    2.20   0
   3   4   7   21.16    2.12   0
  -3   4  -7   22.32    2.14   0
  -3   4  -7   21.99    2.37   0
  -3  -4  -7   23.03    2.37   0
  -4   4  -7   10.93    2.23   0
  -4   4  -7    5.19    2.40   0
  -4  -4  -7    8.04    2.29   0
  -4  -4  -7   13.77    2.15   0
  -5   4  -7    0.12    2.37   0
  -5   4  -7    1.93    2.57   0
  -5  -4  -7    3.39    2.43   0
  -5  -4  -7    3.12    2.42   0
  -6   5   7    1.36    2.70   0
  -6  -5   7    1.81    2.50   0
   6  -5  -7    2.57    2.80   0
  -6  -5   7    3.25    3.25   0
   5   5  -7    2.15    2.39   0
  -5   5   7    0.01    2.33   0
   5  -5  -7    6.42    2.38   0
  -5  -5   7    2.91    2.34   0
   4   5  -7    6.17    2.72   0
  -4   5   7    6.90    2.17   0
  -4  -5   7    9.29    2.76   0
   4  -5  -7    7.32    2.19   0
  -3   5   7   27.54    2.32   0
   3   5  -7   27.01    2.83   0
   3  -5  -7   26.13    2.14   0
  -3  -5   7   34.72    2.99   0
  -2   5   7   48.82    2.36   0
   2   5  -7   42.44    2.91   0
   2  -5  -7   43.91    2.22   0
  -2  -5   7   50.12    3.04   0
   1   5  -7  946.17    7.44   0
  -1   5   7  897.32    5.64   0
   1  -5  -7  880.48    5.45   0
  -1  -5   7  743.78    7.01   0
   0   5  -7   13.99    2.58   0
   0   5   7   24.12    2.26   0
   0  -5  -7   26.78    2.39   0
   0  -5   7   41.06    2.15   0
   1   5   7  247.10    2.95   0
  -1   5  -7  228.84    3.33   0
  -1  -5  -7  284.43    3.46   0
   1  -5   7  195.88    3.10   0
  -2   5  -7   85.77    2.38   0
   2   5   7   88.20    2.39   0
  -2   5  -7   85.49    2.58   0
  -2  -5  -7  112.06    2.62   0
  -3   5  -7   20.58    2.29   0
  -3   5  -7   25.88    2.12   0
   3   5   7   21.18    2.19   0
  -3  -5  -7   28.33    2.14   0
  -4   5  -7   23.88    2.42   0
  -4   5  -7   30.87    2.27   0
  -4  -5  -7   29.29    2.44   0
  -4  -5  -7   35.89    2.30   0
  -5   5  -7    2.45    2.35   0
  -5   5  -7    2.16    2.70   0
  -5  -5  -7   -3.83    2.48   0
  -5  -5  -7   -0.49    2.59   0
  -6   6   7    0.43    2.73   0
  -6  -6   7    2.46    3.44   0
   6  -6  -7    1.97    2.82   0
  -6  -6   7    2.66    3.08   0
  -5   6   7    2.94    2.47   0
  -5  -6   7    3.14    2.96   0
   5  -6  -7    3.45    2.39   0
   4   6  -7    4.92    2.77   0
  -4   6   7    7.95    2.17   0
  -4  -6   7    4.66    2.79   0
   4  -6  -7    4.66    2.20   0
  -3   6   7   32.29    2.32   0
   3   6  -7   25.65    2.95   0
   3  -6  -7   27.41    2.17   0
  -3  -6   7   39.36    3.34   0
  -2   6   7   46.67    2.45   0
   2   6  -7   42.37    2.92   0
  -2  -6   7   48.76    3.06   0
   2  -6  -7   43.63    1.83   0
   1   6  -7  219.83    4.33   0
  -1   6   7  207.48    3.36   0
   1  -6  -7  209.63    3.23   0
  -1  -6   7  153.52    3.80   0
   0   6  -7  892.26    6.38   0
   0   6   7  975.48    5.56   0
   0  -6  -7 1046.52    5.70   0
   0  -6   7  684.88    5.47   0
   1   6   7   37.83    2.25   0
  -1   6  -7   25.65    2.11   0
  -1  -6  -7   33.52    2.30   0
  -2   6  -7   18.36    2.00   0
  -2   6  -7   17.58    2.27   0
   2   6   7   20.20    2.08   0
  -2  -6  -7   21.01    2.22   0
  -3   6  -7    4.90    2.21   0
  -3   6  -7    6.58    1.45   0
   3   6   7    3.40    1.96   0
  -3  -6  -7    4.87    1.42   0
  -4   6  -7    9.91    1.73   0
  -4   6  -7   14.14    2.20   0
  -4  -6  -7   13.38    2.28   0
  -4  -6  -7   15.30    2.48   0
  -5   6  -7   -0.62    1.83   0
  -5   6  -7   -2.89    2.41   0
  -5  -6  -7   -3.14    2.41   0
  -5  -6  -7   -0.97    2.55   0
  -6   7   7    3.63    2.70   0
  -6  -7   7    0.97    3.99   0
   6  -7  -7    0.57    2.79   0
  -6  -7   7    0.99    3.23   0
  -5   7   7    4.92    2.45   0
  -5  -7   7    4.11    3.03   0
   5  -7  -7    3.63    2.53   0
  -5  -7   7    3.98    2.82   0
   4   7  -7    2.40    2.73   0
  -4   7   7   -0.54    2.20   0
  -4  -7   7    1.91    2.76   0
   4  -7  -7    0.07    2.32   0
  -3   7   7   36.91    2.24   0
   3   7  -7   29.58    3.71   0
   3  -7  -7   33.14    2.19   0
  -3  -7   7   43.20    3.55   0
  -2   7   7   82.23    2.68   0
   2   7  -7   65.19    3.90   0
  -2  -7   7   70.33    3.80   0
   2  -7  -7   67.24    2.53   0
  -1   7   7   83.68    2.52   0
   1   7  -7   87.40    3.34   0
   1  -7  -7   80.86    2.54   0
  -1  -7   7   58.34    2.93   0
   0   7  -7   86.15    2.78   0
   0   7   7   99.81    2.78   0
   0  -7  -7  100.25    2.28   0
   0  -7   7   70.56    2.86   0
  -1   7  -7   20.52    2.00   0
  -1   7  -7   16.75    2.13   0
   1   7   7   21.13    2.14   0
  -1  -7  -7   24.96    2.28   0
  -2   7  -7   21.08    1.64   0
  -2   7  -7   20.31    2.02   0
   2   7   7   25.30    2.14   0
  -2  -7  -7   26.21    1.66   0
   3   7   7   47.40    2.21   0
  -3   7  -7   38.73    2.43   0
  -3   7  -7   38.45    2.22   0
  -3  -7  -7   52.31    2.24   0
  -4   7  -7    6.11    2.44   0
  -4   7  -7    3.62    2.23   0
  -4  -7  -7    6.51    2.30   0
  -5   7  -7    0.24    2.35   0
  -5   7  -7    0.04    2.53   0
  -5  -7  -7    2.00    2.49   0
  -5  -7  -7    0.13    2.64   0
  -6   8   7   -2.35    2.74   0
  -6  -8   7   -0.72    3.39   0
   6  -8  -7    2.68    2.77   0
  -6  -8   7    2.57    3.24   0
  -5   8   7    8.63    2.37   0
   5  -8  -7    8.60    2.57   0
  -5  -8   7    6.94    2.90   0
  -5  -8   7    9.18    3.59   0
  -4   8   7    4.33    2.17   0
  -4  -8   7    1.88    2.88   0
  -4  -8   7    1.91    3.19   0
   4  -8  -7    2.78    2.14   0
  -3   8   7   29.65    2.22   0
   3   8  -7   24.91    4.01   0
   3  -8  -7   23.47    2.13   0
  -3  -8   7   32.93    4.06   0
  -2   8   7  217.17    2.89   0
   2   8  -7  179.74    5.61   0
  -2  -8   7  179.16    5.58   0
   2  -8  -7  193.15    3.00   0
  -1   8   7  144.24    2.93   0
   1   8  -7  146.01    3.91   0
  -1  -8   7   92.50    3.29   0
   1  -8  -7  129.03    2.33   0
   0   8  -7  461.82    4.99   0
   0   8  -7  516.25    5.05   0
   0   8   7  640.04    4.69   0
   0  -8  -7  649.25    4.64   0
  -1   8  -7  108.96    2.59   0
   1   8   7  132.53    2.76   0
  -1   8  -7  106.98    2.78   0
  -1  -8  -7  151.62    2.88   0
  -2   8  -7    5.49    2.14   0
  -2   8  -7    8.11    1.90   0
   2   8   7   10.34    2.01   0
  -2  -8  -7    9.60    2.17   0
   3   8   7   23.46    2.17   0
  -3   8  -7   19.76    2.30   0
  -3   8  -7   22.59    2.10   0
  -3  -8  -7   29.46    2.31   0
  -4   8  -7   28.85    2.48   0
  -4   8  -7   28.21    2.31   0
  -4  -8  -7   32.40    2.47   0
  -5   8  -7    2.02    2.64   0
  -5   8  -7    1.33    2.43   0
  -5  -8  -7    1.75    2.47   0
  -5  -8  -7    1.14    2.54   0
  -6   9   7    0.35    2.80   0
  -6  -9   7    1.09    3.84   0
   6  -9  -7   -7.62    2.91   0
  -6  -9   7   -0.37    4.03   0
  -5   9   7    6.86    2.51   0
  -5  -9   7    9.95    3.68   0
   5  -9  -7    9.04    2.57   0
  -5  -9   7    7.47    3.49   0
  -4   9   7    5.12    2.18   0
  -4  -9   7    3.18    3.63   0
   4  -9  -7   -0.56    2.17   0
  -4  -9   7    6.48    3.66   0
  -3   9   7  117.57    2.66   0
   3  -9  -7   93.92    2.76   0
   2   9  -7   25.03    4.96   0
  -2   9   7   29.85    2.27   0
   2  -9  -7   28.62    2.18   0
  -1   9   7  133.00    2.91   0
   1   9  -7   95.97    3.85   0
   1   9  -7  136.72    3.85   0
   1  -9  -7  122.23    2.71   0
   0   9  -7  117.24    3.55   0
   0   9   7  173.66    3.05   0
   0   9  -7  136.95    3.54   0
   0  -9  -7  174.10    3.02   0
   1   9   7   26.52    2.16   0
  -1   9  -7   16.25    2.04   0
  -1   9  -7   18.32    1.91   0
  -1  -9  -7   24.29    2.30   0
  -2   9  -7   94.54    2.52   0
  -2   9  -7   92.88    2.39   0
   2   9   7  108.59    2.50   0
  -2  -9  -7  122.56    2.71   0
  -3   9  -7   22.32    2.33   0
  -3   9  -7   23.60    2.14   0
   3   9   7   23.95    2.19   0
  -3  -9  -7   27.96    2.32   0
  -4   9  -7   18.60    2.49   0
  -4   9  -7   16.07    2.31   0
  -4  -9  -7   17.20    2.41   0
  -5   9  -7    7.41    2.69   0
  -5   9  -7    4.90    2.46   0
  -5  -9  -7    6.95    2.55   0
  -5  -9  -7    7.07    2.68   0
  -6  10   7    0.16    2.82   0
   6 -10  -7    1.79    2.88   0
  -6 -10   7    2.61    4.09   0
  -6 -10   7    3.51    4.34   0
  -5  10   7    0.37    2.43   0
  -5 -10   7    2.99    4.22   0
   5 -10  -7    2.68    2.45   0
  -5 -10   7    2.42    3.79   0
  -4  10   7   62.53    2.58   0
   4 -10  -7   55.55    2.50   0
  -4 -10   7   65.03    6.83   0
  -4 -10   7   79.51    7.08   0
  -3  10   7   47.68    2.45   0
   3 -10  -7   37.73    2.31   0
  -2  10   7   21.96    2.19   0
   2 -10  -7   18.71    2.13   0
   1  10  -7   94.93    3.61   0
  -1  10   7  133.76    2.86   0
   1  10  -7  135.44    4.17   0
   1 -10  -7  123.11    2.68   0
   0  10  -7   93.21    2.95   0
   0  10   7  139.41    2.83   0
   0  10  -7  111.25    3.27   0
   0 -10  -7  139.90    2.81   0
   1  10   7   41.57    2.18   0
  -1  10  -7   29.31    2.17   0
  -1  10  -7   28.31    2.03   0
  -1 -10  -7   46.69    2.38   0
  -2  10  -7   46.09    2.26   0
  -2  10  -7   47.08    2.29   0
   2  10   7   53.96    2.28   0
  -2 -10  -7   64.14    2.40   0
  -3  10  -7   35.32    2.46   0
  -3  10  -7   29.22    2.24   0
   3  10   7   33.47    2.25   0
  -3 -10  -7   50.71    2.49   0
  -4  10  -7   16.01    2.47   0
   4  10   7    9.18    2.20   0
  -4  10  -7   13.35    2.27   0
  -4 -10  -7   18.07    2.31   0
  -5  10  -7    2.84    2.65   0
  -5  10  -7    1.81    2.46   0
  -5 -10  -7   -0.12    3.06   0
  -5 -10  -7   -1.35    2.73   0
   6 -11  -7    2.98    2.85   0
  -6 -11   7    0.20    4.81   0
  -6 -11   7    1.77    5.00   0
  -5  11   7    5.72    2.48   0
  -5 -11   7    3.59    5.55   0
  -5 -11   7    4.93    5.72   0
   5 -11  -7    4.44    2.48   0
  -4  11   7    2.17    2.35   0
   4 -11  -7    3.10    2.24   0
  -3  11   7   21.53    2.42   0
   3 -11  -7   20.00    2.31   0
  -2  11   7    8.58    2.16   0
   2 -11  -7   11.31    2.06   0
   1  11  -7  149.43    4.45   0
  -1  11   7  240.01    3.21   0
   1  11  -7  225.65    4.95   0
   1 -11  -7  208.32    3.02   0
   0  11  -7   49.53    2.94   0
   0  11   7   75.70    2.53   0
   0  11  -7   56.60    2.46   0
   0 -11  -7   72.39    2.49   0
   1  11   7   75.54    2.42   0
  -1  11  -7   54.26    2.36   0
  -1  11  -7   54.24    2.24   0
  -1 -11  -7   78.65    2.46   0
  -2  11  -7  103.07    2.55   0
   2  11   7  124.68    2.63   0
  -2  11  -7  104.06    2.70   0
  -2 -11  -7  148.55    2.81   0
  -3  11  -7   23.04    2.17   0
  -3  11  -7   23.00    1.73   0
   3  11   7   26.42    2.29   0
  -3 -11  -7   27.89    2.43   0
  -4  11  -7   -0.37    2.20   0
  -4  11  -7    1.03    2.39   0
   4  11   7    1.34    2.23   0
  -4 -11  -7    0.90    2.38   0
  -5  11  -7    6.98    2.80   0
  -5  11  -7    4.81    2.55   0
  -5 -11  -7    8.91    2.83   0
  -5 -11  -7   10.15    2.71   0
  -5  12   7    6.93    2.60   0
   5 -12  -7    8.66    1.82   0
  -4  12   7   70.10    2.69   0
   4 -12  -7   53.80    1.95   0
  -3  12   7  105.14    2.88   0
   3 -12  -7   94.99    2.13   0
  -2  12   7   96.52    2.63   0
   2 -12  -7   82.15    2.50   0
  -1  12   7   83.28    2.50   0
   1  12  -7   55.74    3.61   0
   1  12  -7   81.57    3.86   0
   1 -12  -7   71.57    2.36   0
   0  12  -7  103.86    3.14   0
   0  12  -7   89.69    2.94   0
   0  12   7  139.58    2.79   0
   0 -12  -7  130.55    2.76   0
   1  12   7   65.61    2.31   0
  -1  12  -7   43.78    2.27   0
  -1  12  -7   42.73    2.20   0
  -1 -12  -7   63.56    2.41   0
  -2  12  -7   42.07    2.24   0
  -2  12  -7   40.10    2.31   0
   2  12   7   62.11    2.29   0
  -2 -12  -7   67.58    2.55   0
  -3  12  -7   47.64    2.31   0
   3  12   7   58.98    2.40   0
  -3  12  -7   44.37    2.51   0
  -3 -12  -7   74.35    2.69   0
  -4  12  -7    8.08    2.34   0
  -4  12  -7    9.45    2.46   0
   4  12   7    6.81    2.37   0
  -4 -12  -7    7.57    2.30   0
  -5  12  -7    0.48    1.94   0
  -5  12  -7    0.78    1.78   0
  -5 -12  -7    0.09    2.79   0
  -5 -12  -7   -1.57    2.67   0
  -5  13   7    8.48    2.65   0
   5 -13  -7    8.52    2.65   0
  -4  13   7   16.21    2.46   0
   4 -13  -7   14.99    1.72   0
  -3  13   7   27.71    2.42   0
   3 -13  -7   21.88    2.33   0
  -2  13   7  190.43    3.17   0
   2 -13  -7  167.83    2.86   0
   1  13  -7   19.19    3.18   0
  -1  13   7   19.37    2.14   0
   1  13  -7   14.78    3.07   0
   1 -13  -7   20.17    2.11   0
   0  13  -7   55.40    2.86   0
   0  13   7   81.65    2.50   0
   0  13  -7   51.65    2.57   0
   0 -13  -7   80.46    2.42   0
   1  13   7    2.84    1.95   0
  -1  13  -7    1.47    1.81   0
  -1  13  -7    1.58    2.17   0
  -1 -13  -7   -1.27    2.09   0
  -2  13  -7   16.25    2.19   0
  -2  13  -7   14.40    1.97   0
   2  13   7   18.05    2.20   0
  -2 -13  -7   20.79    2.25   0
   3  13   7    6.37    2.18   0
  -3  13  -7    6.52    2.16   0
  -3  13  -7    6.28    2.19   0
  -3 -13  -7    9.77    2.33   0
  -4  13  -7    4.39    2.27   0
  -4  13  -7    3.29    2.51   0
   4  13   7    2.08    2.24   0
  -4 -13  -7    3.34    2.39   0
  -5  13  -7    2.75    2.75   0
  -5  13  -7    4.23    2.60   0
  -5 -13  -7    2.64    2.83   0
  -5 -13  -7    3.94    2.71   0
  -5  14   7    5.76    2.62   0
   5 -14  -7    3.26    2.64   0
  -4  14   7    5.57    2.38   0
   4 -14  -7    5.42    2.38   0
  -3  14   7   32.72    2.52   0
   3 -14  -7   35.22    2.48   0
  -2  14   7   53.84    1.99   0
   2 -14  -7   49.69    2.41   0
   1  14  -7   24.75    3.13   0
  -1  14   7   24.50    1.71   0
   1  14  -7   19.08    3.07   0
   1 -14  -7   23.07    2.11   0
   0  14  -7   46.38    2.87   0
   0  14  -7   47.78    2.73   0
   0  14   7   65.10    2.41   0
   0 -14  -7   67.61    2.34   0
   1  14   7   25.83    2.10   0
  -1  14  -7   18.10    2.05   0
  -1  14  -7   20.28    2.23   0
  -1 -14  -7   27.75    2.30   0
  -2  14  -7    0.59    2.18   0
   2  14   7    5.64    2.17   0
  -2  14  -7    0.84    2.00   0
  -2 -14  -7    1.82    2.22   0
   3  14   7   17.02    2.27   0
  -3  14  -7   12.13    2.17   0
  -3  14  -7   12.72    2.37   0
  -3 -14  -7   18.75    2.44   0
   4  14   7   -0.46    2.31   0
  -4  14  -7    1.94    1.65   0
  -4  14  -7   -0.73    2.49   0
  -4 -14  -7   -0.69    2.52   0
  -5  14  -7    1.76    2.57   0
  -5  14  -7    2.18    1.98   0
  -5 -14  -7    4.47    2.91   0
  -5 -14  -7    2.45    2.83   0
  -5  15   7    2.22    2.65   0
   5 -15  -7   -1.16    2.67   0
  -4  15   7    3.96    2.42   0
   4 -15  -7   -0.11    2.43   0
  -3  15   7   73.82    2.67   0
   3 -15  -7   55.55    2.68   0
  -2  15   7  261.29    3.55   0
   2 -15  -7  209.82    3.14   0
   1  15  -7   10.90    3.00   0
  -1  15   7   12.06    1.65   0
   1  15  -7    8.82    3.24   0
   1 -15  -7    9.90    2.17   0
   0  15  -7   56.68    2.98   0
   0  15  -7   58.23    2.44   0
   0  15   7   84.05    2.62   0
   0 -15  -7   84.65    2.57   0
  -1  15  -7   79.98    2.67   0
  -1  15  -7   82.00    2.57   0
   1  15   7  121.08    2.69   0
  -1 -15  -7  126.97    2.66   0
  -2  15  -7  106.88    2.85   0
   2  15   7  140.22    2.82   0
  -2  15  -7  109.53    2.63   0
  -2 -15  -7  157.56    3.09   0
   3  15   7   20.10    2.30   0
  -3  15  -7   14.21    2.35   0
  -3  15  -7   14.83    2.21   0
  -3 -15  -7   21.77    2.45   0
  -4  15  -7    5.22    2.39   0
  -4  15  -7    3.69    2.62   0
   4  15   7    4.35    2.38   0
  -4 -15  -7    4.59    2.57   0
  -5  15  -7    3.30    2.66   0
  -5  15  -7    2.20    2.90   0
  -5 -15  -7    1.10    2.97   0
  -5 -15  -7   -2.50    2.84   0
  -5  16   7    2.93    2.69   0
   5 -16  -7   10.16    2.76   0
  -4  16   7    5.44    2.41   0
   4 -16  -7    5.04    2.46   0
  -3  16   7    6.00    2.29   0
   3 -16  -7    9.23    2.28   0
  -2  16   7  252.61    3.46   0
   2 -16  -7  216.22    3.14   0
  -1  16   7   51.52    2.46   0
   1  16  -7   45.03    3.45   0
   1  16  -7   38.48    3.47   0
   1 -16  -7   44.46    2.30   0
   0  16  -7    1.46    2.13   0
   0  16   7    4.05    2.16   0
   0  16  -7    3.39    2.36   0
   0 -16  -7    4.36    2.16   0
  -1  16  -7   13.89    2.84   0
  -1  16  -7   12.28    2.14   0
   1  16   7   19.06    2.30   0
  -1 -16  -7   21.75    2.29   0
  -2  16  -7    7.36    2.16   0
  -2  16  -7    6.61    2.67   0
   2  16   7    9.78    2.24   0
  -2 -16  -7   11.14    2.26   0
  -3  16  -7    1.93    2.17   0
   3  16   7    7.07    2.21   0
  -3  16  -7    4.43    1.59   0
  -3 -16  -7    6.06    2.32   0
  -4  16  -7    0.11    2.63   0
  -4  16  -7    1.67    2.40   0
   4  16   7    3.03    2.42   0
  -4 -16  -7    4.49    2.55   0
  -5  17   7    3.25    2.76   0
   5 -17  -7    1.46    2.77   0
  -4  17   7   18.32    2.63   0
   4 -17  -7   16.60    2.57   0
  -3  17   7    9.97    2.35   0
   3 -17  -7    8.55    2.33   0
  -2  17   7   43.60    2.59   0
   2 -17  -7   48.28    2.49   0
  -1  17   7   12.14    2.27   0
   1  17  -7   10.01    3.01   0
   1  17  -7    9.10    3.09   0
   1 -17  -7   10.85    2.17   0
   0  17  -7   46.64    2.55   0
   0  17   7   73.78    2.57   0
   0  17  -7   44.30    2.51   0
   0 -17  -7   67.51    2.54   0
  -1  17  -7   98.22    2.87   0
  -1  17  -7   88.97    2.69   0
   1  17   7  137.85    2.86   0
  -1 -17  -7  137.91    2.90   0
  -2  17  -7   40.14    2.30   0
  -2  17  -7   47.50    2.53   0
   2  17   7   59.99    2.58   0
  -2 -17  -7   67.98    2.71   0
  -3  17  -7    4.15    2.16   0
   3  17   7    2.84    2.32   0
  -3  17  -7    2.70    2.35   0
  -3 -17  -7    1.40    2.93   0
  -4  17  -7    4.01    2.56   0
  -4  17  -7    1.76    2.41   0
   4  17   7    5.10    2.49   0
  -4 -17  -7    4.90    2.60   0
  -5  18   7    1.93    2.84   0
   5 -18  -7    5.53    2.77   0
  -4  18   7   11.41    2.64   0
   4 -18  -7    5.22    1.81   0
  -3  18   7   14.51    2.46   0
   3 -18  -7   16.44    2.44   0
  -2  18   7  122.35    2.92   0
   2 -18  -7   99.22    2.75   0
  -1  18   7   34.74    2.40   0
   1  18  -7   26.91    3.64   0
   1  18  -7   25.14    3.73   0
   1 -18  -7   26.59    1.73   0
   0  18  -7  134.61    3.52   0
   0  18  -7  142.36    3.31   0
   0  18   7  200.94    3.16   0
   0 -18  -7  178.96    2.99   0
  -1  18  -7   37.92    2.31   0
  -1  18  -7   43.16    2.56   0
   1  18   7   57.51    2.53   0
  -1 -18  -7   54.29    2.58   0
  -2  18  -7    7.38    2.16   0
   2  18   7   13.22    2.31   0
  -2  18  -7   11.37    2.35   0
  -2 -18  -7   15.29    2.40   0
   3  18   7    2.57    2.31   0
  -3  18  -7    1.39    2.21   0
  -3  18  -7    2.09    2.41   0
  -3 -18  -7    1.92    2.47   0
  -4  18  -7   -0.60    2.62   0
   4  18   7    0.98    2.50   0
  -4  18  -7    2.50    2.45   0
  -4 -18  -7   -0.39    3.30   0
  -4  19   7    2.40    1.81   0
   4 -19  -7    4.50    2.55   0
  -3  19   7   10.79    1.77   0
   3 -19  -7   10.00    2.42   0
  -2  19   7   69.75    2.70   0
   2 -19  -7   61.74    2.57   0
  -1  19   7   53.92    2.51   0
   1  19  -7   40.70    3.92   0
   1  19  -7   48.91    4.05   0
   1 -19  -7   45.10    2.39   0
   0  19  -7   31.54    2.75   0
   0  19   7   46.72    2.50   0
   0  19  -7   35.63    2.53   0
   0 -19  -7   41.27    2.45   0
  -1  19  -7   82.76    2.63   0
  -1  19  -7   89.70    2.82   0
   1  19   7  121.62    2.94   0
  -1 -19  -7  124.39    2.98   0
   2  19   7    5.25    2.23   0
  -2  19  -7    5.08    2.25   0
  -2  19  -7    4.35    2.13   0
  -2 -19  -7    4.48    2.83   0
   3  19   7    7.72    2.40   0
  -3  19  -7    6.52    2.18   0
  -3  19  -7    4.71    2.53   0
  -3 -19  -7    6.57    2.46   0
  -4  19  -7    1.85    2.57   0
   4  19   7    0.62    2.60   0
  -4  19  -7    3.92    2.46   0
  -4 -19  -7    3.52    2.69   0
  -4  20   7    4.48    2.67   0
   4 -20  -7    2.80    2.67   0
  -3  20   7    6.04    2.43   0
   3 -20  -7    2.56    2.50   0
  -2  20   7   29.22    2.50   0
   2 -20  -7   24.87    2.46   0
   1  20  -7   15.91    3.78   0
  -1  20   7   23.32    2.39   0
   1  20  -7   15.38    3.31   0
   1 -20  -7   11.34    2.33   0
   0  20  -7    7.03    2.20   0
   0  20   7   11.11    2.24   0
   0  20  -7    6.38    2.75   0
   0 -20  -7   10.68    2.29   0
  -1  20  -7    8.13    2.21   0
  -1  20  -7    7.65    2.33   0
   1  20   7   10.49    2.33   0
  -1 -20  -7    9.03    2.33   0
  -2  20  -7    2.39    2.33   0
  -2  20  -7    2.04    2.20   0
   2  20   7    5.10    2.29   0
  -2 -20  -7    2.26    2.52   0
   3  20   7   10.41    2.44   0
  -3  20  -7    7.50    2.50   0
  -3  20  -7    4.19    1.65   0
  -3 -20  -7    5.70    2.56   0
   4  20   7    1.98    2.73   0
  -4  20  -7    3.83    2.81   0
  -4  20  -7    0.93    1.82   0
  -4 -20  -7    1.73    2.93   0
  -4  21   7    5.82    2.76   0
   4 -21  -7    3.68    2.77   0
  -3  21   7    0.92    2.47   0
   3 -21  -7    5.05    2.47   0
  -2  21   7   22.00    2.54   0
   2 -21  -7   13.77    2.45   0
   1  21  -7   60.48    4.14   0
  -1  21   7   61.91    2.78   0
   1  21  -7   49.12    4.15   0
   1 -21  -7   50.80    2.56   0
   0  21  -7    6.31    2.67   0
   0  21   7    8.61    2.36   0
   0  21  -7    7.74    2.85   0
   0 -21  -7    8.73    2.27   0
  -1  21  -7   -1.22    2.28   0
  -1  21  -7    2.77    2.59   0
   1  21   7    0.59    2.30   0
  -1 -21  -7   -1.16    2.28   0
  -2  21  -7    9.49    2.26   0
   2  21   7   15.49    2.45   0
  -2  21  -7   10.01    2.51   0
  -2 -21  -7   19.29    3.04   0
   3  21   7    2.89    2.51   0
  -3  21  -7    4.45    2.51   0
  -3  21  -7    1.59    2.36   0
  -3 -21  -7    3.12    2.60   0
  -4  21  -7    3.60    2.50   0
   4  21   7    0.83    2.75   0
  -4  21  -7    3.29    2.76   0
  -4 -21  -7    3.66    2.87   0
  -4  22   7    4.66    2.70   0
   4 -22  -7    4.07    2.70   0
  -3  22   7    1.18    2.58   0
   3 -22  -7    7.52    2.57   0
  -2  22   7   12.18    1.83   0
   2 -22  -7   10.32    2.39   0
   1  22  -7    8.40    3.52   0
  -1  22   7    7.93    2.36   0
   1  22  -7    7.91    3.66   0
   1 -22  -7    4.53    2.39   0
   0  22  -7   11.64    2.29   0
   0  22   7   17.20    2.57   0
   0  22  -7   15.21    2.96   0
   0 -22  -7   15.15    1.81   0
  -1  22  -7    0.28    2.37   0
  -1  22  -7   -0.20    2.22   0
   1  22   7    1.17    2.27   0
  -1 -22  -7    3.74    2.29   0
  -2  22  -7    3.18    2.32   0
   2  22   7    3.52    2.36   0
  -2  22  -7    5.12    2.53   0
  -2 -22  -7    2.40    2.48   0
   3  22   7    2.49    2.61   0
  -3  22  -7    0.00    2.56   0
  -3  22  -7    2.76    2.41   0
  -3 -22  -7    3.05    2.65   0
  -4  23   7    3.34    2.87   0
   4 -23  -7    3.85    2.95   0
  -3  23   7    0.25    2.61   0
   3 -23  -7    2.17    2.57   0
  -2  23   7   -0.15    2.55   0
   2 -23  -7    5.88    2.51   0
   1  23  -7    6.81    3.65   0
   1  23  -7    9.40    3.99   0
  -1  23   7    6.89    2.36   0
   1 -23  -7    5.27    1.75   0
   0  23  -7    4.90    2.78   0
   0  23   7    2.29    2.44   0
   0  23  -7    5.08    2.47   0
   0 -23  -7    6.92    2.33   0
  -1  23  -7   21.27    2.69   0
  -1  23  -7   19.33    2.41   0
   1  23   7   28.21    2.65   0
  -1 -23  -7   29.13    2.64   0
  -2  23  -7   -0.16    2.37   0
   2  23   7    4.62    3.07   0
  -2  23  -7    2.82    2.55   0
  -2 -23  -7    2.27    2.57   0
   3  23   7    5.06    2.61   0
  -3  23  -7    4.45    2.72   0
  -3  23  -7    2.59    2.51   0
  -3 -23  -7    2.56    3.40   0
  -3  24   7   11.41    2.76   0
   3 -24  -7    8.96    2.77   0
  -2  24   7    7.96    2.49   0
   2 -24  -7    5.97    2.50   0
   1  24  -7    1.43    3.68   0
   1  24  -7    0.43    3.58   0
  -1  24   7    1.03    2.46   0
   1 -24  -7   -0.14    2.44   0
   0  24  -7   10.97    2.97   0
   0  24   7   19.34    2.61   0
   0  24  -7   15.34    3.21   0
   0 -24  -7   17.76    2.47   0
  -1  24  -7   10.08    2.43   0
  -1  24  -7   13.02    3.15   0
   1  24   7   17.92    2.52   0
  -1 -24  -7   11.21    2.56   0
  -2  24  -7    2.63    2.40   0
   2  24   7    0.92    2.53   0
  -2  24  -7    2.96    3.15   0
  -2 -24  -7   -0.20    2.61   0
   3  24   7    9.34    2.82   0
  -3  24  -7    6.11    2.83   0
  -3  24  -7    8.38    2.68   0
  -3 -24  -7    9.79    2.88   0
  -3  25   7    5.90    2.68   0
   3 -25  -7    6.30    1.94   0
  -2  25   7    9.06    2.60   0
   2 -25  -7    8.66    2.56   0
   1  25  -7    4.61    3.88   0
   1  25  -7    3.87    4.06   0
  -1  25   7    4.84    2.48   0
   1 -25  -7    3.69    2.49   0
   0  25  -7    5.96    2.91   0
   0  25   7    5.65    2.60   0
   0  25  -7    8.99    3.13   0
   0 -25  -7    8.19    2.57   0
  -1  25  -7    3.87    2.41   0
  -1  25  -7    4.45    2.55   0
   1  25   7    8.00    3.17   0
  -1 -25  -7    2.46    2.56   0
   2  25   7    0.72    3.35   0
  -2  25  -7    1.77    2.44   0
  -2  25  -7    2.23    2.79   0
  -2 -25  -7    2.62    2.75   0
  -3 -25  -7    0.95    2.93   0
  -3  26   7    3.07    2.84   0
   3 -26  -7    4.73    2.70   0
  -2  26   7   -2.80    2.54   0
   2 -26  -7   -1.03    2.58   0
   1  26  -7    1.60    3.93   0
   1  26  -7    2.82    4.39   0
  -1  26   7    1.50    2.67   0
   1 -26  -7   -0.45    2.62   0
   0  26  -7    4.95    3.05   0
   0  26   7    3.25    2.65   0
   0  26  -7    8.16    3.27   0
   0 -26  -7    7.75    1.89   0
  -1  26  -7    4.64    2.49   0
  -1  26  -7    6.63    2.68   0
   1  26   7   11.03    2.66   0
  -1 -26  -7    9.04    2.65   0
  -2  26  -7    3.49    2.50   0
   2  26   7    1.69    3.40   0
  -2  26  -7    1.32    2.77   0
  -2 -26  -7    5.63    2.73   0
  -2  27   7    3.07    2.73   0
   2 -27  -7   -2.45    2.72   0
   1  27  -7    2.33    4.51   0
   1  27  -7    1.41    4.37   0
  -1  27   7    4.50    2.67   0
   1 -27  -7    2.37    2.67   0
   0  27  -7   11.72    3.17   0
   0  27   7   14.63    2.74   0
   0  27  -7   17.02    3.34   0
   0 -27  -7   12.93    2.71   0
  -1  27  -7   -0.39    2.58   0
  -1  27  -7    1.44    3.33   0
   1  27   7    1.97    2.61   0
  -1 -27  -7    2.41    2.75   0
  -2  27  -7   -0.15    2.63   0
   2  27   7   -0.36    2.79   0
  -2  27  -7   -0.07    3.54   0
  -2 -27  -7   -1.21    2.84   0
  -2  28   7    0.85    2.85   0
   2 -28  -7    2.83    2.82   0
  -1  28   7   -0.46    2.65   0
   1  28  -7    0.55    4.92   0
   1  28  -7    0.39    4.57   0
   1 -28  -7    0.44    1.85   0
   0  28  -7    4.55    3.41   0
   0  28  -7    3.87    3.24   0
   0  28   7    3.73    2.70   0
   0 -28  -7    6.20    2.71   0
  -1  28  -7    1.84    3.24   0
  -1  28  -7    1.69    2.80   0
   1  28   7   -0.85    2.82   0
  -1 -28  -7    0.77    2.75   0
  -1  29   7   -1.03    2.88   0
   1  29  -7    2.31    5.41   0
   1  29  -7    0.56    4.69   0
   1 -29  -7    1.73    2.83   0
   0  29  -7   -0.35    3.56   0
   0  29  -7   -0.98    3.30   0
   0  29   7    1.47    2.77   0
   0 -29  -7    1.46    2.78   0
   6   0  -8    1.57    3.49   0
  -6   0   8    2.03    2.84   0
  -5   0   8    4.80    2.88   0
   5   0  -8    4.44    2.53   0
  -4   0   8  103.46    3.01   0
   4   0  -8   89.95    2.82   0
  -3   0   8   20.45    2.28   0
   3   0  -8   14.78    2.14   0
  -2   0   8  191.69    3.53   0
   2   0  -8  176.50    3.10   0
   1   0  -8    3.45    1.99   0
  -1   0   8    0.63    1.86   0
   0   0   8  184.36    3.03   0
   0   0  -8  231.14    3.33   0
  -1   0  -8  449.19    4.06   0
   1   0   8  378.85    3.72   0
  -2   0  -8   10.40    1.44   0
   2   0   8   10.07    1.90   0
  -3   0  -8   75.93    2.49   0
  -4   0  -8   26.97    2.54   0
  -4   0  -8   24.92    2.39   0
  -5   0  -8    2.92    2.64   0
  -5   0  -8    0.52    2.47   0
   6   1  -8    1.07    3.45   0
  -6   1   8    2.94    2.71   0
  -6  -1   8    1.78    2.74   0
   6  -1  -8    3.07    3.49   0
  -5   1   8    1.20    2.33   0
   5   1  -8    3.46    2.54   0
  -5  -1   8    4.57    3.04   0
   5  -1  -8   -0.21    2.41   0
  -4   1   8    2.46    2.30   0
   4   1  -8    3.89    2.29   0
   4  -1  -8    5.13    2.24   0
  -4  -1   8    5.66    2.21   0
  -3   1   8   17.50    2.72   0
   3   1  -8   12.74    2.14   0
  -3  -1   8   15.90    2.26   0
   3  -1  -8   13.61    2.09   0
  -2   1   8  215.00    3.41   0
   2   1  -8  190.38    3.71   0
  -2  -1   8  218.77    3.71   0
   2  -1  -8  200.76    3.24   0
   1   1  -8  139.27    3.27   0
  -1   1   8  124.62    2.77   0
   1  -1  -8  133.70    2.81   0
  -1  -1   8  123.60    2.92   0
   0   1   8  549.08    4.44   0
   0   1  -8  621.13    4.78   0
   0  -1  -8  638.35    4.72   0
   0  -1   8  534.21    4.45   0
   1   1   8  222.47    3.22   0
  -1   1  -8  254.06    3.39   0
   1  -1   8  213.63    3.07   0
  -1  -1  -8  266.61    3.40   0
   2   1   8    3.02    1.89   0
  -2   1  -8    1.25    1.95   0
  -2  -1  -8    2.41    1.95   0
   2  -1   8   -1.18    1.86   0
  -3   1  -8  107.84    2.67   0
  -3   1  -8  111.96    2.77   0
  -3  -1  -8  106.63    2.66   0
  -4   1  -8   -0.67    2.41   0
  -4   1  -8    5.64    2.25   0
  -4  -1  -8    8.33    2.48   0
  -4  -1  -8    4.63    1.60   0
  -5   1  -8    3.91    2.40   0
  -5   1  -8   -0.32    2.62   0
  -5  -1  -8    2.72    2.59   0
  -5  -1  -8    5.31    1.72   0
   6   2  -8    0.62    2.89   0
  -6   2   8    2.02    2.72   0
  -6  -2   8    1.86    3.41   0
   6  -2  -8    3.60    2.86   0
  -5   2   8    2.30    2.92   0
   5   2  -8    2.38    3.07   0
  -5  -2   8    3.04    2.91   0
   5  -2  -8    2.64    3.02   0
  -4   2   8   19.49    2.24   0
   4   2  -8   18.47    2.86   0
  -4  -2   8   24.68    2.82   0
   4  -2  -8   17.84    2.77   0
  -3   2   8   17.52    2.18   0
   3   2  -8   15.45    2.63   0
  -3  -2   8   16.75    2.22   0
   3  -2  -8   14.05    2.17   0
   2   2  -8   30.78    2.31   0
  -2   2   8   36.23    2.31   0
  -2  -2   8   37.07    2.84   0
   2  -2  -8   33.58    2.11   0
   1   2  -8  216.84    3.79   0
  -1   2   8  195.08    3.16   0
  -1  -2   8  187.76    3.46   0
   1  -2  -8  211.28    3.17   0
   0   2   8   47.57    2.27   0
   0   2  -8   40.41    2.35   0
   0  -2  -8   42.31    2.34   0
   0  -2   8   32.97    2.13   0
  -1   2  -8  254.26    3.50   0
   1   2   8  232.26    3.19   0
   1  -2   8  210.70    3.12   0
  -1  -2  -8  273.22    3.41   0
  -2   2  -8   34.91    2.17   0
   2   2   8   29.89    2.14   0
   2  -2   8   30.69    2.14   0
  -2  -2  -8   36.53    2.21   0
  -3   2  -8  168.02    2.98   0
   3   2   8  153.46    2.35   0
  -3   2  -8  179.55    2.90   0
  -3  -2  -8  181.97    2.58   0
  -4   2  -8    0.30    2.42   0
  -4   2  -8    1.64    2.20   0
  -4  -2  -8    4.62    2.37   0
  -4  -2  -8   -1.64    2.21   0
  -5   2  -8    0.55    2.56   0
  -5   2  -8    2.29    2.38   0
  -5  -2  -8    2.05    2.61   0
  -5  -2  -8    5.44    2.44   0
   6   3  -8    0.38    3.39   0
  -6   3   8   -1.54    2.75   0
  -6  -3   8   -0.79    3.24   0
   6  -3  -8    1.56    2.79   0
   5   3  -8    8.82    3.15   0
  -5   3   8    8.77    2.45   0
  -5  -3   8   10.73    3.16   0
   5  -3  -8   11.60    2.53   0
  -4   3   8    3.64    2.24   0
   4   3  -8    2.28    2.22   0
  -4  -3   8    2.60    2.17   0
   4  -3  -8    3.68    2.16   0
  -3   3   8   76.69    2.75   0
   3   3  -8   63.88    3.00   0
  -3  -3   8   84.78    3.40   0
   3  -3  -8   68.48    2.57   0
  -2   3   8   46.83    2.29   0
   2   3  -8   44.07    2.89   0
  -2  -3   8   48.11    2.87   0
   2  -3  -8   45.29    2.17   0
   1   3  -8  141.31    3.48   0
  -1   3   8  130.99    2.96   0
  -1  -3   8  118.46    2.97   0
   1  -3  -8  142.26    2.85   0
   0   3   8   45.52    2.28   0
   0   3  -8   48.36    2.38   0
   0  -3   8   40.01    2.21   0
   0  -3  -8   53.60    2.37   0
  -1   3  -8  631.51    4.71   0
   1   3   8  618.24    4.41   0
   1  -3   8  510.82    4.07   0
  -1  -3  -8  735.58    4.84   0
  -2   3  -8  149.14    2.83   0
   2   3   8  137.89    2.25   0
  -2  -3  -8  176.36    2.92   0
   3   3   8   42.46    2.33   0
  -3   3  -8   45.90    2.50   0
  -3   3  -8   44.61    1.74   0
  -3  -3  -8   55.88    2.45   0
  -4   3  -8    0.42    2.38   0
  -4   3  -8   -0.41    2.15   0
  -4  -3  -8   -2.98    2.42   0
  -4  -3  -8    1.60    2.28   0
  -5   3  -8    0.16    2.62   0
  -5   3  -8    4.00    2.39   0
  -5  -3  -8    2.71    2.63   0
  -5  -3  -8    1.12    2.59   0
  -6   4   8    0.99    2.77   0
  -6  -4   8    1.43    2.82   0
   6  -4  -8    2.83    2.69   0
   5   4  -8    1.61    3.09   0
  -5   4   8    4.04    2.47   0
  -5  -4   8    8.43    2.47   0
   5  -4  -8    6.84    2.47   0
  -4   4   8    7.47    2.20   0
   4   4  -8    7.25    2.34   0
  -4  -4   8    8.91    2.72   0
   4  -4  -8    6.15    2.11   0
  -3   4   8   50.24    2.59   0
   3   4  -8   42.62    2.94   0
  -3  -4   8   61.74    3.21   0
   3  -4  -8   45.34    2.75   0
  -2   4   8    3.45    2.07   0
   2   4  -8    2.04    2.42   0
   2  -4  -8    4.36    2.01   0
  -2  -4   8    3.03    2.10   0
   1   4  -8   34.20    2.49   0
  -1   4   8   29.36    2.42   0
   1  -4  -8   36.78    2.29   0
  -1  -4   8   27.54    2.29   0
   0   4   8   14.41    2.13   0
   0   4  -8   12.06    2.13   0
   0  -4   8   17.19    1.93   0
   0  -4  -8   17.25    2.20   0
  -1   4  -8    6.97    1.96   0
   1   4   8   20.61    2.09   0
  -1  -4  -8   10.00    2.16   0
   1  -4   8    4.46    1.91   0
   2   4   8   63.41    2.31   0
  -2   4  -8   60.26    2.37   0
  -2  -4  -8   75.97    2.51   0
  -3   4  -8    4.11    2.29   0
   3   4   8    5.68    2.03   0
  -3   4  -8   -0.21    2.10   0
  -3  -4  -8    3.53    2.20   0
  -4   4  -8    4.59    2.26   0
  -4   4  -8    4.96    2.45   0
  -4  -4  -8    4.62    2.33   0
  -4  -4  -8    4.76    2.30   0
  -5   4  -8   -0.61    2.65   0
  -5   4  -8    3.19    2.52   0
  -5  -4  -8    1.99    2.63   0
  -5  -4  -8    3.81    2.51   0
  -6   5   8   -0.81    2.75   0
  -6  -5   8    0.36    3.42   0
   6  -5  -8   -0.76    2.80   0
  -6  -5   8    0.83    3.16   0
   5   5  -8    6.77    3.16   0
  -5   5   8    6.32    2.47   0
  -5  -5   8    6.72    2.48   0
   5  -5  -8    4.45    2.43   0
  -4   5   8    6.56    2.20   0
   4   5  -8    7.19    2.69   0
  -4  -5   8   10.39    2.77   0
   4  -5  -8    6.82    2.24   0
  -3   5   8   40.19    2.48   0
   3   5  -8   32.01    2.85   0
  -3  -5   8   42.85    3.10   0
   3  -5  -8   35.29    2.32   0
  -2   5   8  124.95    2.77   0
   2   5  -8  112.57    3.40   0
  -2  -5   8  122.74    3.58   0
   2  -5  -8  114.27    2.64   0
   1   5  -8   79.06    2.85   0
  -1   5   8   76.84    2.58   0
   1  -5  -8   83.24    2.52   0
  -1  -5   8   64.11    3.07   0
   0   5  -8  260.33    3.66   0
   0   5   8  265.85    3.41   0
   0  -5  -8  288.87    3.45   0
   0  -5   8  204.82    3.31   0
   1   5   8   17.17    2.01   0
  -1   5  -8   15.92    2.00   0
   1  -5   8   12.25    1.86   0
  -1  -5  -8   19.95    2.12   0
  -2   5  -8   68.47    2.48   0
   2   5   8   69.42    2.29   0
  -2   5  -8   66.42    2.33   0
  -2  -5  -8   90.27    2.55   0
  -3   5  -8   19.97    2.12   0
  -3   5  -8   15.00    2.30   0
   3   5   8   13.96    2.09   0
  -3  -5  -8   21.04    2.27   0
  -4   5  -8    9.57    2.19   0
  -4   5  -8    7.56    2.38   0
  -4  -5  -8    6.93    1.59   0
  -4  -5  -8    8.01    2.46   0
  -5   5  -8    4.13    2.51   0
  -5   5  -8    3.70    2.71   0
  -5  -5  -8    4.41    2.68   0
  -5  -5  -8    2.02    2.54   0
  -6   6   8    2.36    2.73   0
  -6  -6   8    1.15    3.48   0
  -6  -6   8    1.81    3.25   0
   6  -6  -8    4.02    2.84   0
   5   6  -8    2.34    3.13   0
  -5   6   8    3.30    2.39   0
  -5  -6   8    2.04    3.03   0
   5  -6  -8    1.80    2.42   0
  -4   6   8   24.76    2.41   0
   4   6  -8   18.58    3.02   0
   4  -6  -8   16.71    2.33   0
  -4  -6   8   27.49    3.02   0
  -3   6   8   26.31    2.27   0
   3   6  -8   18.85    2.86   0
   3  -6  -8   23.18    2.19   0
  -3  -6   8   28.10    2.92   0
  -2   6   8  186.64    3.08   0
   2   6  -8  165.07    3.91   0
  -2  -6   8  171.16    4.01   0
   2  -6  -8  165.68    2.88   0
   1   6  -8  321.38    4.40   0
  -1   6   8  317.51    3.65   0
  -1  -6   8  231.77    4.10   0
   1  -6  -8  297.19    3.44   0
   0   6  -8  121.26    2.89   0
   0   6   8  131.11    2.82   0
   0  -6   8   91.54    2.56   0
   0  -6  -8  140.15    2.45   0
   1   6   8   12.44    1.41   0
  -1   6  -8    9.07    1.93   0
  -1  -6  -8   11.19    2.10   0
  -2   6  -8   83.53    2.59   0
   2   6   8   87.07    1.95   0
  -2   6  -8   86.68    2.47   0
  -2  -6  -8  107.36    2.19   0
  -3   6  -8   14.17    2.27   0
  -3   6  -8   18.92    2.09   0
   3   6   8   16.27    2.07   0
  -3  -6  -8   16.22    2.30   0
  -4   6  -8    6.04    2.24   0
  -4   6  -8    3.69    2.38   0
  -4  -6  -8    4.32    2.21   0
  -5   6  -8    6.49    2.74   0
  -5   6  -8    0.82    1.79   0
  -5  -6  -8    5.00    2.62   0
  -5  -6  -8    2.88    2.70   0
  -6   7   8    4.30    2.78   0
  -6  -7   8    1.82    3.48   0
   6  -7  -8   -1.07    2.84   0
  -6  -7   8   -0.57    3.74   0
  -5   7   8   -0.58    2.41   0
   5  -7  -8    3.78    2.47   0
  -5  -7   8    2.35    2.88   0
  -5  -7   8    3.36    3.12   0
  -4   7   8    4.28    2.29   0
   4   7  -8    5.41    2.99   0
  -4  -7   8    6.72    3.31   0
   4  -7  -8    5.38    2.26   0
  -3   7   8    7.97    2.08   0
   3   7  -8    7.95    3.04   0
   3  -7  -8   10.37    2.09   0
  -3  -7   8    8.04    2.75   0
  -2   7   8   71.90    2.53   0
   2   7  -8   67.20    3.53   0
  -2  -7   8   64.23    3.24   0
   2  -7  -8   64.80    2.40   0
  -1   7   8   63.46    2.54   0
   1   7  -8   63.90    3.17   0
   1  -7  -8   62.09    2.48   0
  -1  -7   8   45.22    2.85   0
   0   7  -8  184.99    3.40   0
   0   7   8  204.45    2.72   0
   0  -7  -8  208.92    3.15   0
   0  -7   8  136.43    2.94   0
  -1   7  -8   36.13    2.23   0
   1   7   8   41.20    2.18   0
  -1   7  -8   36.19    2.16   0
  -1  -7  -8   41.57    2.32   0
   2   7   8   49.98    2.28   0
  -2   7  -8   50.00    2.22   0
  -2   7  -8   49.06    2.39   0
  -2  -7  -8   65.28    2.45   0
  -3   7  -8   11.17    2.28   0
   3   7   8   12.51    2.04   0
  -3   7  -8   11.07    2.08   0
  -3  -7  -8   16.46    2.21   0
  -4   7  -8   10.15    2.28   0
  -4   7  -8    8.20    1.76   0
  -4  -7  -8   13.69    2.40   0
  -5   7  -8    0.31    2.46   0
  -5   7  -8    2.67    2.66   0
  -5  -7  -8    2.79    2.56   0
  -5  -7  -8    2.08    2.74   0
  -6   8   8    1.51    2.84   0
   6  -8  -8    4.46    2.89   0
  -6  -8   8    5.62    4.18   0
  -6  -8   8    2.48    3.38   0
  -5   8   8    1.48    2.42   0
  -5  -8   8    2.03    3.28   0
   5  -8  -8    1.04    2.48   0
  -5  -8   8   -0.33    3.57   0
  -4   8   8   11.99    2.38   0
   4   8  -8   13.15    3.47   0
   4  -8  -8   13.90    2.20   0
  -4  -8   8   15.58    3.42   0
  -3   8   8    6.16    2.07   0
   3   8  -8    2.65    3.34   0
  -3  -8   8    2.81    3.00   0
   3  -8  -8    4.05    1.94   0
  -2   8   8   65.79    2.48   0
   2   8  -8   58.44    3.60   0
  -2  -8   8   50.80    3.50   0
   2  -8  -8   61.39    2.34   0
  -1   8   8  214.78    3.27   0
   1   8  -8  223.28    4.25   0
   1  -8  -8  214.94    3.15   0
  -1  -8   8  148.76    3.66   0
   0   8  -8  243.06    3.63   0
   0   8   8  270.65    3.33   0
   0  -8  -8  268.57    3.36   0
   1   8   8   77.35    2.43   0
  -1   8  -8   63.01    2.45   0
  -1   8  -8   68.67    2.37   0
  -1  -8  -8   87.54    2.61   0
  -2   8  -8   58.86    2.30   0
  -2   8  -8   59.92    2.38   0
   2   8   8   71.60    2.36   0
  -2  -8  -8   86.97    2.54   0
   3   8   8   19.15    2.13   0
  -3   8  -8   18.58    1.62   0
  -3   8  -8   19.79    2.35   0
  -3  -8  -8   28.71    2.30   0
  -4   8  -8    5.49    2.44   0
  -4   8  -8    6.69    2.25   0
  -4  -8  -8    8.90    2.40   0
  -5   8  -8    3.86    2.55   0
  -5   8  -8    3.42    2.72   0
  -5  -8  -8    1.22    2.59   0
  -5  -8  -8    2.68    2.71   0
  -6   9   8    3.97    2.86   0
  -6  -9   8    2.92    4.02   0
  -6  -9   8    3.50    4.18   0
   6  -9  -8    4.63    2.93   0
  -5   9   8    3.05    2.45   0
   5  -9  -8    1.32    2.53   0
  -5  -9   8    0.44    3.95   0
  -5  -9   8    0.67    3.39   0
  -4   9   8    3.52    2.30   0
   4  -9  -8    7.77    2.24   0
  -4  -9   8    6.61    4.07   0
  -4  -9   8    5.08    3.76   0
  -3   9   8  106.31    2.75   0
   3   9  -8   80.62    6.38   0
   3  -9  -8   91.38    2.65   0
  -3  -9   8   98.07    5.92   0
  -2   9   8    4.02    2.04   0
   2   9  -8    5.61    3.26   0
  -2  -9   8    4.50    3.09   0
   2  -9  -8    3.01    1.97   0
  -1   9   8  289.32    3.52   0
   1   9  -8  291.30    4.60   0
  -1  -9   8  185.39    4.02   0
   1  -9  -8  287.00    3.35   0
   0   9  -8  101.11    2.75   0
   0   9   8  119.43    2.76   0
   0   9  -8   87.30    2.88   0
   0  -9  -8  127.67    2.72   0
  -1   9  -8  112.13    2.77   0
   1   9   8  142.40    2.34   0
  -1   9  -8  119.63    2.68   0
  -1  -9  -8  167.35    2.93   0
  -2   9  -8   18.78    2.20   0
  -2   9  -8   14.58    2.09   0
   2   9   8   17.79    2.08   0
  -2  -9  -8   22.16    2.29   0
  -3   9  -8   12.11    2.20   0
  -3   9  -8   13.85    2.34   0
   3   9   8   16.82    2.12   0
  -3  -9  -8   22.03    2.26   0
  -4   9  -8    1.28    2.45   0
  -4   9  -8    6.80    2.23   0
   4   9   8    2.45    2.25   0
  -4  -9  -8    5.26    1.67   0
  -5   9  -8    4.40    2.78   0
  -5   9  -8    2.39    2.53   0
  -5  -9  -8   -0.58    2.62   0
  -5  -9  -8    1.86    2.82   0
  -5  10   8    5.84    2.51   0
  -5 -10   8    3.69    4.62   0
   5 -10  -8    4.36    2.50   0
  -5 -10   8    5.18    4.77   0
  -4  10   8    5.78    2.23   0
   4 -10  -8    6.23    2.26   0
  -3  10   8   19.74    2.34   0
   3 -10  -8   16.74    2.31   0
   2  10  -8   12.76    4.09   0
  -2  10   8   18.60    2.19   0
   2  10  -8   13.02    4.00   0
   2 -10  -8   14.43    2.09   0
  -1  10   8   86.85    2.58   0
   1  10  -8   85.74    3.36   0
   1  10  -8   59.24    3.20   0
   1 -10  -8   72.03    1.92   0
   0  10  -8  102.70    2.92   0
   0  10  -8  126.41    2.93   0
   0  10   8  146.20    2.38   0
   0 -10  -8  150.31    2.36   0
  -1  10  -8  101.39    2.60   0
   1  10   8  127.00    2.63   0
  -1  10  -8   93.70    2.67   0
  -1 -10  -8  142.33    2.83   0
  -2  10  -8    0.59    2.03   0
  -2  10  -8    1.44    1.84   0
   2  10   8    3.26    2.12   0
  -2 -10  -8    0.92    2.17   0
  -3  10  -8   37.05    2.33   0
  -3  10  -8   36.84    2.48   0
   3  10   8   39.72    2.31   0
  -3 -10  -8   42.19    2.51   0
  -4  10  -8    0.40    2.42   0
  -4  10  -8   -1.68    1.61   0
   4  10   8   -0.65    2.35   0
  -4 -10  -8    0.35    2.43   0
  -5  10  -8   -0.53    2.70   0
  -5  10  -8   -4.69    2.55   0
  -5 -10  -8    1.84    2.79   0
  -5 -10  -8   -2.14    2.79   0
  -5  11   8    1.73    2.42   0
   5 -11  -8    2.18    2.51   0
  -4  11   8    4.29    2.30   0
   4 -11  -8    4.38    2.32   0
  -3  11   8   23.46    2.33   0
   3 -11  -8   22.71    2.26   0
  -2  11   8   21.99    2.20   0
   2 -11  -8   17.38    1.53   0
  -1  11   8  122.18    2.76   0
   1  11  -8   84.27    3.83   0
   1  11  -8  122.88    4.05   0
   1 -11  -8  105.29    2.54   0
   0  11  -8   89.52    2.82   0
   0  11  -8  103.70    3.17   0
   0  11   8  127.71    2.24   0
   0 -11  -8  128.41    2.71   0
   1  11   8   19.97    2.15   0
  -1  11  -8   15.67    2.08   0
  -1  11  -8   15.75    2.15   0
  -1 -11  -8   23.37    2.19   0
  -2  11  -8   24.05    2.28   0
  -2  11  -8   30.11    2.04   0
   2  11   8   34.44    2.08   0
  -2 -11  -8   37.13    2.45   0
  -3  11  -8    3.51    2.25   0
   3  11   8    4.17    2.16   0
  -3  11  -8    6.94    2.11   0
  -3 -11  -8    4.84    2.32   0
  -4  11  -8    1.05    2.55   0
  -4  11  -8    1.53    2.35   0
   4  11   8   -0.02    2.24   0
  -4 -11  -8   -0.13    2.36   0
  -5  11  -8    2.38    2.74   0
  -5  11  -8    0.16    2.53   0
  -5 -11  -8   -0.05    2.77   0
  -5 -11  -8    1.67    2.68   0
  -5  12   8    4.49    2.52   0
   5 -12  -8    9.10    2.56   0
  -4  12   8   34.86    1.99   0
   4 -12  -8   36.04    2.51   0
  -3  12   8    3.39    2.22   0
   3 -12  -8    4.48    2.21   0
  -2  12   8    7.10    2.16   0
   2 -12  -8    8.90    2.12   0
   1  12  -8   99.67    3.98   0
  -1  12   8  150.99    2.85   0
   1  12  -8  146.41    4.01   0
   1 -12  -8  129.37    2.18   0
   0  12  -8  170.43    3.37   0
   0  12   8  250.25    3.26   0
   0  12  -8  203.84    3.78   0
   0 -12  -8  256.88    3.26   0
   1  12   8   72.38    2.48   0
  -1  12  -8   52.94    2.49   0
  -1  12  -8   56.28    2.30   0
  -1 -12  -8   80.12    2.53   0
  -2  12  -8    1.89    2.13   0
   2  12   8    4.17    2.06   0
  -2  12  -8    0.99    1.98   0
  -2 -12  -8    1.45    2.14   0
  -3  12  -8   14.00    2.46   0
   3  12   8   19.23    2.32   0
  -3  12  -8   15.56    2.11   0
  -3 -12  -8   22.25    2.52   0
  -4  12  -8    4.43    1.78   0
   4  12   8    3.15    2.36   0
  -4  12  -8    6.65    2.30   0
  -4 -12  -8    3.34    2.51   0
  -5  12  -8    3.68    2.92   0
  -5  12  -8    1.98    2.67   0
  -5 -12  -8    2.93    2.84   0
  -5 -12  -8    2.73    2.75   0
  -5  13   8    3.05    2.59   0
   5 -13  -8    3.63    2.61   0
  -4  13   8   11.27    2.40   0
   4 -13  -8   10.74    2.40   0
  -3  13   8   31.95    1.90   0
   3 -13  -8   29.91    2.41   0
  -2  13   8   12.84    2.30   0
   2 -13  -8   10.01    2.14   0
   1  13  -8   -0.13    2.88   0
  -1  13   8    0.64    2.13   0
   1  13  -8   -0.66    2.97   0
   1 -13  -8    0.94    2.11   0
   0  13  -8    2.14    2.09   0
   0  13   8    4.66    2.22   0
   0  13  -8    1.59    2.47   0
   0 -13  -8    8.65    2.21   0
   1  13   8   10.93    2.15   0
  -1  13  -8    8.77    2.10   0
  -1  13  -8    7.62    2.03   0
  -1 -13  -8   10.76    2.11   0
  -2  13  -8   75.08    2.67   0
   2  13   8   95.92    2.65   0
  -2  13  -8   75.42    2.49   0
  -2 -13  -8  111.35    2.85   0
  -3  13  -8   28.02    2.51   0
   3  13   8   26.63    2.31   0
  -3  13  -8   26.35    2.38   0
  -3 -13  -8   39.77    2.58   0
   4  13   8    2.24    2.38   0
  -4  13  -8    3.86    2.57   0
  -4  13  -8   -0.62    2.35   0
  -4 -13  -8    1.00    2.46   0
  -5  13  -8    5.75    2.96   0
  -5  13  -8    2.18    2.68   0
  -5 -13  -8    2.73    3.05   0
  -5 -13  -8    3.58    2.80   0
  -5  14   8    4.42    2.59   0
   5 -14  -8   -0.89    2.65   0
  -4  14   8   -0.17    2.53   0
   4 -14  -8   -0.46    2.43   0
  -3  14   8   22.73    2.50   0
   3 -14  -8   20.56    2.44   0
  -2  14   8   49.88    2.51   0
   2 -14  -8   45.29    2.38   0
  -1  14   8   10.94    2.20   0
   1  14  -8    6.68    3.14   0
   1  14  -8    7.95    3.05   0
   1 -14  -8    8.56    1.55   0
   0  14  -8   53.10    2.88   0
   0  14   8   78.10    2.55   0
   0  14  -8   57.66    2.48   0
   0 -14  -8   72.56    2.50   0
   1  14   8   60.32    2.49   0
  -1  14  -8   44.39    2.31   0
  -1  14  -8   40.11    2.48   0
  -1 -14  -8   57.76    2.36   0
  -2  14  -8   78.76    2.73   0
   2  14   8  103.53    2.75   0
  -2  14  -8   84.61    2.49   0
  -2 -14  -8  122.99    2.95   0
  -3  14  -8   13.05    2.26   0
  -3  14  -8   12.23    2.36   0
   3  14   8   15.50    2.27   0
  -3 -14  -8   17.23    2.44   0
  -4  14  -8    0.72    2.62   0
  -4  14  -8    2.32    2.34   0
   4  14   8    2.91    2.44   0
  -4 -14  -8    4.72    2.59   0
  -5  15   8    2.62    2.71   0
   5 -15  -8   -0.75    2.59   0
  -4  15   8   22.53    2.60   0
   4 -15  -8   21.20    2.57   0
  -3  15   8    4.63    2.33   0
   3 -15  -8    2.79    2.28   0
  -2  15   8  172.24    3.06   0
   2 -15  -8  141.59    2.79   0
   1  15  -8   53.64    3.60   0
  -1  15   8   57.06    2.50   0
   1  15  -8   38.69    3.43   0
   1 -15  -8   49.00    2.30   0
   0  15  -8   58.52    2.47   0
   0  15  -8   52.20    3.00   0
   0  15   8   77.50    2.60   0
   0 -15  -8   76.71    2.56   0
   1  15   8   10.73    2.13   0
  -1  15  -8    8.66    2.22   0
  -1  15  -8    9.90    2.08   0
  -1 -15  -8   12.84    2.28   0
  -2  15  -8   29.51    2.25   0
  -2  15  -8   33.09    2.46   0
   2  15   8   41.33    2.42   0
  -2 -15  -8   44.14    2.55   0
  -3  15  -8    8.57    2.16   0
   3  15   8   14.82    2.39   0
  -3  15  -8    6.73    2.37   0
  -3 -15  -8   11.28    2.40   0
  -4  15  -8    2.21    2.49   0
   4  15   8    1.86    2.47   0
  -4  15  -8    2.55    1.64   0
  -4 -15  -8    2.31    2.62   0
  -5  16   8    4.02    2.71   0
   5 -16  -8    9.02    2.80   0
  -4  16   8   19.96    2.55   0
   4 -16  -8   16.85    2.63   0
  -3  16   8    2.28    1.65   0
   3 -16  -8    1.59    2.27   0
  -2  16   8    5.96    2.32   0
   2 -16  -8    5.86    2.23   0
   1  16  -8   47.97    3.89   0
  -1  16   8   53.86    2.49   0
   1  16  -8   36.83    3.51   0
   1 -16  -8   45.67    2.37   0
   0  16  -8   38.93    2.79   0
   0  16  -8   32.05    2.46   0
   0  16   8   55.61    2.52   0
   0 -16  -8   48.12    2.45   0
   1  16   8   69.76    2.53   0
  -1  16  -8   54.22    2.58   0
  -1  16  -8   49.97    2.38   0
  -1 -16  -8   79.26    2.61   0
  -2  16  -8   20.87    2.26   0
   2  16   8   31.37    2.33   0
  -2  16  -8   19.91    2.44   0
  -2 -16  -8   37.20    2.53   0
   3  16   8    0.81    2.29   0
  -3  16  -8    3.95    2.38   0
  -3  16  -8    1.00    2.24   0
  -3 -16  -8    5.98    2.41   0
  -4  16  -8    5.96    2.37   0
  -4  16  -8    8.53    2.67   0
   4  16   8    7.58    2.58   0
  -4 -16  -8   12.30    2.66   0
  -5  17   8    4.15    2.86   0
   5 -17  -8   -0.87    2.78   0
  -4  17   8   11.76    2.71   0
   4 -17  -8   15.18    2.68   0
  -3  17   8   50.33    2.66   0
   3 -17  -8   35.62    2.54   0
  -2  17   8  125.66    2.46   0
   2 -17  -8  110.40    2.72   0
   1  17  -8   42.93    3.92   0
  -1  17   8   46.77    2.47   0
   1  17  -8   34.11    3.54   0
   1 -17  -8   44.00    2.34   0
   0  17  -8   63.28    3.02   0
   0  17  -8   58.44    2.77   0
   0  17   8   78.95    2.68   0
   0 -17  -8   77.28    2.07   0
   1  17   8    2.80    2.20   0
  -1  17  -8   -0.72    2.18   0
  -1  17  -8    1.71    2.05   0
  -1 -17  -8    1.57    2.26   0
  -2  17  -8   16.13    2.19   0
  -2  17  -8   13.85    2.88   0
   2  17   8   20.13    2.31   0
  -2 -17  -8   18.12    2.48   0
   3  17   8    8.35    2.39   0
  -3  17  -8    4.42    2.23   0
  -3  17  -8    5.28    2.44   0
  -3 -17  -8   10.62    2.59   0
  -4  17  -8    5.55    2.70   0
   4  17   8    3.04    2.57   0
  -4  17  -8   -1.63    2.44   0
  -4 -17  -8    2.42    2.67   0
   5 -18  -8    5.30    2.88   0
  -4  18   8    5.52    2.59   0
   4 -18  -8    2.30    2.58   0
  -3  18   8    7.48    1.74   0
   3 -18  -8    3.43    2.38   0
  -2  18   8   23.06    2.55   0
   2 -18  -8   22.18    2.44   0
   1  18  -8    1.28    3.03   0
  -1  18   8    1.89    2.20   0
   1  18  -8    0.69    3.15   0
   1 -18  -8    3.19    2.26   0
   0  18  -8   53.24    2.93   0
   0  18  -8   50.01    3.18   0
   0  18   8   70.44    2.56   0
   0 -18  -8   72.31    2.54   0
   1  18   8   22.90    2.32   0
  -1  18  -8   16.40    2.15   0
  -1  18  -8   16.67    2.87   0
  -1 -18  -8   21.15    2.38   0
  -2  18  -8   13.41    2.38   0
  -2  18  -8   12.60    2.68   0
   2  18   8   15.04    2.28   0
  -2 -18  -8   16.08    2.38   0
   3  18   8    0.19    2.38   0
  -3  18  -8    2.01    1.58   0
  -3  18  -8    1.09    2.60   0
  -3 -18  -8    3.20    2.46   0
  -4  18  -8    2.05    2.59   0
  -4  18  -8   -1.08    2.68   0
   4  18   8   -3.36    3.20   0
  -4 -18  -8    0.33    2.77   0
  -4  19   8    9.31    2.70   0
   4 -19  -8    6.69    2.70   0
  -3  19   8   18.24    2.50   0
   3 -19  -8   17.90    2.46   0
  -2  19   8    1.42    2.30   0
   2 -19  -8    5.87    2.37   0
   1  19  -8   30.68    3.88   0
  -1  19   8   31.53    2.54   0
   1  19  -8   29.17    3.95   0
   1 -19  -8   31.91    2.42   0
   0  19  -8    9.73    2.75   0
   0  19  -8    5.83    2.74   0
   0  19   8   10.91    2.18   0
   0 -19  -8    6.72    2.17   0
  -1  19  -8    3.40    2.36   0
  -1  19  -8    2.84    2.17   0
   1  19   8    6.33    2.24   0
  -1 -19  -8    6.10    2.27   0
   2  19   8    9.91    2.35   0
  -2  19  -8   11.15    2.25   0
  -2  19  -8    9.61    2.43   0
  -2 -19  -8   12.31    2.35   0
   3  19   8    2.19    2.90   0
  -3  19  -8    1.76    2.54   0
  -3  19  -8    1.61    2.31   0
  -3 -19  -8    6.34    2.44   0
   4  19   8    0.96    2.67   0
  -4  19  -8   -0.21    2.77   0
  -4  19  -8    1.42    2.56   0
  -4 -19  -8    1.27    2.73   0
  -4  20   8    4.57    1.91   0
   4 -20  -8    5.51    2.70   0
  -3  20   8    0.23    2.51   0
   3 -20  -8    2.28    1.74   0
  -2  20   8   29.51    2.56   0
   2 -20  -8   34.46    2.53   0
   1  20  -8   14.53    3.39   0
  -1  20   8   12.30    2.46   0
   1  20  -8   14.30    3.55   0
   1 -20  -8   15.18    2.35   0
   0  20  -8   26.50    2.87   0
   0  20  -8   26.43    3.08   0
   0  20   8   38.23    2.47   0
   0 -20  -8   32.98    2.45   0
  -1  20  -8    1.82    2.11   0
  -1  20  -8    3.10    2.28   0
   1  20   8    3.95    2.25   0
  -1 -20  -8    3.96    2.26   0
   2  20   8    2.11    2.38   0
  -2  20  -8    2.43    2.24   0
  -2  20  -8    3.47    2.43   0
  -2 -20  -8    1.74    2.42   0
   3  20   8    6.26    2.62   0
  -3  20  -8    4.20    2.36   0
  -3  20  -8    3.47    2.55   0
  -3 -20  -8    8.37    2.61   0
  -4  20  -8    2.57    2.62   0
  -4 -20  -8    1.83    2.88   0
  -4  21   8    4.58    2.77   0
   4 -21  -8    8.98    2.81   0
  -3  21   8    1.12    2.48   0
   3 -21  -8    0.45    2.47   0
  -2  21   8    3.73    2.58   0
   2 -21  -8    1.80    1.67   0
   1  21  -8   18.24    3.50   0
  -1  21   8   19.32    2.42   0
   1  21  -8   17.89    4.00   0
   1 -21  -8   14.46    2.44   0
   0  21  -8   10.26    2.76   0
   0  21  -8   12.24    2.52   0
   0  21   8   13.22    2.36   0
   0 -21  -8    8.89    2.35   0
  -1  21  -8    0.25    2.20   0
  -1  21  -8    2.41    2.38   0
   1  21   8   -0.08    2.36   0
  -1 -21  -8    0.08    2.41   0
   2  21   8    8.38    2.47   0
  -2  21  -8    7.74    2.53   0
  -2  21  -8    9.39    2.28   0
  -2 -21  -8   12.11    2.55   0
   3  21   8    4.11    2.65   0
  -3  21  -8    3.14    2.71   0
  -3  21  -8    2.81    2.39   0
  -3 -21  -8    1.20    2.66   0
  -4  22   8    8.36    2.85   0
   4 -22  -8    7.49    2.83   0
  -3  22   8    3.73    2.60   0
   3 -22  -8    5.45    2.60   0
  -2  22   8   22.21    2.66   0
   2 -22  -8   21.73    1.90   0
   1  22  -8    6.46    3.91   0
   1  22  -8    7.12    3.71   0
  -1  22   8    8.57    2.39   0
   1 -22  -8    7.65    2.38   0
   0  22  -8    0.48    2.71   0
   0  22   8    2.69    2.34   0
   0  22  -8    1.33    2.89   0
   0 -22  -8    1.55    2.38   0
  -1  22  -8   29.19    2.52   0
  -1  22  -8   32.84    2.74   0
   1  22   8   46.51    2.54   0
  -1 -22  -8   43.23    2.53   0
   2  22   8    5.38    2.45   0
  -2  22  -8    2.53    2.58   0
  -2  22  -8   -0.11    2.39   0
  -2 -22  -8    4.89    2.54   0
   3  22   8    7.10    3.29   0
  -3  22  -8    5.10    2.70   0
  -3  22  -8    0.85    2.56   0
  -3 -22  -8    5.53    2.72   0
  -3  23   8    3.43    2.68   0
   3 -23  -8   -0.32    2.69   0
  -2  23   8    1.09    2.51   0
   2 -23  -8    0.31    2.55   0
  -1  23   8   15.19    2.44   0
   1  23  -8    9.52    4.09   0
   1  23  -8    9.10    3.85   0
   1 -23  -8    7.63    2.30   0
   0  23   8   38.44    2.62   0
   0  23  -8   29.11    3.08   0
   0  23  -8   30.75    3.36   0
   0 -23  -8   34.11    2.50   0
  -1  23  -8   12.98    2.45   0
  -1  23  -8   18.37    2.67   0
   1  23   8   22.48    2.60   0
  -1 -23  -8   22.40    2.60   0
   2  23   8    2.28    2.98   0
  -2  23  -8    1.94    2.58   0
  -2  23  -8    2.96    2.41   0
  -2 -23  -8    3.05    2.62   0
   3  23   8    2.10    2.69   0
  -3  23  -8    0.52    2.81   0
  -3  23  -8    2.92    2.58   0
  -3 -23  -8    2.57    2.74   0
  -3  24   8    3.86    2.79   0
   3 -24  -8    8.02    2.73   0
  -2  24   8    3.61    2.62   0
   2 -24  -8    7.49    2.53   0
   1  24  -8    5.51    4.08   0
  -1  24   8    9.18    2.46   0
   1  24  -8    4.21    3.85   0
   1 -24  -8    3.60    2.45   0
   0  24   8    0.74    2.47   0
   0  24  -8    2.46    2.90   0
   0  24  -8    3.27    3.06   0
   0 -24  -8    3.56    2.41   0
  -1  24  -8    0.69    2.93   0
  -1  24  -8    2.02    3.09   0
   1  24   8    2.85    2.52   0
  -1 -24  -8   -1.32    2.39   0
   2  24   8    0.77    2.65   0
  -2  24  -8    2.84    2.69   0
  -2  24  -8    0.94    2.47   0
  -2 -24  -8    2.06    2.68   0
  -3  25   8   -2.14    2.91   0
   3 -25  -8    1.38    2.03   0
  -2  25   8   -1.50    2.55   0
   2 -25  -8    3.27    2.64   0
   1  25  -8    3.13    4.70   0
  -1  25   8    3.09    2.58   0
   1  25  -8    2.68    4.34   0
   1 -25  -8    3.23    2.56   0
   0  25   8   -0.22    2.52   0
   0  25  -8    2.52    3.03   0
   0  25  -8    2.83    3.20   0
   0 -25  -8    2.64    2.54   0
  -1  25  -8    5.53    3.02   0
  -1  25  -8    3.29    3.24   0
   1  25   8    1.94    2.59   0
  -1 -25  -8    2.76    2.51   0
   2  25   8    6.18    3.26   0
  -2  25  -8    6.63    2.52   0
  -2  25  -8    4.76    2.79   0
  -2 -25  -8    3.60    2.75   0
  -2  26   8    2.92    2.70   0
   2 -26  -8    3.59    2.70   0
   1  26  -8    1.26    4.42   0
  -1  26   8    0.93    2.59   0
   1  26  -8    0.73    5.07   0
   1 -26  -8    2.83    2.62   0
   0  26  -8    1.12    3.00   0
   0  26   8    1.21    2.61   0
   0  26  -8    0.55    3.26   0
   0 -26  -8    0.11    2.59   0
   1  26   8   -0.60    2.59   0
  -1  26  -8    1.73    3.14   0
  -1  26  -8    3.05    2.63   0
  -1 -26  -8    1.98    2.59   0
   2  26   8   -1.48    2.82   0
  -2  26  -8    0.12    2.68   0
  -2  26  -8    1.39    2.87   0
  -2 -26  -8    2.28    2.82   0
  -2  27   8    2.61    2.78   0
   2 -27  -8    2.47    2.93   0
   1  27  -8    3.15    5.11   0
   1  27  -8    2.31    5.32   0
  -1  27   8    1.36    2.67   0
   1 -27  -8   -0.40    2.76   0
   0  27  -8    0.65    3.22   0
   0  27   8    4.10    2.61   0
   0  27  -8    1.35    3.41   0
   0 -27  -8    0.72    2.68   0
  -1  27  -8    1.53    2.55   0
   1  27   8    1.61    2.71   0
  -1  27  -8   -1.71    2.81   0
  -1 -27  -8    2.73    2.78   0
   1  28  -8    1.13    5.50   0
  -1  28   8    2.00    2.77   0
   1  28  -8    1.80    5.86   0
   1 -28  -8   -1.82    2.83   0
   0  28  -8   -1.07    3.26   0
   0  28   8    2.80    2.76   0
   0  28  -8    2.01    3.54   0
   0 -28  -8    4.25    2.79   0
  -1 -28  -8   -0.61    2.83   0
  -6   0   9    1.18    3.41   0
   6   0  -9    0.12    2.90   0
   5   0  -9    1.64    2.51   0
  -5   0   9    1.83    3.01   0
  -4   0   9   13.40    2.46   0
   4   0  -9   12.53    2.81   0
  -3   0   9   66.53    2.67   0
   3   0  -9   56.89    2.46   0
  -2   0   9    3.97    2.13   0
   2   0  -9    4.01    2.51   0
   1   0  -9   -0.38    1.95   0
  -1   0   9    2.63    1.89   0
   0   0   9   21.59    2.08   0
   0   0  -9   29.11    2.21   0
   1   0   9   49.98    2.18   0
  -1   0  -9   61.70    2.39   0
  -2   0  -9   -0.35    2.20   0
   2   0   9    5.25    1.48   0
  -3   0  -9  110.51    2.66   0
  -4   0  -9   11.01    1.80   0
  -4   0  -9    7.43    2.37   0
  -5   0  -9    0.92    1.70   0
  -5   0  -9   -1.43    2.75   0
  -6   1   9   -1.24    2.77   0
   6   1  -9    0.05    2.93   0
   6  -1  -9   -1.58    2.89   0
  -6  -1   9    1.60    3.40   0
  -5   1   9    9.81    3.08   0
   5   1  -9    8.55    2.58   0
   5  -1  -9   10.31    2.52   0
  -5  -1   9    8.75    3.09   0
  -4   1   9  101.02    2.92   0
   4   1  -9   71.77    2.76   0
  -4  -1   9   89.77    3.67   0
   4  -1  -9   67.81    2.71   0
  -3   1   9   56.28    2.51   0
   3   1  -9   45.69    2.84   0
  -3  -1   9   49.80    2.59   0
   3  -1  -9   44.02    2.37   0
  -2   1   9   38.85    2.43   0
   2   1  -9   34.72    2.28   0
  -2  -1   9   40.63    2.49   0
   2  -1  -9   35.94    2.28   0
   1   1  -9   40.96    2.18   0
  -1   1   9   31.82    2.05   0
  -1  -1   9   34.90    2.23   0
   1  -1  -9   37.35    2.22   0
   0   1   9   25.45    2.12   0
   0   1  -9   29.05    2.23   0
   0  -1  -9   32.69    2.25   0
   0  -1   9   26.12    2.00   0
  -1   1  -9   54.42    2.35   0
   1   1   9   47.77    2.21   0
   1  -1   9   42.31    2.18   0
  -1  -1  -9   57.93    2.39   0
   2   1   9  197.88    2.88   0
  -2   1  -9  227.55    3.16   0
   2  -1   9  194.61    2.90   0
  -2  -1  -9  251.95    3.18   0
  -3   1  -9    7.31    1.58   0
  -3   1  -9    5.99    2.30   0
   3   1   9    4.23    2.08   0
  -3  -1  -9    7.78    2.17   0
  -4   1  -9   26.88    2.57   0
  -4   1  -9   32.58    2.44   0
  -4  -1  -9   29.91    2.56   0
  -4  -1  -9   31.17    2.45   0
  -5   1  -9    0.29    2.55   0
  -5   1  -9    2.68    2.62   0
  -5  -1  -9    3.47    2.74   0
  -5  -1  -9    1.54    2.46   0
  -6   2   9    1.50    2.81   0
   6   2  -9   -0.04    3.53   0
  -6  -2   9    2.44    3.41   0
   6  -2  -9    2.31    2.87   0
  -5   2   9    3.21    2.41   0
   5   2  -9    3.49    2.48   0
  -5  -2   9    2.67    2.51   0
   5  -2  -9    0.68    3.07   0
  -4   2   9   25.43    2.50   0
   4   2  -9   21.11    2.36   0
  -4  -2   9   25.06    3.01   0
   4  -2  -9   22.93    2.34   0
  -3   2   9   54.81    3.09   0
   3   2  -9   47.03    2.84   0
  -3  -2   9   66.37    2.76   0
   3  -2  -9   51.78    2.45   0
  -2   2   9   44.68    2.41   0
   2   2  -9   44.32    2.42   0
  -2  -2   9   48.53    2.46   0
   2  -2  -9   43.89    2.27   0
   1   2  -9  130.85    2.98   0
  -1   2   9  123.98    2.74   0
   1  -2  -9  135.65    2.68   0
  -1  -2   9  119.17    2.81   0
   0   2   9   17.48    2.09   0
   0   2  -9   17.09    2.10   0
   0  -2  -9   18.87    1.64   0
   0  -2   9   16.58    1.98   0
  -1   2  -9    4.22    2.15   0
   1   2   9    3.78    2.00   0
   1  -2   9    4.71    1.95   0
  -1  -2  -9    2.24    1.57   0
  -2   2  -9   53.29    1.86   0
   2   2   9   53.18    2.27   0
  -2  -2  -9   58.29    2.43   0
   2  -2   9   44.22    2.18   0
   3   2   9   23.62    1.64   0
  -3   2  -9   28.27    2.41   0
  -3   2  -9   22.66    2.23   0
  -3  -2  -9   26.07    2.36   0
  -4   2  -9    2.37    2.29   0
  -4   2  -9    0.43    2.44   0
  -4  -2  -9    1.46    2.46   0
  -4  -2  -9    2.23    2.32   0
  -5   2  -9    0.56    2.78   0
  -5   2  -9    1.37    2.54   0
  -5  -2  -9    2.89    2.76   0
  -5  -2  -9    1.89    2.51   0
  -6   3   9   -2.83    2.83   0
   6   3  -9   -1.82    3.55   0
   6  -3  -9    0.40    2.91   0
  -6  -3   9    0.92    2.77   0
  -5   3   9    9.82    2.56   0
   5   3  -9   10.10    3.16   0
  -5  -3   9   12.66    3.13   0
   5  -3  -9    8.84    2.64   0
  -4   3   9    2.38    2.28   0
   4   3  -9    0.64    2.64   0
  -4  -3   9    3.95    2.73   0
   4  -3  -9    2.07    2.32   0
  -3   3   9    9.80    2.23   0
   3   3  -9    8.11    2.19   0
  -3  -3   9    9.67    2.19   0
   3  -3  -9    4.93    2.15   0
  -2   3   9    5.36    2.08   0
   2   3  -9    3.78    2.55   0
  -2  -3   9    6.17    2.61   0
   2  -3  -9    5.94    2.00   0
   1   3  -9  282.63    3.83   0
  -1   3   9  255.57    3.38   0
   1  -3  -9  285.29    3.38   0
  -1  -3   9  233.83    3.76   0
   0   3   9  138.80    2.82   0
   0   3  -9  152.53    2.92   0
   0  -3   9  131.81    2.61   0
   0  -3  -9  160.73    2.93   0
  -1   3  -9  162.62    2.88   0
   1   3   9  150.46    2.67   0
   1  -3   9  122.65    2.68   0
  -1  -3  -9  169.14    2.88   0
  -2   3  -9   51.94    1.86   0
   2   3   9   52.58    2.32   0
  -2  -3  -9   65.37    1.95   0
   2  -3   9   46.76    1.74   0
  -3   3  -9   38.46    2.41   0
   3   3   9   36.02    2.21   0
  -3   3  -9   45.24    2.29   0
  -3  -3  -9   40.55    2.40   0
  -4   3  -9    8.63    2.48   0
  -4   3  -9    5.17    2.35   0
  -4  -3  -9   10.85    2.48   0
  -4  -3  -9    7.38    2.30   0
  -5   3  -9    0.68    2.76   0
  -5   3  -9    0.51    2.54   0
  -5  -3  -9    7.87    2.86   0
  -5  -3  -9    2.42    1.74   0
  -6   4   9    1.26    3.49   0
  -6  -4   9    0.72    3.50   0
   6  -4  -9    0.41    3.63   0
  -5   4   9    1.39    2.40   0
   5   4  -9   -0.74    3.11   0
   5  -4  -9    2.21    2.47   0
  -5  -4   9    2.37    3.07   0
  -4   4   9    5.90    2.24   0
   4   4  -9    4.25    2.71   0
  -4  -4   9    5.69    2.32   0
   4  -4  -9    6.74    2.27   0
  -3   4   9   32.98    2.36   0
   3   4  -9   28.35    2.82   0
  -3  -4   9   33.98    3.08   0
   3  -4  -9   33.37    2.29   0
  -2   4   9  132.17    2.91   0
   2   4  -9  122.38    3.41   0
   2  -4  -9  120.61    2.66   0
  -2  -4   9  128.82    3.12   0
   1   4  -9   61.99    3.07   0
  -1   4   9   55.43    2.46   0
   1  -4  -9   66.35    2.46   0
  -1  -4   9   47.53    2.43   0
   0   4   9  575.50    4.46   0
   0   4  -9  609.74    4.73   0
   0  -4   9  465.22    4.27   0
   0  -4  -9  648.26    4.54   0
  -1   4  -9   10.59    1.98   0
   1   4   9   10.31    2.01   0
   1  -4   9    6.83    1.85   0
  -1  -4  -9   10.40    2.14   0
   2   4   9   57.94    2.33   0
  -2   4  -9   64.98    2.48   0
  -2  -4  -9   69.30    2.59   0
  -3   4  -9   11.26    2.33   0
  -3   4  -9   15.82    2.19   0
   3   4   9    9.52    2.11   0
  -3  -4  -9   13.49    1.60   0
  -4   4  -9   13.79    2.48   0
  -4   4  -9   15.88    2.29   0
  -4  -4  -9   13.32    2.56   0
  -4  -4  -9   13.06    2.36   0
  -5   4  -9    5.73    2.80   0
  -5   4  -9    5.49    2.58   0
  -5  -4  -9    0.72    2.77   0
  -5  -4  -9    7.39    2.65   0
  -6   5   9    1.22    2.80   0
  -6  -5   9    2.07    3.49   0
   6  -5  -9   -0.55    2.88   0
  -5   5   9    7.46    2.44   0
   5   5  -9    7.01    3.18   0
  -5  -5   9   10.56    3.07   0
   5  -5  -9   11.36    2.53   0
  -4   5   9    2.25    2.28   0
   4   5  -9    2.93    2.81   0
   4  -5  -9    3.84    2.27   0
  -4  -5   9    4.33    2.79   0
   3   5  -9   13.49    2.73   0
  -3   5   9   15.21    2.31   0
   3  -5  -9   14.17    2.20   0
  -3  -5   9   17.28    2.88   0
  -2   5   9  121.12    2.78   0
   2   5  -9  109.47    3.33   0
  -2  -5   9  107.28    3.02   0
   2  -5  -9  105.88    2.58   0
   1   5  -9   58.37    2.95   0
  -1   5   9   51.37    2.45   0
  -1  -5   9   43.93    2.38   0
   1  -5  -9   56.86    2.43   0
   0   5   9   59.39    2.63   0
   0   5  -9   61.77    2.42   0
   0  -5  -9   75.80    2.67   0
   0  -5   9   46.69    2.25   0
  -1   5  -9    2.36    1.37   0
   1   5   9   -0.32    1.88   0
   1  -5   9    2.57    1.84   0
  -1  -5  -9    3.08    2.02   0
  -2   5  -9  192.47    3.19   0
   2   5   9  198.08    2.53   0
  -2   5  -9  209.80    3.12   0
  -2  -5  -9  254.07    3.25   0
  -3   5  -9   23.78    2.34   0
   3   5   9   16.59    2.19   0
  -3   5  -9   19.85    2.23   0
  -3  -5  -9   22.16    2.37   0
  -4   5  -9    3.84    2.51   0
  -4   5  -9   -1.18    2.23   0
  -4  -5  -9   -0.90    1.70   0
  -4  -5  -9    2.08    2.29   0
  -5   5  -9    4.76    2.81   0
  -5   5  -9    3.22    2.60   0
  -5  -5  -9    2.59    2.59   0
  -5  -5  -9    4.81    1.91   0
  -6   6   9    3.55    2.89   0
  -6  -6   9    2.80    3.61   0
   6  -6  -9    7.97    2.96   0
  -6  -6   9    3.78    3.32   0
  -5   6   9    1.86    2.40   0
   5   6  -9    1.55    3.66   0
  -5  -6   9    4.29    3.13   0
   5  -6  -9    2.47    2.49   0
  -4   6   9   17.18    2.37   0
   4   6  -9   15.45    3.04   0
   4  -6  -9   14.95    2.37   0
  -4  -6   9   23.43    3.57   0
  -3   6   9    8.23    2.23   0
   3   6  -9    6.37    3.07   0
   3  -6  -9    7.17    2.04   0
  -3  -6   9    8.50    3.14   0
  -2   6   9    8.58    2.06   0
   2   6  -9    7.82    2.67   0
  -2  -6   9    6.48    2.59   0
   2  -6  -9    6.39    2.05   0
   1   6  -9   11.35    2.66   0
  -1   6   9    9.01    2.12   0
  -1  -6   9    9.38    2.06   0
   1  -6  -9    9.61    1.57   0
   0   6   9  118.95    2.67   0
   0   6  -9  119.01    2.84   0
   0  -6   9   82.67    2.42   0
   0  -6  -9  134.29    2.36   0
  -1   6  -9   44.04    2.24   0
   1   6   9   50.67    2.21   0
  -1  -6  -9   58.82    2.34   0
   1  -6   9   37.57    2.09   0
  -2   6  -9    7.89    2.11   0
   2   6   9    9.38    2.11   0
  -2   6  -9    9.79    1.99   0
  -2  -6  -9   11.31    1.63   0
  -3   6  -9   48.51    2.58   0
   3   6   9   54.66    2.31   0
  -3   6  -9   53.59    2.39   0
  -3  -6  -9   63.67    2.51   0
  -4   6  -9   19.16    2.64   0
  -4   6  -9   20.77    2.42   0
  -4  -6  -9   20.80    2.40   0
  -5   6  -9   -2.22    1.92   0
  -5   6  -9   -0.92    1.77   0
  -5  -6  -9   -1.37    1.96   0
  -5  -6  -9    1.23    2.52   0
  -6   7   9   -2.08    2.93   0
   6  -7  -9    1.00    2.84   0
  -6  -7   9    1.59    4.10   0
  -6  -7   9    0.93    3.94   0
  -5   7   9    9.57    2.54   0
  -5  -7   9   11.97    3.70   0
   5  -7  -9    7.85    2.57   0
  -4   7   9    5.77    2.34   0
   4   7  -9    6.88    3.38   0
   4  -7  -9    8.96    2.24   0
  -4  -7   9    8.60    3.32   0
   3   7  -9   43.93    3.49   0
  -3   7   9   57.28    2.47   0
  -3  -7   9   54.36    3.30   0
   3  -7  -9   50.03    2.34   0
  -2   7   9   48.48    2.37   0
   2   7  -9   41.54    3.36   0
  -2  -7   9   36.95    3.26   0
   2  -7  -9   42.81    2.27   0
   1   7  -9   67.28    3.07   0
  -1   7   9   64.87    2.44   0
   1  -7  -9   58.66    2.35   0
  -1  -7   9   42.89    2.45   0
   0   7  -9  178.96    3.55   0
   0   7   9  183.58    2.95   0
   0  -7  -9  201.66    3.00   0
   0  -7   9  129.34    2.92   0
   1   7   9   76.78    2.40   0
  -1   7  -9   75.58    2.34   0
  -1  -7  -9   94.33    2.58   0
   2   7   9    9.05    2.06   0
  -2   7  -9    8.14    2.24   0
  -2   7  -9    6.80    2.13   0
  -2  -7  -9    7.56    2.26   0
  -3   7  -9   -0.55    2.26   0
   3   7   9    1.70    2.08   0
  -3   7  -9   -2.76    2.15   0
  -3  -7  -9    1.08    2.21   0
  -4   7  -9    5.69    2.34   0
  -4   7  -9    0.61    2.55   0
  -4  -7  -9    1.84    2.33   0
  -5   7  -9    2.45    2.55   0
  -5   7  -9   -1.04    2.80   0
  -5  -7  -9   -3.39    2.64   0
  -5  -7  -9    0.38    2.01   0
  -5   8   9   -0.26    2.38   0
   5  -8  -9    4.88    2.42   0
  -5  -8   9    2.38    3.37   0
  -5  -8   9    2.07    3.64   0
  -4   8   9    2.83    2.24   0
   4   8  -9    4.81    3.78   0
   4  -8  -9    4.03    2.34   0
  -4  -8   9    3.23    3.28   0
  -3   8   9   30.99    2.47   0
   3   8  -9   24.98    3.39   0
  -3  -8   9   31.08    3.38   0
   3  -8  -9   23.57    2.27   0
  -2   8   9   25.24    2.27   0
   2   8  -9   24.36    3.12   0
  -2  -8   9   20.33    2.96   0
   2  -8  -9   18.82    1.55   0
   1   8  -9   75.76    3.15   0
  -1   8   9   72.17    2.56   0
   1  -8  -9   75.55    2.44   0
  -1  -8   9   50.67    2.50   0
   0   8  -9   22.93    2.18   0
   0   8   9   22.64    2.21   0
   0  -8  -9   27.83    2.16   0
   0  -8   9   15.73    2.02   0
  -1   8  -9   67.84    2.43   0
  -1   8  -9   72.46    2.39   0
   1   8   9   79.60    2.42   0
  -1  -8  -9   90.49    2.53   0
   2   8   9    9.74    2.08   0
  -2   8  -9    9.88    2.06   0
  -2   8  -9   12.84    2.01   0
  -2  -8  -9   12.37    2.26   0
  -3   8  -9    9.24    1.61   0
  -3   8  -9   11.19    2.40   0
   3   8   9    8.21    1.61   0
  -3  -8  -9   17.37    2.35   0
  -4   8  -9    8.25    2.29   0
   4   8   9    5.72    2.39   0
  -4   8  -9    9.76    2.50   0
  -4  -8  -9    8.47    2.47   0
  -5   8  -9    1.77    2.55   0
  -5   8  -9   -3.24    2.83   0
  -5  -8  -9    2.07    2.67   0
  -5  -8  -9    0.46    2.07   0
  -5   9   9    0.46    2.48   0
   5  -9  -9    4.29    2.57   0
  -5  -9   9    0.63    3.80   0
  -5  -9   9    0.72    4.41   0
  -4   9   9   11.12    2.34   0
   4  -9  -9    6.06    2.37   0
  -4  -9   9   11.96    4.12   0
  -3   9   9  102.43    2.77   0
   3   9  -9   77.82    5.03   0
   3  -9  -9   87.09    2.57   0
  -3  -9   9   88.44    4.96   0
  -2   9   9   23.43    2.36   0
   2   9  -9   23.21    3.20   0
  -2  -9   9   16.23    2.91   0
   2  -9  -9   22.61    2.27   0
  -1   9   9    8.94    2.10   0
   1   9  -9    7.58    2.23   0
   1  -9  -9   10.20    2.09   0
  -1  -9   9    5.19    2.37   0
   0   9  -9    3.92    2.07   0
   0   9   9    3.84    1.98   0
   0  -9  -9    2.70    2.01   0
  -1   9  -9   75.15    2.52   0
   1   9   9   97.56    2.51   0
  -1   9  -9   79.31    2.57   0
  -1  -9  -9  109.67    2.67   0
  -2   9  -9   43.09    2.36   0
  -2   9  -9   37.32    2.48   0
   2   9   9   46.48    2.31   0
  -2  -9  -9   58.61    2.52   0
  -3   9  -9   12.78    2.33   0
   3   9   9   15.47    2.16   0
  -3   9  -9   10.26    2.21   0
  -3  -9  -9   17.00    2.25   0
  -4   9  -9    3.75    2.42   0
  -4   9  -9    2.63    1.80   0
   4   9   9    0.97    2.27   0
  -4  -9  -9    3.07    2.34   0
  -5   9  -9    4.16    2.56   0
  -5   9  -9    3.54    2.84   0
  -5  -9  -9    4.51    2.85   0
  -5  -9  -9    0.67    2.71   0
  -5  10   9    5.75    2.59   0
   5 -10  -9    6.86    2.60   0
  -4  10   9    5.04    2.33   0
   4 -10  -9    2.00    2.34   0
  -3  10   9   48.40    2.51   0
   3 -10  -9   44.84    2.39   0
  -2  10   9   87.70    2.21   0
   2  10  -9   82.25    4.07   0
   2 -10  -9   86.99    2.54   0
  -1  10   9   60.59    2.47   0
   1  10  -9   60.97    2.70   0
   1 -10  -9   58.21    2.33   0
   0  10  -9   70.93    2.69   0
   0  10  -9   83.92    2.61   0
   0  10   9   94.10    2.06   0
   0 -10  -9   99.50    2.54   0
   1  10   9   39.68    2.28   0
  -1  10  -9   37.97    2.13   0
  -1  10  -9   29.00    2.28   0
  -1 -10  -9   45.35    2.38   0
  -2  10  -9    1.34    2.02   0
  -2  10  -9   -2.12    2.12   0
   2  10   9   -2.50    2.04   0
  -2 -10  -9    1.22    2.21   0
  -3  10  -9   49.49    2.58   0
  -3  10  -9   56.40    2.47   0
   3  10   9   55.68    2.48   0
  -3 -10  -9   73.91    2.68   0
  -4  10  -9    0.56    2.35   0
  -4  10  -9    2.37    2.55   0
   4  10   9    5.14    2.21   0
  -4 -10  -9    4.19    2.47   0
  -5  10  -9   -0.22    2.63   0
  -5  10  -9    1.33    2.83   0
  -5 -10  -9    2.81    2.92   0
  -5 -10  -9   -1.31    2.79   0
  -5  11   9    1.98    2.54   0
   5 -11  -9    0.85    2.60   0
  -4  11   9    9.29    1.68   0
   4 -11  -9    9.28    2.39   0
  -3  11   9   13.34    2.41   0
   3 -11  -9   11.44    2.31   0
   2  11  -9   10.51    4.07   0
  -2  11   9   14.87    2.23   0
   2  11  -9   12.01    3.71   0
   2 -11  -9   14.48    2.17   0
   1  11  -9   79.47    3.49   0
  -1  11   9  116.40    2.83   0
   1  11  -9  110.08    3.56   0
   1 -11  -9  102.88    2.62   0
   0  11  -9   34.77    2.35   0
   0  11  -9   43.85    2.32   0
   0  11   9   43.19    1.88   0
   0 -11  -9   55.51    2.42   0
  -1  11  -9   25.41    2.23   0
   1  11   9   35.13    2.34   0
  -1  11  -9   26.64    2.56   0
  -1 -11  -9   38.75    2.44   0
  -2  11  -9    7.75    2.29   0
  -2  11  -9    7.90    1.98   0
   2  11   9    6.28    2.12   0
  -2 -11  -9   11.25    2.29   0
  -3  11  -9   15.49    2.48   0
  -3  11  -9   16.84    2.30   0
   3  11   9   21.73    2.30   0
  -3 -11  -9   24.28    2.44   0
  -4  11  -9    9.26    2.58   0
  -4  11  -9    6.99    2.40   0
   4  11   9    7.43    2.35   0
  -4 -11  -9    9.49    2.48   0
  -5  11  -9    0.24    1.94   0
  -5  11  -9   -0.13    2.91   0
  -5 -11  -9    2.08    3.02   0
  -5 -11  -9    0.52    2.81   0
  -5  12   9    7.50    2.75   0
   5 -12  -9   12.02    2.69   0
  -4  12   9   29.08    2.63   0
   4 -12  -9   25.59    1.82   0
  -3  12   9   71.69    2.70   0
   3 -12  -9   69.33    2.56   0
  -2  12   9   27.38    2.38   0
   2 -12  -9   26.75    2.24   0
   1  12  -9   40.78    3.11   0
  -1  12   9   57.67    2.54   0
   1  12  -9   58.84    3.22   0
   1 -12  -9   57.33    2.43   0
   0  12  -9   61.16    3.04   0
   0  12  -9   67.92    2.92   0
   0  12   9   82.55    2.57   0
   0 -12  -9   87.04    2.64   0
   1  12   9   31.31    2.32   0
  -1  12  -9   18.81    2.36   0
  -1  12  -9   21.45    2.15   0
  -1 -12  -9   33.49    2.39   0
  -2  12  -9   48.31    2.46   0
  -2  12  -9   49.43    2.38   0
   2  12   9   57.66    2.40   0
  -2 -12  -9   72.77    2.64   0
  -3  12  -9   30.67    2.49   0
  -3  12  -9   31.20    2.35   0
   3  12   9   36.52    2.41   0
  -3 -12  -9   51.53    2.59   0
   4  12   9    2.75    2.36   0
  -4  12  -9    0.43    2.61   0
  -4  12  -9    2.88    2.38   0
  -4 -12  -9    1.97    2.54   0
  -5  13   9    3.08    2.60   0
   5 -13  -9    2.62    2.63   0
  -4  13   9   10.89    2.47   0
   4 -13  -9   15.86    2.45   0
  -3  13   9    7.69    2.40   0
   3 -13  -9   12.36    2.24   0
  -2  13   9    5.56    2.20   0
   2 -13  -9    6.22    2.19   0
   1  13  -9   51.02    3.50   0
  -1  13   9   72.66    2.64   0
   1  13  -9   71.55    3.26   0
   1 -13  -9   68.43    2.42   0
   0  13  -9   38.03    2.44   0
   0  13  -9   46.17    2.75   0
   0  13   9   55.25    2.51   0
   0 -13  -9   60.89    2.44   0
  -1  13  -9   19.82    2.15   0
   1  13   9   25.14    2.29   0
  -1  13  -9   21.02    2.33   0
  -1 -13  -9   25.18    1.74   0
  -2  13  -9   35.63    2.46   0
  -2  13  -9   43.57    2.37   0
   2  13   9   43.85    2.40   0
  -2 -13  -9   60.24    2.57   0
  -3  13  -9    1.58    2.40   0
   3  13   9    4.86    2.23   0
  -3  13  -9    4.75    2.19   0
  -3 -13  -9    3.75    2.29   0
  -4  13  -9   -2.37    2.58   0
  -4  13  -9   -0.40    2.36   0
   4  13   9    0.36    2.42   0
  -4 -13  -9    1.28    2.56   0
  -5  14   9    1.66    1.86   0
   5 -14  -9    5.38    2.76   0
  -4  14   9   30.27    2.62   0
   4 -14  -9   25.90    2.58   0
  -3  14   9   74.67    2.70   0
   3 -14  -9   66.29    2.61   0
  -2  14   9   10.04    2.27   0
   2 -14  -9    6.72    2.22   0
   1  14  -9   72.03    3.42   0
  -1  14   9  115.23    2.81   0
   1  14  -9  110.79    4.01   0
   1 -14  -9  101.45    2.60   0
   0  14  -9    8.53    2.73   0
   0  14  -9   10.85    2.21   0
   0  14   9    9.96    2.31   0
   0 -14  -9   14.71    2.25   0
   1  14   9    9.49    2.19   0
  -1  14  -9    4.17    2.05   0
  -1  14  -9    5.82    2.68   0
  -1 -14  -9    8.44    2.21   0
  -2  14  -9   54.34    2.60   0
  -2  14  -9   53.90    2.40   0
   2  14   9   61.94    2.44   0
  -2 -14  -9   72.34    2.64   0
   3  14   9   -0.21    2.29   0
  -3  14  -9    2.27    2.33   0
  -3  14  -9   -2.21    2.15   0
  -3 -14  -9    2.91    2.43   0
  -4  14  -9    0.16    2.64   0
  -4  14  -9   -0.85    2.38   0
   4  14   9    3.11    2.44   0
  -4 -14  -9   -0.15    2.51   0
  -5  15   9    4.10    2.81   0
   5 -15  -9    2.79    2.78   0
  -4  15   9    2.10    1.69   0
   4 -15  -9    3.19    2.47   0
  -3  15   9    2.16    2.35   0
   3 -15  -9    5.84    2.33   0
  -2  15   9    7.24    2.32   0
   2 -15  -9    5.68    2.24   0
   1  15  -9   50.52    3.23   0
  -1  15   9   78.05    2.67   0
   1  15  -9   74.26    3.91   0
   1 -15  -9   73.02    2.47   0
   0  15  -9    3.64    2.25   0
   0  15  -9    4.39    2.56   0
   0  15   9    9.19    2.23   0
   0 -15  -9    5.15    1.55   0
   1  15   9   78.05    2.52   0
  -1  15  -9   53.78    2.38   0
  -1  15  -9   51.53    2.51   0
  -1 -15  -9   77.03    2.62   0
  -2  15  -9   27.74    2.49   0
  -2  15  -9   24.47    2.25   0
   2  15   9   30.39    2.36   0
  -2 -15  -9   40.39    2.58   0
   3  15   9    3.18    2.41   0
  -3  15  -9    1.64    2.44   0
  -3  15  -9    1.55    2.17   0
  -3 -15  -9    2.88    2.46   0
  -4  15  -9    2.45    2.63   0
  -4  15  -9   -0.68    2.36   0
   4  15   9    2.38    2.53   0
  -4 -15  -9    3.35    2.63   0
  -5  16   9   -2.05    2.76   0
   5 -16  -9    2.99    2.91   0
  -4  16   9    8.80    2.63   0
   4 -16  -9    4.86    2.55   0
  -3  16   9   13.43    2.45   0
   3 -16  -9   10.17    1.71   0
  -2  16   9   26.14    2.47   0
   2 -16  -9   23.34    2.42   0
   1  16  -9   59.24    3.96   0
  -1  16   9   88.25    2.73   0
   1  16  -9   81.90    4.02   0
   1 -16  -9   78.48    2.60   0
   0  16  -9   37.07    3.03   0
   0  16   9   50.53    1.94   0
   0  16  -9   40.13    2.50   0
   0 -16  -9   51.44    2.45   0
   1  16   9   55.79    2.42   0
  -1  16  -9   40.92    2.29   0
  -1  16  -9   39.64    2.46   0
  -1 -16  -9   58.08    2.46   0
  -2  16  -9    4.37    2.33   0
   2  16   9    3.68    2.24   0
  -2  16  -9    2.92    2.05   0
  -2 -16  -9    3.07    2.31   0
   3  16   9    4.74    2.89   0
  -3  16  -9    5.68    1.71   0
  -3  16  -9    9.09    2.35   0
  -3 -16  -9   10.16    2.49   0
  -4  16  -9    2.08    2.72   0
   4  16   9    1.61    2.58   0
  -4  16  -9    4.44    2.51   0
  -4 -16  -9    5.33    2.71   0
  -4  17   9    1.55    2.56   0
   4 -17  -9    5.86    2.65   0
  -3  17   9    8.49    2.41   0
   3 -17  -9    4.09    2.41   0
  -2  17   9   13.50    2.39   0
   2 -17  -9    8.78    2.38   0
  -1  17   9   71.54    2.66   0
   1  17  -9   51.80    3.89   0
   1  17  -9   71.74    4.04   0
   1 -17  -9   66.14    2.60   0
   0  17  -9   48.47    2.61   0
   0  17   9   71.04    2.52   0
   0  17  -9   54.46    2.70   0
   0 -17  -9   67.65    2.49   0
   1  17   9   18.54    2.23   0
  -1  17  -9   11.54    2.90   0
  -1  17  -9   10.20    2.25   0
  -1 -17  -9   14.92    2.35   0
  -2  17  -9    1.54    2.31   0
   2  17   9    6.20    2.24   0
  -2  17  -9    1.23    2.20   0
  -2 -17  -9    7.19    2.43   0
   3  17   9    4.44    2.44   0
  -3  17  -9    3.54    2.61   0
  -3  17  -9    0.62    2.31   0
  -3 -17  -9    2.23    2.51   0
  -4  17  -9   -2.51    2.73   0
   4  17   9    3.62    2.61   0
  -4  17  -9    2.70    2.56   0
  -4 -17  -9    5.18    2.78   0
  -4  18   9    7.78    2.68   0
   4 -18  -9    5.30    2.66   0
  -3  18   9    4.46    2.47   0
   3 -18  -9    3.64    2.42   0
  -2  18   9   33.29    2.54   0
   2 -18  -9   31.13    2.39   0
   1  18  -9  112.92    4.35   0
  -1  18   9  113.82    2.94   0
   1  18  -9   80.03    4.19   0
   1 -18  -9  104.39    2.28   0
   0  18  -9   15.32    2.45   0
   0  18   9   25.15    2.36   0
   0  18  -9   16.99    2.27   0
   0 -18  -9   22.49    2.37   0
   1  18   9    0.43    2.23   0
  -1  18  -9    1.07    2.32   0
  -1  18  -9   -0.18    2.65   0
  -1 -18  -9    3.08    2.30   0
  -2  18  -9    4.55    2.34   0
   2  18   9    3.71    2.38   0
  -2  18  -9    7.20    2.30   0
  -2 -18  -9    7.07    2.52   0
   3  18   9    6.15    2.45   0
  -3  18  -9    4.20    2.65   0
  -3  18  -9    2.06    2.39   0
  -3 -18  -9    4.58    2.57   0
   4  18   9    1.72    2.72   0
  -4  18  -9    1.08    2.83   0
  -4  18  -9    5.51    2.60   0
  -4 -18  -9    4.97    2.82   0
  -4  19   9   -0.88    2.70   0
   4 -19  -9    2.05    2.74   0
  -3  19   9   -0.04    1.74   0
   3 -19  -9    3.44    2.41   0
  -2  19   9   14.11    2.48   0
   2 -19  -9   14.55    2.41   0
   1  19  -9   40.44    3.83   0
  -1  19   9   36.81    2.69   0
   1  19  -9   30.89    4.13   0
   1 -19  -9   32.75    2.48   0
   0  19  -9    5.94    2.88   0
   0  19   9    8.40    2.33   0
   0  19  -9    7.97    2.34   0
   0 -19  -9    8.43    2.30   0
   1  19   9    2.42    2.25   0
  -1  19  -9   -0.36    2.26   0
  -1  19  -9    0.17    2.14   0
  -1 -19  -9    1.37    2.31   0
  -2  19  -9   10.39    2.51   0
   2  19   9   14.51    2.43   0
  -2  19  -9   12.64    2.32   0
  -2 -19  -9   17.25    2.48   0
   3  19   9    4.03    2.48   0
  -3  19  -9    6.84    2.66   0
  -3  19  -9    3.71    2.44   0
  -3 -19  -9    5.15    2.60   0
  -4  20   9    4.96    2.69   0
   4 -20  -9    1.83    2.77   0
  -3  20   9    1.47    2.56   0
   3 -20  -9    5.79    2.60   0
  -2  20   9    3.80    2.38   0
   2 -20  -9    0.79    2.40   0
   1  20  -9   18.97    3.95   0
  -1  20   9   23.26    2.48   0
   1  20  -9   16.75    3.97   0
   1 -20  -9   17.47    2.44   0
   0  20  -9   25.97    3.11   0
   0  20   9   40.26    2.60   0
   0  20  -9   30.68    3.07   0
   0 -20  -9   32.53    1.81   0
   1  20   9    5.56    2.30   0
  -1  20  -9    2.80    2.48   0
  -1  20  -9    2.81    2.27   0
  -1 -20  -9    3.03    2.40   0
  -2  20  -9    1.83    2.59   0
   2  20   9    6.99    2.44   0
  -2  20  -9    0.56    2.33   0
  -2 -20  -9    1.99    2.44   0
   3  20   9    5.44    2.54   0
  -3  20  -9    2.50    2.66   0
  -3  20  -9    3.89    2.49   0
  -3 -20  -9    5.78    2.56   0
  -4  21   9    0.99    1.98   0
   4 -21  -9    1.17    2.87   0
  -3  21   9   -0.87    1.81   0
   3 -21  -9    2.80    2.54   0
  -2  21   9    4.43    1.78   0
   2 -21  -9    2.44    1.78   0
   1  21  -9   11.39    3.89   0
  -1  21   9   14.96    2.48   0
   1  21  -9   13.31    3.62   0
   1 -21  -9   13.23    2.39   0
   0  21  -9   17.23    2.90   0
   0  21  -9   17.51    2.68   0
   0  21   9   24.49    2.56   0
   0 -21  -9   22.03    2.48   0
   1  21   9   -1.47    2.49   0
  -1  21  -9    1.66    2.50   0
  -1  21  -9   -0.06    2.30   0
  -1 -21  -9    0.59    2.43   0
   2  21   9    9.26    2.49   0
  -2  21  -9    3.29    3.26   0
  -2  21  -9    7.30    2.48   0
  -2 -21  -9   14.47    2.54   0
  -3  21  -9   -2.44    2.66   0
   3  21   9   -0.33    2.59   0
  -3  21  -9    4.52    2.75   0
  -3 -21  -9    1.10    2.66   0
  -3  22   9    6.68    2.65   0
   3 -22  -9    1.91    2.71   0
  -2  22   9   14.63    2.64   0
   2 -22  -9   13.26    2.63   0
   1  22  -9    7.43    3.99   0
  -1  22   9    9.52    2.53   0
   1  22  -9    8.41    4.09   0
   1 -22  -9    6.20    2.52   0
   0  22  -9    8.79    2.38   0
   0  22  -9    7.28    3.15   0
   0  22   9   11.05    2.41   0
   0 -22  -9    7.55    2.56   0
   1  22   9   17.65    2.56   0
  -1  22  -9   13.47    2.58   0
  -1  22  -9   16.22    2.98   0
  -1 -22  -9   14.22    2.59   0
   2  22   9    4.22    2.56   0
  -2  22  -9    2.96    2.61   0
  -2  22  -9    5.79    2.43   0
  -2 -22  -9    2.41    2.62   0
  -3  22  -9    3.47    2.59   0
   3  22   9    1.63    2.73   0
  -3  22  -9    4.06    2.75   0
  -3 -22  -9   -0.98    2.74   0
  -3  23   9    1.85    2.70   0
   3 -23  -9    2.75    2.69   0
  -2  23   9    5.07    2.59   0
   2 -23  -9    1.69    2.59   0
   1  23  -9   17.55    4.73   0
   1  23  -9   16.67    4.13   0
  -1  23   9   15.05    2.55   0
   1 -23  -9   12.66    2.52   0
   0  23  -9   -0.51    2.94   0
   0  23  -9   -0.02    3.07   0
   0  23   9    2.50    2.48   0
   0 -23  -9    2.09    2.50   0
   1  23   9    5.13    2.45   0
  -1  23  -9    0.29    2.59   0
  -1  23  -9    0.21    2.44   0
  -1 -23  -9   -2.16    2.48   0
  -2  23  -9    4.07    3.08   0
   2  23   9    3.37    2.56   0
  -2  23  -9    1.27    2.83   0
  -2 -23  -9    2.47    2.57   0
  -3  24   9    2.45    2.76   0
   3 -24  -9    0.13    2.79   0
  -2  24   9    8.11    2.65   0
   2 -24  -9    2.43    2.74   0
   1  24  -9   18.06    4.72   0
   1  24  -9   19.29    4.87   0
  -1  24   9   14.65    2.66   0
   1 -24  -9   15.76    2.65   0
   0  24  -9    1.80    3.02   0
   0  24   9    3.46    2.55   0
   0  24  -9    3.33    3.20   0
   0 -24  -9    3.41    2.46   0
   1  24   9    4.52    2.54   0
  -1  24  -9    2.05    2.70   0
  -1  24  -9    4.97    2.47   0
  -1 -24  -9    2.27    2.60   0
  -2  24  -9    0.39    2.58   0
   2  24   9    5.15    2.72   0
  -2  24  -9    1.51    2.70   0
  -2 -24  -9    0.79    2.71   0
  -2  25   9    0.85    2.68   0
   2 -25  -9    1.51    2.83   0
   1  25  -9    7.32    5.02   0
   1  25  -9    7.91    5.20   0
  -1  25   9    5.24    2.68   0
   1 -25  -9    8.34    2.71   0
   0  25  -9    3.06    3.11   0
   0  25   9    4.18    2.57   0
   0  25  -9    4.05    3.26   0
   0 -25  -9    6.18    2.65   0
   1  25   9    0.54    2.66   0
  -1  25  -9    1.00    2.82   0
  -1  25  -9    1.50    2.56   0
  -1 -25  -9    1.32    2.72   0
  -2  25  -9    0.63    2.70   0
   2  25   9    5.07    2.82   0
  -2  25  -9    1.55    2.87   0
  -2 -25  -9    1.81    2.83   0
  -2  26   9    0.80    2.78   0
   2 -26  -9    0.05    2.74   0
   1  26  -9    8.40    5.64   0
   1  26  -9    8.93    6.13   0
  -1  26   9    6.45    2.80   0
   1 -26  -9    7.52    2.66   0
   0  26  -9    3.17    3.17   0
   0  26   9    2.48    2.73   0
   0  26  -9    1.15    3.37   0
   0 -26  -9   -0.26    2.61   0
   1  26   9    2.23    2.66   0
  -1  26  -9    0.91    2.83   0
  -1  26  -9    1.47    2.63   0
  -1 -26  -9   -0.63    2.92   0
   1  27  -9    4.13    6.91   0
  -1  27   9    4.50    2.79   0
   1  27  -9    5.59    7.41   0
   1 -27  -9    7.28    2.72   0
   0  27  -9    0.79    3.37   0
   0  27   9    3.24    2.91   0
   0  27  -9    0.39    3.49   0
   0 -27  -9    0.48    1.89   0
  -1  27  -9    1.26    2.76   0
  -1 -27  -9   -0.34    2.80   0
  -6   0  10    0.49    2.83   0
   6   0 -10    1.06    3.58   0
  -5   0  10    0.52    2.54   0
   5   0 -10    3.13    2.57   0
  -4   0  10   33.88    2.71   0
   4   0 -10   26.88    2.59   0
  -3   0  10   11.31    2.77   0
   3   0 -10    9.46    2.19   0
  -2   0  10   45.58    2.43   0
   2   0 -10   44.47    2.34   0
  -1   0  10    4.02    1.98   0
   1   0 -10    2.12    2.13   0
   0   0 -10  134.98    2.75   0
   0   0  10  112.05    2.52   0
   1   0  10    4.64    1.91   0
  -1   0 -10    7.81    2.07   0
  -2   0 -10   64.10    2.50   0
   2   0  10   59.40    2.36   0
  -3   0 -10    9.39    2.25   0
  -4   0 -10    9.81    2.61   0
  -4   0 -10    5.62    2.44   0
  -5   0 -10   -3.42    2.85   0
  -5   0 -10    1.66    2.65   0
   6   1 -10    3.69    3.65   0
  -6   1  10   -0.88    2.92   0
  -6  -1  10    0.23    2.85   0
   6  -1 -10   -0.79    3.54   0
  -5   1  10   -0.28    2.57   0
   5   1 -10    3.33    3.14   0
  -5  -1  10    2.27    3.06   0
   5  -1 -10   -0.75    2.57   0
  -4   1  10   86.82    3.04   0
   4   1 -10   72.55    3.32   0
   4  -1 -10   71.83    2.79   0
  -4  -1  10   97.12    3.02   0
  -3   1  10   13.39    2.29   0
   3   1 -10    9.24    2.23   0
  -3  -1  10   11.52    2.38   0
   3  -1 -10    8.43    2.21   0
  -2   1  10   18.91    2.29   0
   2   1 -10   17.08    2.18   0
  -2  -1  10   16.33    2.20   0
   2  -1 -10   20.48    2.10   0
  -1   1  10   62.76    2.43   0
   1   1 -10   73.70    2.55   0
  -1  -1  10   64.71    2.45   0
   1  -1 -10   73.85    2.45   0
   0   1  10   19.00    2.01   0
   0   1 -10   16.50    2.07   0
   0  -1 -10   16.95    1.59   0
   0  -1  10   12.52    2.00   0
   1   1  10   26.43    2.07   0
  -1   1 -10   29.66    2.23   0
   1  -1  10   25.43    2.05   0
  -1  -1 -10   31.58    1.68   0
   2   1  10  216.19    2.97   0
  -2   1 -10  258.38    3.31   0
  -2  -1 -10  244.68    3.29   0
   2  -1  10  200.55    3.02   0
  -3   1 -10    0.12    2.23   0
   3   1  10    0.72    2.09   0
  -3  -1 -10    2.88    2.15   0
  -4   1 -10   -0.96    2.52   0
  -4   1 -10    1.15    2.28   0
  -4  -1 -10    1.47    2.54   0
  -4  -1 -10    1.40    2.41   0
  -5   1 -10    3.45    2.78   0
  -5   1 -10    5.19    2.62   0
  -5  -1 -10    4.80    2.88   0
  -5  -1 -10    2.32    2.68   0
  -6   2  10    0.38    2.85   0
   6   2 -10   -1.06    3.12   0
  -6  -2  10    0.44    3.53   0
   6  -2 -10    2.26    2.95   0
  -5   2  10    3.58    2.47   0
   5   2 -10    3.51    2.62   0
  -5  -2  10    2.62    2.58   0
   5  -2 -10    1.24    2.59   0
  -4   2  10    4.61    2.36   0
   4   2 -10    3.68    2.31   0
  -4  -2  10    1.92    2.41   0
   4  -2 -10    5.39    2.36   0
  -3   2  10   20.69    2.36   0
   3   2 -10   13.44    2.77   0
  -3  -2  10   19.34    2.88   0
   3  -2 -10   16.61    2.22   0
  -2   2  10   10.04    2.20   0
   2   2 -10    7.45    2.18   0
  -2  -2  10   10.45    2.24   0
   2  -2 -10    8.74    2.16   0
   1   2 -10   22.13    2.29   0
  -1   2  10   22.68    2.13   0
   1  -2 -10   21.55    2.18   0
  -1  -2  10   20.87    2.57   0
   0   2  10    5.53    1.52   0
   0   2 -10    7.39    2.12   0
   0  -2 -10   10.62    2.10   0
   0  -2  10    9.56    1.91   0
  -1   2 -10   66.73    2.35   0
   1   2  10   59.97    2.25   0
   1  -2  10   51.67    2.18   0
  -1  -2 -10   75.28    2.43   0
  -2   2 -10   74.70    2.51   0
   2   2  10   58.15    2.39   0
  -2  -2 -10   77.15    2.59   0
   2  -2  10   56.50    1.84   0
   3   2  10   19.38    2.27   0
  -3   2 -10   21.37    2.48   0
  -3   2 -10   25.77    2.32   0
  -3  -2 -10   26.47    2.41   0
  -4   2 -10    3.29    2.56   0
  -4   2 -10    3.90    2.37   0
  -4  -2 -10    4.16    2.53   0
  -4  -2 -10    3.88    2.42   0
  -5   2 -10    5.63    2.83   0
  -5   2 -10    1.63    2.68   0
  -5  -2 -10    3.36    2.87   0
  -5  -2 -10    3.98    2.62   0
  -6  -3  10   -0.34    2.87   0
   6  -3 -10    2.24    3.57   0
  -5   3  10    2.60    3.07   0
   5   3 -10    2.08    3.12   0
  -5  -3  10    1.95    2.50   0
   5  -3 -10   -0.76    2.60   0
  -4   3  10   28.17    2.59   0
   4   3 -10   29.06    3.07   0
  -4  -3  10   38.03    3.07   0
   4  -3 -10   27.52    2.44   0
  -3   3  10   30.92    2.44   0
   3   3 -10   24.27    2.84   0
  -3  -3  10   30.65    2.95   0
   3  -3 -10   28.31    2.75   0
  -2   3  10  101.23    2.76   0
   2   3 -10   96.40    2.78   0
  -2  -3  10   98.33    3.20   0
   2  -3 -10   97.98    2.61   0
   1   3 -10  150.42    3.44   0
  -1   3  10  130.80    2.73   0
   1  -3 -10  149.58    2.80   0
  -1  -3  10  118.20    2.89   0
   0   3  10   37.04    2.19   0
   0   3 -10   41.39    2.27   0
   0  -3  10   31.22    2.06   0
   0  -3 -10   46.19    2.30   0
  -1   3 -10   24.25    2.10   0
   1   3  10   19.79    2.03   0
   1  -3  10   16.45    1.95   0
  -1  -3 -10   23.51    2.18   0
  -2   3 -10  109.05    2.63   0
   2   3  10   99.05    2.50   0
   2  -3  10   85.04    2.44   0
  -2  -3 -10  113.93    2.76   0
  -3   3 -10   58.71    2.66   0
   3   3  10   55.47    2.40   0
  -3   3 -10   66.55    2.56   0
  -3  -3 -10   74.73    2.53   0
  -4   3 -10    3.82    2.55   0
  -4   3 -10    5.80    2.40   0
  -4  -3 -10    4.81    1.73   0
  -4  -3 -10    8.41    2.52   0
  -5   3 -10    5.47    2.81   0
  -5   3 -10    2.09    2.61   0
  -5  -3 -10    0.72    2.76   0
  -5  -3 -10    0.72    2.62   0
  -5   4  10    1.81    2.41   0
   5   4 -10    0.10    3.21   0
  -5  -4  10    1.48    3.06   0
   5  -4 -10    2.80    2.53   0
  -4   4  10    3.22    2.29   0
   4   4 -10    2.38    2.78   0
  -4  -4  10    2.31    2.84   0
   4  -4 -10    0.93    2.31   0
  -3   4  10   21.77    2.41   0
   3   4 -10   18.36    2.43   0
   3  -4 -10   19.44    2.73   0
  -3  -4  10   22.91    2.93   0
  -2   4  10   26.29    2.40   0
   2   4 -10   22.48    2.66   0
  -2  -4  10   21.46    2.64   0
   2  -4 -10   24.72    2.24   0
   1   4 -10   82.48    2.70   0
  -1   4  10   74.84    2.45   0
   1  -4 -10   73.37    1.99   0
  -1  -4  10   65.18    2.55   0
   0   4  10   64.28    2.27   0
   0   4 -10   63.72    2.42   0
   0  -4  10   47.96    2.20   0
   0  -4 -10   69.25    2.47   0
  -1   4 -10    8.42    1.94   0
   1   4  10    3.04    1.98   0
   1  -4  10    5.37    1.92   0
  -1  -4 -10    7.42    2.12   0
  -2   4 -10   17.69    2.24   0
   2   4  10   16.70    1.52   0
  -2  -4 -10   21.42    2.31   0
  -3   4 -10    6.93    2.39   0
  -3   4 -10    4.74    2.24   0
   3   4  10    6.66    2.14   0
  -3  -4 -10   10.27    2.25   0
  -4   4 -10    8.33    1.69   0
  -4   4 -10    3.41    2.54   0
  -4  -4 -10    6.50    2.64   0
  -4  -4 -10    8.38    2.36   0
  -5   4 -10    2.21    1.98   0
  -5   4 -10    1.85    2.65   0
  -5  -4 -10    2.48    1.96   0
  -5  -4 -10    6.19    2.94   0
  -5   5  10    3.04    3.15   0
   5   5 -10    2.05    3.23   0
   5  -5 -10    7.34    2.62   0
  -5  -5  10    1.93    3.58   0
  -4   5  10   10.97    2.38   0
   4   5 -10    8.63    2.90   0
   4  -5 -10    7.39    2.25   0
  -4  -5  10   10.77    2.94   0
  -3   5  10  118.34    3.01   0
   3   5 -10  103.42    3.44   0
   3  -5 -10  106.43    2.75   0
  -3  -5  10  125.98    3.36   0
  -2   5  10   99.08    2.68   0
   2   5 -10   94.03    3.26   0
  -2  -5  10   84.34    3.04   0
   2  -5 -10   92.96    2.55   0
   1   5 -10  158.82    3.13   0
  -1   5  10  138.12    2.38   0
   1  -5 -10  149.46    2.79   0
  -1  -5  10  113.94    2.88   0
   0   5  10   48.49    2.33   0
   0   5 -10   51.45    2.41   0
   0  -5 -10   58.78    2.44   0
   0  -5  10   38.39    2.20   0
  -1   5 -10    5.58    2.01   0
   1   5  10    8.27    1.99   0
   1  -5  10    2.52    1.86   0
  -1  -5 -10    4.23    2.15   0
   2   5  10   31.01    2.15   0
  -2   5 -10   31.33    2.27   0
  -2  -5 -10   33.86    2.33   0
  -3   5 -10    2.15    2.34   0
   3   5  10   -0.91    2.20   0
  -3   5 -10    2.82    2.16   0
  -3  -5 -10    3.74    2.30   0
  -4   5 -10    1.75    2.53   0
  -4   5 -10    0.39    2.35   0
  -4  -5 -10    1.48    2.38   0
  -5   5 -10    2.15    2.94   0
  -5   5 -10    4.17    1.83   0
  -5  -5 -10    2.76    2.88   0
  -5  -5 -10    0.25    2.69   0
  -5   6  10    0.96    2.52   0
   5   6 -10    1.49    3.23   0
   5  -6 -10    0.17    2.58   0
  -5  -6  10    0.43    3.13   0
  -4   6  10    1.88    2.28   0
   4   6 -10   -0.45    3.02   0
   4  -6 -10    2.79    2.35   0
  -4  -6  10    1.64    2.93   0
  -3   6  10   21.31    2.34   0
   3   6 -10   12.96    2.87   0
  -3  -6  10   16.49    3.30   0
   3  -6 -10   16.31    2.27   0
  -2   6  10  153.67    2.92   0
   2   6 -10  144.14    3.73   0
  -2  -6  10  123.11    3.66   0
   2  -6 -10  134.27    2.69   0
   1   6 -10   20.09    2.78   0
  -1   6  10   23.44    2.23   0
   1  -6 -10   22.61    2.17   0
  -1  -6  10   16.09    2.10   0
   0   6  10    3.05    2.02   0
   0   6 -10    3.81    2.10   0
   0  -6  10    2.65    2.41   0
   0  -6 -10    4.59    2.09   0
  -1   6 -10    5.73    2.07   0
   1   6  10    4.58    2.01   0
   1  -6  10    2.34    1.84   0
  -1  -6 -10    2.10    1.60   0
  -2   6 -10   15.57    2.27   0
   2   6  10   16.44    2.13   0
  -2   6 -10   13.67    2.12   0
  -2  -6 -10   16.60    2.28   0
  -3   6 -10   24.98    2.47   0
   3   6  10   29.04    2.24   0
  -3   6 -10   28.95    2.39   0
  -3  -6 -10   31.05    2.42   0
  -4   6 -10   16.85    2.63   0
  -4   6 -10   13.23    2.48   0
  -4  -6 -10   16.74    2.44   0
  -5   6 -10   -0.61    2.95   0
  -5   6 -10    1.32    1.87   0
  -5  -6 -10    0.71    2.80   0
  -5  -6 -10    4.05    2.84   0
   5   7 -10   -0.07    3.35   0
  -5   7  10    1.26    2.51   0
   5  -7 -10    1.30    2.53   0
  -5  -7  10   -0.10    3.16   0
  -4   7  10   14.22    2.41   0
   4   7 -10   13.82    3.12   0
   4  -7 -10   15.17    2.28   0
  -4  -7  10   19.96    3.51   0
  -3   7  10   62.98    2.64   0
   3   7 -10   49.93    3.24   0
  -3  -7  10   61.62    3.69   0
   3  -7 -10   54.65    2.50   0
  -2   7  10    3.55    2.25   0
   2   7 -10    5.15    2.75   0
  -2  -7  10    4.13    2.64   0
   2  -7 -10    5.57    2.24   0
   1   7 -10   11.13    2.24   0
  -1   7  10   11.64    2.11   0
   1  -7 -10   15.10    2.12   0
  -1  -7  10    9.16    2.05   0
   0   7  10   41.03    2.25   0
   0   7 -10   45.34    2.39   0
   0  -7 -10   50.96    2.36   0
   0  -7  10   33.18    2.18   0
  -1   7 -10  122.20    2.63   0
   1   7  10  125.28    2.71   0
  -1  -7 -10  137.97    2.83   0
  -2   7 -10    2.83    2.18   0
   2   7  10    5.05    2.08   0
  -2   7 -10    1.66    2.07   0
  -2  -7 -10   -0.47    1.57   0
  -3   7 -10    6.32    2.43   0
   3   7  10   11.23    2.20   0
  -3   7 -10   11.40    1.64   0
  -3  -7 -10   15.69    2.42   0
  -4   7 -10    1.31    2.58   0
   4   7  10    2.29    1.71   0
  -4   7 -10    1.99    2.44   0
  -4  -7 -10    0.38    2.38   0
  -5   7 -10    1.02    2.88   0
  -5   7 -10    1.83    2.70   0
  -5  -7 -10   -1.03    2.85   0
  -5  -7 -10   -1.09    3.00   0
  -5   8  10    2.70    2.55   0
   5  -8 -10    0.53    2.58   0
  -5  -8  10    2.14    3.67   0
  -4   8  10    4.36    2.27   0
   4   8 -10    2.60    3.42   0
  -4  -8  10    2.97    3.36   0
   4  -8 -10    2.98    2.30   0
  -3   8  10   74.22    2.75   0
   3   8 -10   61.98    3.88   0
  -3  -8  10   64.81    3.92   0
   3  -8 -10   71.83    2.54   0
  -2   8  10   10.19    2.24   0
   2   8 -10    9.46    2.73   0
  -2  -8  10    7.65    2.59   0
   2  -8 -10   10.49    2.16   0
   1   8 -10   25.34    2.78   0
  -1   8  10   21.60    1.66   0
  -1  -8  10   15.86    2.09   0
   1  -8 -10   21.51    2.22   0
   0   8  10  140.99    2.87   0
   0   8 -10  150.07    2.99   0
   0  -8  10  102.79    2.98   0
   0  -8 -10  170.14    2.94   0
  -1   8 -10   46.35    2.48   0
   1   8  10   55.14    2.34   0
  -1   8 -10   55.06    2.30   0
  -1  -8 -10   64.28    2.54   0
   2   8  10    7.96    2.05   0
  -2   8 -10    3.39    2.18   0
  -2   8 -10    5.35    2.01   0
  -2  -8 -10    8.25    2.22   0
  -3   8 -10   28.34    2.59   0
  -3   8 -10   32.41    2.37   0
   3   8  10   27.37    2.25   0
  -3  -8 -10   38.70    2.48   0
  -4   8 -10   -1.39    1.92   0
   4   8  10    1.65    1.71   0
  -4   8 -10    4.53    1.69   0
  -4  -8 -10    2.73    2.46   0
  -5   8 -10   -0.69    2.73   0
  -5  -8 -10   -0.04    2.81   0
  -5   9  10    7.93    2.59   0
   5  -9 -10   10.24    2.65   0
  -5  -9  10    9.12    4.45   0
  -5  -9  10   12.74    4.68   0
   4   9 -10    5.87    4.29   0
  -4   9  10    4.98    2.39   0
  -4  -9  10    6.15    4.09   0
   4  -9 -10    5.59    2.35   0
  -3   9  10    2.46    2.22   0
   3   9 -10    1.99    3.53   0
  -3  -9  10    2.51    3.43   0
   3  -9 -10    1.13    2.25   0
  -2   9  10   63.58    2.52   0
   2   9 -10   59.39    3.25   0
  -2  -9  10   44.95    3.02   0
   2  -9 -10   58.07    1.86   0
   1   9 -10    8.74    2.21   0
  -1   9  10    6.71    1.62   0
   1  -9 -10    5.02    2.20   0
  -1  -9  10    5.33    2.43   0
   0   9 -10  131.31    3.18   0
   0   9  10  131.45    2.79   0
   0  -9 -10  141.51    2.35   0
   1   9  10   39.25    2.31   0
  -1   9 -10   36.67    2.16   0
  -1   9 -10   29.11    2.25   0
  -1  -9 -10   46.40    2.40   0
  -2   9 -10   13.94    2.26   0
  -2   9 -10   11.99    1.58   0
   2   9  10   13.72    2.18   0
  -2  -9 -10   18.33    2.30   0
  -3   9 -10    3.54    2.32   0
   3   9  10    3.44    2.25   0
  -3   9 -10    5.83    2.34   0
  -3  -9 -10    8.02    2.39   0
  -4   9 -10    4.89    2.61   0
  -4   9 -10    6.14    1.71   0
   4   9  10    3.60    1.72   0
  -4  -9 -10    5.92    2.54   0
  -5  10  10    0.50    2.57   0
   5 -10 -10    2.83    2.76   0
  -4  10  10    4.73    2.35   0
   4 -10 -10    5.68    2.41   0
  -3  10  10   48.18    2.45   0
   3  10 -10   34.01    5.15   0
   3 -10 -10   38.52    2.37   0
  -3 -10  10   33.97    4.79   0
  -2  10  10   28.54    2.42   0
   2  10 -10   25.33    3.36   0
  -2 -10  10   18.71    3.08   0
   2 -10 -10   25.28    2.34   0
   1  10 -10   10.58    2.86   0
  -1  10  10    9.54    2.27   0
   1 -10 -10   12.63    1.62   0
   0  10 -10    5.12    2.17   0
   0  10 -10    5.44    2.12   0
   0  10  10    7.34    2.22   0
   0 -10 -10    6.61    1.57   0
  -1  10 -10    6.41    2.29   0
   1  10  10   12.34    2.15   0
  -1  10 -10   12.63    2.16   0
  -1 -10 -10   15.79    2.33   0
  -2  10 -10    6.21    2.18   0
  -2  10 -10    2.94    2.03   0
   2  10  10    7.64    2.09   0
  -2 -10 -10    5.23    2.20   0
   3  10  10   10.47    2.29   0
  -3  10 -10    7.76    2.45   0
  -3  10 -10   11.88    2.36   0
  -3 -10 -10   13.93    1.75   0
  -4  10 -10   -0.23    1.71   0
  -4  10 -10    0.96    2.61   0
   4  10  10    0.93    1.61   0
  -4 -10 -10    3.66    2.54   0
  -5  11  10    2.20    2.61   0
   5 -11 -10    0.79    2.69   0
  -4  11  10    3.68    2.45   0
   4 -11 -10    2.84    2.40   0
  -3  11  10   24.52    2.46   0
   3 -11 -10   23.67    2.25   0
   2  11 -10   43.44    4.12   0
  -2  11  10   61.35    2.54   0
   2  11 -10   54.41    3.80   0
   2 -11 -10   57.53    2.44   0
   1  11 -10   67.87    3.33   0
  -1  11  10   94.51    2.72   0
   1  11 -10   95.12    3.47   0
   1 -11 -10   88.41    2.55   0
   0  11 -10   14.66    2.30   0
   0  11 -10   18.85    2.29   0
   0  11  10   25.04    2.29   0
   0 -11 -10   19.59    2.27   0
  -1  11 -10   38.16    2.51   0
   1  11  10   41.77    1.75   0
  -1  11 -10   40.42    2.42   0
  -1 -11 -10   53.32    2.48   0
  -2  11 -10   30.70    2.41   0
   2  11  10   34.85    1.70   0
  -2  11 -10   31.43    2.32   0
  -2 -11 -10   44.75    2.46   0
  -3  11 -10    3.96    2.24   0
  -3  11 -10    3.42    2.35   0
   3  11  10    4.58    2.27   0
  -3 -11 -10    7.14    2.41   0
  -4  11 -10    3.30    1.72   0
  -4  11 -10    0.03    2.72   0
   4  11  10    1.42    2.45   0
  -4 -11 -10    2.20    2.57   0
  -5  12  10    3.07    2.78   0
   5 -12 -10    0.69    2.78   0
  -4  12  10    8.45    2.53   0
   4 -12 -10    3.17    2.40   0
  -3  12  10   92.13    2.87   0
   3 -12 -10   92.93    2.63   0
   2  12 -10   11.21    4.00   0
  -2  12  10   16.05    2.30   0
   2  12 -10   14.20    3.97   0
   2 -12 -10   14.10    2.26   0
   1  12 -10   53.95    3.23   0
  -1  12  10   72.27    2.61   0
   1  12 -10   80.25    3.42   0
   1 -12 -10   72.30    1.92   0
   0  12 -10  113.95    3.57   0
   0  12 -10  143.53    3.55   0
   0  12  10  168.41    2.50   0
   0 -12 -10  169.23    2.94   0
   1  12  10   67.57    1.93   0
  -1  12 -10   47.76    2.97   0
  -1  12 -10   62.75    2.45   0
  -1 -12 -10   81.19    2.61   0
  -2  12 -10   53.49    2.52   0
   2  12  10   55.70    1.97   0
  -2  12 -10   51.49    2.36   0
  -2 -12 -10   69.22    2.65   0
  -3  12 -10    1.99    2.20   0
  -3  12 -10    0.58    2.50   0
   3  12  10    2.20    2.26   0
  -3 -12 -10    3.74    2.40   0
  -4  12 -10    7.36    2.52   0
   4  12  10    3.73    2.52   0
  -4  12 -10   -0.71    2.75   0
  -4 -12 -10    5.39    2.64   0
  -5  13  10   -2.38    2.74   0
   5 -13 -10    1.96    2.82   0
  -4  13  10   -1.24    2.34   0
   4 -13 -10    2.08    1.78   0
  -3  13  10   12.12    2.38   0
   3 -13 -10   11.71    2.34   0
  -2  13  10   14.10    2.30   0
   2  13 -10   12.13    4.96   0
   2  13 -10   13.69    4.94   0
   2 -13 -10   14.65    2.22   0
   1  13 -10   60.24    3.67   0
  -1  13  10   90.99    2.70   0
   1  13 -10   86.24    3.83   0
   1 -13 -10   85.28    2.55   0
   0  13 -10    7.59    2.27   0
   0  13 -10    7.61    2.25   0
   0  13  10    7.62    2.27   0
   0 -13 -10    8.58    2.23   0
   1  13  10   24.51    2.32   0
  -1  13 -10   18.00    2.28   0
  -1  13 -10   19.81    2.27   0
  -1 -13 -10   24.87    1.79   0
  -2  13 -10    7.74    2.09   0
  -2  13 -10    8.01    2.34   0
   2  13  10   10.85    2.18   0
  -2 -13 -10   11.93    2.41   0
  -3  13 -10    7.75    2.18   0
  -3  13 -10    2.48    2.41   0
   3  13  10    4.25    2.36   0
  -3 -13 -10    2.97    2.41   0
  -4  13 -10    3.01    2.47   0
  -4  13 -10    1.32    2.81   0
   4  13  10    2.67    2.52   0
  -4 -13 -10    1.56    1.87   0
  -5  14  10    5.45    2.71   0
   5 -14 -10    3.60    2.90   0
  -4  14  10    5.93    2.48   0
   4 -14 -10    3.41    2.53   0
  -3  14  10   65.95    2.73   0
   3 -14 -10   63.99    2.66   0
  -2  14  10    8.03    2.30   0
   2 -14 -10    6.25    2.29   0
   1  14 -10  108.08    3.94   0
  -1  14  10  152.18    2.55   0
   1  14 -10  166.33    4.22   0
   1 -14 -10  154.86    2.87   0
   0  14 -10   13.78    2.89   0
   0  14 -10   20.52    2.74   0
   0  14  10   20.95    2.29   0
   0 -14 -10   24.59    2.26   0
   1  14  10   43.59    2.41   0
  -1  14 -10   34.04    2.47   0
  -1  14 -10   38.22    2.82   0
  -1 -14 -10   48.00    1.94   0
  -2  14 -10    9.19    2.19   0
  -2  14 -10    5.79    2.35   0
   2  14  10    8.63    2.31   0
  -2 -14 -10    6.70    2.38   0
  -3  14 -10   13.96    2.29   0
  -3  14 -10   10.40    1.81   0
   3  14  10   16.49    2.43   0
  -3 -14 -10   16.11    2.51   0
  -4  14 -10   -0.67    2.50   0
  -4  14 -10    2.04    2.85   0
   4  14  10    0.85    2.57   0
  -4 -14 -10    3.35    2.67   0
  -5  15  10    0.72    2.03   0
   5 -15 -10    0.80    2.78   0
  -4  15  10   14.40    2.59   0
   4 -15 -10   13.06    2.66   0
  -3  15  10   12.71    2.43   0
   3 -15 -10   10.89    2.45   0
  -2  15  10   15.52    2.36   0
   2 -15 -10    8.05    2.36   0
   1  15 -10   15.83    3.39   0
  -1  15  10   18.20    2.37   0
   1  15 -10   21.01    3.04   0
   1 -15 -10   21.11    2.26   0
   0  15 -10    6.10    2.67   0
   0  15 -10    5.03    2.19   0
   0  15  10    6.74    2.23   0
   0 -15 -10    9.08    2.23   0
   1  15  10   28.45    2.37   0
  -1  15 -10   15.42    2.39   0
  -1  15 -10   18.74    2.30   0
  -1 -15 -10   29.01    2.42   0
  -2  15 -10   64.16    2.47   0
  -2  15 -10   62.87    2.68   0
   2  15  10   76.90    2.61   0
  -2 -15 -10   85.88    2.77   0
  -3  15 -10    0.57    2.58   0
  -3  15 -10    1.74    2.20   0
   3  15  10    1.97    2.28   0
  -3 -15 -10    1.51    2.50   0
  -4  15 -10    1.64    1.83   0
  -4  15 -10   -3.28    2.71   0
   4  15  10    0.79    2.64   0
  -4 -15 -10    3.81    2.71   0
  -4  16  10    2.12    2.54   0
   4 -16 -10    4.64    1.82   0
  -3  16  10    9.16    2.45   0
   3 -16 -10    8.26    2.43   0
  -2  16  10   12.86    2.35   0
   2 -16 -10   12.56    1.71   0
   1  16 -10    5.04    3.25   0
  -1  16  10    3.25    2.31   0
   1  16 -10    6.36    2.92   0
   1 -16 -10    4.61    2.32   0
   0  16 -10   17.96    2.34   0
   0  16 -10   24.95    2.43   0
   0  16  10   30.48    2.42   0
   0 -16 -10   24.57    2.43   0
   1  16  10   34.27    1.85   0
  -1  16 -10   27.09    2.50   0
  -1  16 -10   33.18    2.78   0
  -1 -16 -10   46.48    2.48   0
  -2  16 -10    3.41    2.14   0
  -2  16 -10    2.87    2.48   0
   2  16  10   -0.13    2.25   0
  -2 -16 -10    0.95    2.46   0
   3  16  10    7.26    2.44   0
  -3  16 -10    2.96    2.44   0
  -3  16 -10    2.63    2.64   0
  -3 -16 -10    9.44    2.45   0
  -4  16 -10   -1.18    2.53   0
  -4  16 -10    0.80    2.88   0
   4  16  10    3.04    2.61   0
  -4 -16 -10   -0.96    2.81   0
  -4  17  10   -1.80    2.56   0
   4 -17 -10   -0.87    2.73   0
  -3  17  10    9.10    2.55   0
   3 -17 -10    6.49    2.52   0
  -2  17  10   28.59    2.47   0
   2 -17 -10   26.75    1.79   0
   1  17 -10   39.10    3.82   0
  -1  17  10   62.22    2.66   0
   1  17 -10   56.63    3.49   0
   1 -17 -10   50.59    2.59   0
   0  17 -10    4.29    2.75   0
   0  17 -10    2.34    2.20   0
   0  17  10    6.62    2.31   0
   0 -17 -10    3.15    2.33   0
  -1  17 -10    7.58    2.83   0
   1  17  10    8.75    2.34   0
  -1  17 -10    4.25    2.43   0
  -1 -17 -10    8.69    2.39   0
  -2  17 -10    6.62    2.18   0
  -2  17 -10    3.70    2.51   0
   2  17  10    5.93    2.31   0
  -2 -17 -10    6.20    2.47   0
   3  17  10    6.61    2.51   0
  -3  17 -10    3.97    2.65   0
[truncated: 146,947 more chars]
