# Supplementary material for: Crystal structure and Hirshfeld surface analysis of 2-{[(E)-(3-cyclo­butyl-1H-1,2,4-triazol-5-yl)imino]­meth­yl}phenol
Source: Acta Crystallogr E Crystallogr Commun. 2021 Nov 9;77(Pt 12):1267–71. doi: 10.1107/S2056989021011658 (PMC8647728; doi:10.1107/S2056989021011658)
Supplement: Supplementary file 2 [file e-77-01267-Isup2.hkl]

data_I                                                                          
_shelx_title ' shelxt_a.res in P2(1)'                                           
_shelx_refln_list_code          4                                               
_shelx_F_calc_maximum      133.52                                               
_exptl_crystal_F_000       768.00                                               
_reflns_d_resolution_high  0.7848                                               
                                                                                
loop_                                                                           
 _space_group_symop_operation_xyz                                               
 'x, y, z'                                                                      
 '-x, y+1/2, -z'                                                                
                                                                                
_cell_length_a     5.2717                                                       
_cell_length_b    24.9066                                                       
_cell_length_c    14.8628                                                       
_cell_angle_alpha  90.000                                                       
_cell_angle_beta   96.214                                                       
_cell_angle_gamma  90.000                                                       
                                                                                
_shelx_F_squared_multiplier     1.000                                           
                                                                                
loop_                                                                           
 _refln_index_h                                                                 
 _refln_index_k                                                                 
 _refln_index_l                                                                 
 _refln_F_squared_calc                                                          
 _refln_F_squared_meas                                                          
 _refln_F_squared_sigma                                                         
 _refln_observed_status                                                         
   1 -31   0          1.68          3.79         3.67 o                         
   0 -30   0          0.50         -3.73         4.55 o                         
   1 -30   0          4.21          4.01         3.60 o                         
   2 -30   0          3.29         -0.51         3.75 o                         
   1 -29   0          5.34          7.09         3.48 o                         
   2 -29   0          2.14          2.16         3.75 o                         
   0 -28   0          5.54          2.29         4.41 o                         
   1 -28   0          7.09          8.79         3.70 o                         
   2 -28   0          0.92          2.37         3.54 o                         
   3 -28   0          6.59          6.41         3.94 o                         
   1 -27   0          7.10          6.42         2.94 o                         
   2 -27   0          1.32          3.36         3.28 o                         
   3 -27   0          0.86          2.91         3.77 o                         
   0 -26   0          5.42          7.90         4.20 o                         
   1 -26   0         26.63         19.83         2.94 o                         
   2 -26   0          5.28          6.01         3.29 o                         
   3 -26   0          1.11          1.89         3.62 o                         
   1 -25   0          8.67         12.94         3.04 o                         
   2 -25   0         21.80         21.13         3.28 o                         
   3 -25   0          2.71          1.01         3.47 o                         
   4 -25   0          1.76          1.33         3.51 o                         
   0 -24   0        104.18         91.06         4.56 o                         
   1 -24   0         16.21         14.29         3.04 o                         
   2 -24   0         49.34         39.71         3.25 o                         
   3 -24   0          3.67          5.43         2.62 o                         
   4 -24   0          3.75          5.39         3.51 o                         
   1 -23   0         35.63         31.50         3.13 o                         
   2 -23   0         18.51         16.52         3.08 o                         
   3 -23   0          6.44          2.45         3.29 o                         
   4 -23   0          1.73          0.67         3.31 o                         
   0 -22   0         23.09         22.95         3.77 o                         
   1 -22   0         74.90         62.35         3.09 o                         
   2 -22   0          5.66          7.20         2.93 o                         
   3 -22   0          8.84          9.43         3.27 o                         
   4 -22   0          0.93          2.00         3.17 o                         
   1 -21   0         21.56         17.62         2.87 o                         
   2 -21   0          1.86          1.98         2.85 o                         
   3 -21   0          7.04          4.00         3.08 o                         
   4 -21   0          1.44         -0.73         3.06 o                         
   0 -20   0         11.47          4.65         3.48 o                         
   1 -20   0         29.79         35.15         2.87 o                         
   2 -20   0        140.48        129.70         7.04 o                         
   3 -20   0         15.45         13.34         3.19 o                         
   4 -20   0          6.89          3.95         3.05 o                         
   5 -20   0          0.59          3.83         3.17 o                         
   1 -19   0         40.41         34.83         2.87 o                         
   2 -19   0         13.98         13.08         2.22 o                         
   3 -19   0          5.36          4.26         3.00 o                         
   4 -19   0         10.15          8.96         2.88 o                         
   5 -19   0          0.17         -0.14         3.15 o                         
   0 -18   0         75.24         64.25         3.93 o                         
   1 -18   0        204.73        190.95         7.96 o                         
   2 -18   0         19.95         15.14         2.80 o                         
   3 -18   0         19.97         20.21         3.03 o                         
   4 -18   0         22.89         21.96         2.83 o                         
   5 -18   0          2.70          7.57         3.13 o                         
   1 -17   0         25.98         27.04         2.48 o                         
   2 -17   0         51.78         54.94         5.02 o                         
   3 -17   0         73.42         71.17        13.59 o                         
   4 -17   0          2.39          3.08         2.58 o                         
   5 -17   0          0.71          1.07         2.96 o                         
   0 -16   0        536.38        520.20         6.74 o                         
   1 -16   0         21.59         18.91         2.56 o                         
   2 -16   0        107.59         95.28        13.01 o                         
   3 -16   0        132.78        135.27        17.91 o                         
   4 -16   0          4.95          9.53         2.74 o                         
   5 -16   0          1.78          2.70         2.41 o                         
   1 -15   0         14.95         14.32         2.68 o                         
   2 -15   0        134.69        142.87        13.28 o                         
   3 -15   0         97.54        101.10        24.49 o                         
   4 -15   0         18.63         17.86         3.09 o                         
   5 -15   0          1.02          2.52         2.80 o                         
   0 -14   0        124.24        100.82         4.73 o                         
   1 -14   0        142.11        126.22        13.48 o                         
   2 -14   0         19.20         21.70         6.22 o                         
   3 -14   0         82.25         85.67        18.06 o                         
   4 -14   0          3.28          4.00         2.55 o                         
   5 -14   0          1.30          0.52         2.75 o                         
   1 -13   0        265.48        275.01        26.40 o                         
   2 -13   0         61.10         68.07        12.99 o                         
   3 -13   0        101.40        106.95        19.65 o                         
   4 -13   0          1.42         -1.11         2.39 o                         
   5 -13   0          3.54          4.00         2.39 o                         
   6 -13   0          0.05          1.12         2.90 o                         
   0 -12   0        239.71        222.59         5.03 o                         
   1 -12   0         10.35          5.30         3.04 o                         
   2 -12   0         29.42         23.80         3.93 o                         
   3 -12   0        146.20        150.24        21.76 o                         
   4 -12   0         35.12         36.62         3.28 o                         
   5 -12   0          5.37          6.53         2.28 o                         
   6 -12   0          0.61          2.54         2.86 o                         
   1 -11   0       1991.76       1984.97       276.34 o                         
   2 -11   0         77.74         89.93        19.91 o                         
   3 -11   0        131.16        146.61        15.38 o                         
   4 -11   0         42.22         43.48         4.18 o                         
   5 -11   0          1.46          3.53         2.32 o                         
   6 -11   0          1.22          1.67         2.80 o                         
   0 -10   0        236.84        250.78         5.61 o                         
   1 -10   0        237.07        233.09        31.85 o                         
   2 -10   0         10.95         17.73         5.77 o                         
   3 -10   0         48.73         54.58         2.57 o                         
   4 -10   0         31.11         36.87         2.40 o                         
   5 -10   0          3.83          2.81         2.42 o                         
   6 -10   0          3.26          4.68         3.51 o                         
   1  -9   0        155.21        207.58        34.04 o                         
   2  -9   0        742.15        771.86       158.49 o                         
   3  -9   0        152.94        150.09         8.60 o                         
   4  -9   0         67.17         67.85         6.99 o                         
   5  -9   0          4.20          5.29         2.39 o                         
   6  -9   0          0.90          3.99         3.86 o                         
   0  -8   0          8.85          5.56         4.20 o                         
   1  -8   0       1315.28       1278.72       257.49 o                         
   2  -8   0        379.99        329.40        64.33 o                         
   3  -8   0         66.33         69.26         2.30 o                         
   4  -8   0         44.84         46.57         2.44 o                         
   5  -8   0         34.16         42.26         2.44 o                         
   6  -8   0          2.12          3.31         3.09 o                         
   1  -7   0       1005.92       1074.39       208.68 o                         
   2  -7   0       1340.54       1317.66       131.47 o                         
   3  -7   0        114.75        112.39         6.70 o                         
   4  -7   0         52.05         60.16         4.82 o                         
   5  -7   0          3.62          6.06         2.19 o                         
   6  -7   0          2.32          1.69         3.39 o                         
   0  -6   0       9395.15       8248.57        32.32 o                         
   1  -6   0       1465.46       1394.73       276.53 o                         
   2  -6   0       1740.64       1565.74       172.86 o                         
   3  -6   0        331.60        302.08         6.81 o                         
   4  -6   0         39.54         44.78         2.13 o                         
   5  -6   0          2.26          1.01         2.32 o                         
   6  -6   0         12.42         17.04         3.15 o                         
   1  -5   0       8290.95       7750.73      1283.76 o                         
   2  -5   0        850.02        870.56        29.25 o                         
   3  -5   0          1.19          4.40         2.39 o                         
   4  -5   0         14.25         14.98         2.13 o                         
   5  -5   0         19.52         21.45         2.78 o                         
   6  -5   0          2.02          1.39         3.27 o                         
   0  -4   0       1302.44       1254.41        16.08 o                         
   1  -4   0       5003.13       4307.51       535.18 o                         
   2  -4   0        643.34        583.99         7.50 o                         
   3  -4   0        103.47         95.62         2.51 o                         
   4  -4   0          7.35         10.55         2.12 o                         
   5  -4   0         12.94         13.92         4.07 o                         
   6  -4   0          7.12         11.01         3.00 o                         
   1  -3   0       6292.60       5314.69       219.03 o                         
   2  -3   0       1085.25        940.73        21.83 o                         
   3  -3   0         51.35         46.86         2.01 o                         
   4  -3   0         92.09        102.25         6.34 o                         
   5  -3   0         10.30         14.46         2.90 o                         
   6  -3   0          6.80          5.42         2.97 o                         
   0  -2   0       3382.12       3484.60        37.55 o                         
   1  -2   0       2261.49       2057.44        29.90 o                         
   2  -2   0        424.59        374.79         9.27 o                         
   3  -2   0        339.14        300.77         9.88 o                         
   4  -2   0          1.22          2.00         1.91 o                         
   5  -2   0          0.55          2.42         2.56 o                         
   6  -2   0          3.47          4.09         2.99 o                         
   1  -1   0       1117.22       1020.84        11.95 o                         
   2  -1   0        160.42        146.44         9.18 o                         
   3  -1   0        133.68        144.17         3.51 o                         
   4  -1   0         39.63         35.48         2.43 o                         
   5  -1   0          1.02          4.78         2.84 o                         
   6  -1   0          2.78          3.44         2.94 o                         
   1   0   0        148.66        141.62         7.06 o                         
   2   0   0          5.12          4.59         2.40 o                         
   3   0   0          0.70          0.76         2.28 o                         
   4   0   0          5.47          5.09         2.23 o                         
   5   0   0          9.14         12.49         2.53 o                         
   6   0   0         12.43         13.33         3.03 o                         
   1   1   0       1116.99        996.79        12.13 o                         
   2   1   0        160.39        153.82         9.13 o                         
   3   1   0        133.02        135.43         4.23 o                         
   4   1   0         39.45         41.08         3.55 o                         
   5   1   0          1.04          1.89         2.54 o                         
   6   1   0          2.75          3.63         2.91 o                         
   0   2   0       3370.97       3874.48        37.95 o                         
   1   2   0       2256.56       1910.18        15.60 o                         
   2   2   0        426.30        368.86         5.91 o                         
   3   2   0        340.45        298.29         5.14 o                         
   4   2   0          1.22          1.33         3.29 o                         
   5   2   0          0.55          1.74         3.16 o                         
   6   2   0          3.46          6.14         2.91 o                         
   1   3   0       6282.86       4924.55        68.25 o                         
   2   3   0       1084.59        954.00         8.28 o                         
   3   3   0         51.61         48.35         3.67 o                         
   4   3   0         91.71         96.79         3.85 o                         
   5   3   0         10.31          9.75         2.63 o                         
   6   3   0          6.80          7.48         3.05 o                         
   0   4   0       1302.12       1347.20        16.63 o                         
   1   4   0       5002.09       4303.75        78.21 o                         
   2   4   0        644.90        607.49         6.74 o                         
   3   4   0        103.67        102.08         3.17 o                         
   4   4   0          7.36          5.67         3.27 o                         
   5   4   0         12.92         18.17         3.80 o                         
   6   4   0          7.14          3.93         2.92 o                         
   1   5   0       8297.30       7319.38       939.03 o                         
   2   5   0        850.79        814.37         7.67 o                         
   3   5   0          1.24          3.02         3.32 o                         
   4   5   0         14.32         14.57         3.52 o                         
   5   5   0         19.42         18.27         2.69 o                         
   6   5   0          2.02          7.82         2.88 o                         
   0   6   0       9371.35       9056.98        34.86 o                         
   1   6   0       1461.89       1402.48       141.13 o                         
   2   6   0       1740.64       1512.98         9.67 o                         
   3   6   0        331.15        293.58         5.08 o                         
   4   6   0         39.38         39.44         3.77 o                         
   5   6   0          2.29          0.51         3.75 o                         
   6   6   0         12.44         12.04         4.03 o                         
   1   7   0       1004.07       1115.84       138.43 o                         
   2   7   0       1338.84       1162.46        13.51 o                         
   3   7   0        114.58        109.56         4.25 o                         
   4   7   0         52.09         48.27         3.87 o                         
   5   7   0          3.57          8.98         3.88 o                         
   6   7   0          2.30          4.43         2.87 o                         
   0   8   0          8.97          7.50         3.50 o                         
   1   8   0       1316.16       1311.79       229.87 o                         
   2   8   0        379.42        314.95         4.08 o                         
   3   8   0         66.31         58.31         3.68 o                         
   4   8   0         44.68         48.63         3.88 o                         
   5   8   0         34.15         40.05         4.08 o                         
   6   8   0          2.14          3.37         4.41 o                         
   1   9   0        154.51        222.61        34.45 o                         
   2   9   0        740.72        710.38         6.49 o                         
   3   9   0        152.45        145.88         4.13 o                         
   4   9   0         66.71         68.63         3.93 o                         
   5   9   0          4.19          4.83         3.78 o                         
   6   9   0          0.90         -1.28         4.45 o                         
   0  10   0        239.28        289.63         6.01 o                         
   1  10   0        235.29        268.95        44.22 o                         
   2  10   0         11.19         13.40         3.14 o                         
   3  10   0         48.56         47.62         3.72 o                         
   4  10   0         30.87         32.02         3.80 o                         
   5  10   0          3.77          1.86         2.69 o                         
   6  10   0          3.27          5.14         4.50 o                         
   1  11   0       1986.71       2201.74       357.44 o                         
   2  11   0         77.50         83.09         2.98 o                         
   3  11   0        130.73        124.41         3.30 o                         
   4  11   0         42.44         38.74         3.92 o                         
   5  11   0          1.47         -1.38         3.92 o                         
   6  11   0          1.22          3.05         4.41 o                         
   0  12   0        237.31        269.13         5.89 o                         
   1  12   0         10.30         10.27         2.65 o                         
   2  12   0         29.64         22.80         2.63 o                         
   3  12   0        146.23        128.10         4.15 o                         
   4  12   0         35.35         28.95         3.77 o                         
   5  12   0          5.38          7.32         4.08 o                         
   6  12   0          0.61         -0.18         4.60 o                         
   1  13   0        264.20        329.51        56.25 o                         
   2  13   0         60.91         63.18         4.82 o                         
   3  13   0        101.39         93.88         4.05 o                         
   4  13   0          1.43          3.05         3.58 o                         
   5  13   0          3.53          6.04         4.08 o                         
   6  13   0          0.05          5.51         4.53 o                         
   0  14   0        125.35        127.10         4.18 o                         
   1  14   0        141.88        161.10        21.83 o                         
   2  14   0         19.24         21.13         2.68 o                         
   3  14   0         82.24         74.26         5.54 o                         
   4  14   0          3.31          0.53         3.78 o                         
   5  14   0          1.30          2.09         2.97 o                         
   1  15   0         14.85         15.51         2.58 o                         
   2  15   0        134.15        152.17         9.80 o                         
   3  15   0         97.16         98.65         6.07 o                         
   4  15   0         18.62         19.78         3.90 o                         
   5  15   0          1.01         -4.15         4.15 o                         
   0  16   0        535.27        653.31         7.70 o                         
   1  16   0         21.81         26.66         3.82 o                         
   2  16   0        107.72         98.54         4.33 o                         
   3  16   0        132.82        126.34         7.85 o                         
   4  16   0          4.95         10.80         3.90 o                         
   5  16   0          1.78         -1.14         4.33 o                         
   1  17   0         26.25         34.17         3.40 o                         
   2  17   0         51.58         55.90         5.62 o                         
   3  17   0         73.55         65.50         3.32 o                         
   4  17   0          2.39          4.80         3.93 o                         
   5  17   0          0.71          3.77         4.38 o                         
   0  18   0         75.54         87.61         4.21 o                         
   1  18   0        204.31        251.80        28.52 o                         
   2  18   0         19.85         15.58         2.72 o                         
   3  18   0         20.32         16.48         2.89 o                         
   4  18   0         22.82         18.02         2.87 o                         
   5  18   0          2.70          0.12         4.45 o                         
   1  19   0         40.49         42.98         5.44 o                         
   2  19   0         14.02         15.49         2.85 o                         
   3  19   0          5.41          7.19         2.87 o                         
   4  19   0         10.14          4.12         4.16 o                         
   5  19   0          0.17         -3.17         4.56 o                         
   0  20   0         11.60         13.61         3.50 o                         
   1  20   0         29.50         48.08         7.14 o                         
   2  20   0        140.65        151.35        17.04 o                         
   3  20   0         15.46          9.41         2.92 o                         
   4  20   0          6.92          7.67         4.12 o                         
   5  20   0          0.59         -1.46         4.70 o                         
   1  21   0         21.73         20.66         2.93 o                         
   2  21   0          1.87          4.62         2.85 o                         
   3  21   0          7.03          4.78         2.97 o                         
   4  21   0          1.42          7.73         4.25 o                         
   0  22   0         22.89         27.38         3.87 o                         
   1  22   0         74.81         88.82        10.14 o                         
   2  22   0          5.71          8.93         3.08 o                         
   3  22   0          8.89          7.63         3.23 o                         
   4  22   0          0.94         -0.08         4.43 o                         
   1  23   0         35.74         48.37         6.06 o                         
   2  23   0         18.53         18.93         3.05 o                         
   3  23   0          6.42          6.95         3.19 o                         
   4  23   0          1.75          6.19         4.35 o                         
   0  24   0        103.82        130.42         5.64 o                         
   1  24   0         16.24         26.23         5.72 o                         
   2  24   0         49.50         47.67         3.39 o                         
   3  24   0          3.68          2.08         2.62 o                         
   4  24   0          3.75          7.35         4.51 o                         
   1  25   0          8.69         14.95         3.19 o                         
   2  25   0         21.83         20.09         3.21 o                         
   3  25   0          2.73          4.27         3.45 o                         
   4  25   0          1.76          1.44         4.58 o                         
   0  26   0          5.44          7.88         4.16 o                         
   1  26   0         26.55         29.63         3.33 o                         
   2  26   0          5.34          8.56         3.24 o                         
   3  26   0          1.13         -0.47         3.53 o                         
   1  27   0          7.10         11.09         3.23 o                         
   2  27   0          1.32          0.24         3.23 o                         
   3  27   0          0.85          0.15         3.60 o                         
   0  28   0          5.54          8.36         4.41 o                         
   1  28   0          7.08          8.75         3.34 o                         
   2  28   0          0.92          0.64         3.44 o                         
   3  28   0          6.56          7.13         3.88 o                         
   1  29   0          5.34         10.47         3.43 o                         
   2  29   0          2.14          2.71         3.70 o                         
   0  30   0          0.52         -1.48         5.58 o                         
   1  30   0          4.21          5.31         3.60 o                         
   2  30   0          3.31          1.39         3.64 o                         
   1  31   0          1.67         -0.44         3.67 o                         
  -1 -31   1         11.43          8.17         3.82 o                         
   0 -31   1          0.27          0.07         3.69 o                         
   1 -31   1          9.22          5.90         3.50 o                         
  -2 -30   1          2.69          6.09         3.91 o                         
  -1 -30   1          2.10          3.33         5.05 o                         
   0 -30   1          2.00          1.57         3.31 o                         
   1 -30   1          1.49         -1.08         3.28 o                         
   2 -30   1          0.92          0.81         3.74 o                         
  -2 -29   1          0.20          0.72         3.62 o                         
  -1 -29   1          4.42          2.39         3.89 o                         
   0 -29   1         26.76         17.03         3.95 o                         
   1 -29   1         11.15          9.29         3.22 o                         
   2 -29   1          0.32          1.49         3.19 o                         
  -3 -28   1          3.71          8.61         4.24 o                         
  -2 -28   1          4.09          4.26         3.64 o                         
  -1 -28   1          5.27          4.98         3.40 o                         
   0 -28   1         25.49         18.93         3.43 o                         
   1 -28   1          0.17          0.97         3.04 o                         
   2 -28   1          3.02          4.98         3.36 o                         
   3 -28   1          8.51          9.14         3.94 o                         
  -3 -27   1          6.14          3.53         4.04 o                         
  -2 -27   1          9.60          5.29         3.40 o                         
  -1 -27   1         41.70         32.55         3.42 o                         
   0 -27   1         10.00          6.16         3.20 o                         
   1 -27   1         16.14         14.40         3.06 o                         
   2 -27   1          5.80          3.46         3.33 o                         
   3 -27   1          0.84          0.06         3.61 o                         
  -3 -26   1          4.42          7.25         3.86 o                         
  -2 -26   1         27.18         18.51         3.39 o                         
  -1 -26   1          9.26          6.30         2.94 o                         
   0 -26   1         39.87         36.00         3.13 o                         
   1 -26   1          3.50          6.38         3.15 o                         
   2 -26   1          7.43          5.63         3.32 o                         
   3 -26   1          2.54          3.79         3.67 o                         
  -4 -25   1          1.33         -1.76         4.65 o                         
  -3 -25   1          7.46          7.26         2.81 o                         
  -2 -25   1         23.10         23.83         3.73 o                         
  -1 -25   1          7.71          8.04         3.16 o                         
   0 -25   1         10.78         10.56         2.85 o                         
   1 -25   1         48.05         42.98         4.19 o                         
   2 -25   1          1.33          2.63         3.16 o                         
   3 -25   1          0.22          1.45         2.57 o                         
   4 -25   1          0.36         -2.02         3.27 o                         
  -4 -24   1          0.45          0.90         4.51 o                         
  -3 -24   1          3.30          4.14         3.54 o                         
  -2 -24   1          6.92          7.14         3.05 o                         
  -1 -24   1         38.01         28.22         3.15 o                         
   0 -24   1         94.50         74.52         3.14 o                         
   1 -24   1         53.43         45.06         2.90 o                         
   2 -24   1         26.20         27.89         3.16 o                         
   3 -24   1          9.19          7.67         3.28 o                         
   4 -24   1          1.77          1.21         3.22 o                         
  -4 -23   1          1.41          1.13         3.85 o                         
  -3 -23   1          2.58          2.14         2.65 o                         
  -2 -23   1          6.73          4.54         3.01 o                         
  -1 -23   1          1.22          2.48         2.90 o                         
   0 -23   1         23.22         20.00         4.30 o                         
   1 -23   1         43.60         41.10         2.87 o                         
   2 -23   1          8.71          8.17         4.90 o                         
   3 -23   1          7.81          6.61         3.21 o                         
   4 -23   1          0.06          0.72         3.13 o                         
  -4 -22   1          1.59          0.87         2.70 o                         
  -3 -22   1          1.93          5.28         3.31 o                         
  -2 -22   1         22.08         19.09         3.16 o                         
  -1 -22   1         21.62         18.63         2.94 o                         
   0 -22   1         48.66         46.11         3.09 o                         
   1 -22   1         76.34         71.54         3.21 o                         
   2 -22   1        108.86        105.06         5.11 o                         
   3 -22   1          8.76          8.92         3.18 o                         
   4 -22   1          1.70          3.13         3.07 o                         
  -5 -21   1          0.06         -3.04         4.19 o                         
  -4 -21   1          4.93          4.15         3.32 o                         
  -3 -21   1          5.76          3.71         3.73 o                         
  -2 -21   1        100.96         82.22         3.35 o                         
  -1 -21   1         26.26         21.75         2.89 o                         
   0 -21   1          4.11          3.59         2.81 o                         
   1 -21   1         38.78         35.46         2.67 o                         
   2 -21   1         81.88         73.16         3.05 o                         
   3 -21   1         15.85         18.53         2.52 o                         
   4 -21   1          6.05          8.11         2.88 o                         
  -5 -20   1          0.12         -1.45         3.50 o                         
  -4 -20   1          0.74          0.84         3.14 o                         
  -3 -20   1          0.94          2.66         2.45 o                         
  -2 -20   1         19.70         17.74         3.03 o                         
  -1 -20   1         59.72         55.43         2.87 o                         
   0 -20   1         23.99         20.30         2.77 o                         
   1 -20   1         19.54         21.63         2.83 o                         
   2 -20   1         57.22         48.80         3.04 o                         
   3 -20   1         22.88         19.61         3.02 o                         
   4 -20   1          8.75         11.32         2.84 o                         
   5 -20   1          0.20          2.83         3.17 o                         
  -5 -19   1          0.36          2.23         3.32 o                         
  -4 -19   1          4.37         10.23         2.99 o                         
  -3 -19   1         38.88         32.71         5.38 o                         
  -2 -19   1         87.89         77.06         3.24 o                         
  -1 -19   1        190.28        161.72         3.77 o                         
   0 -19   1         41.99         31.49         2.57 o                         
   1 -19   1          2.28          4.30         2.39 o                         
   2 -19   1        102.25         93.00        10.51 o                         
   3 -19   1          4.88          7.86         2.95 o                         
   4 -19   1          0.46          1.10         2.72 o                         
   5 -19   1          0.11          2.13         3.17 o                         
  -5 -18   1          0.01          3.83         3.21 o                         
  -4 -18   1          7.49          7.72         2.96 o                         
  -3 -18   1         77.90         74.31         4.55 o                         
  -2 -18   1         82.61         74.53         3.75 o                         
  -1 -18   1         67.29         59.90         3.00 o                         
   0 -18   1         90.04         74.24         5.00 o                         
   1 -18   1         17.73         20.32         2.67 o                         
   2 -18   1          9.99         10.94         2.68 o                         
   3 -18   1         73.18         66.87        11.12 o                         
   4 -18   1          1.82          3.00         2.54 o                         
   5 -18   1          2.02          1.49         3.00 o                         
  -5 -17   1          5.16          4.88         3.14 o                         
  -4 -17   1          2.44          2.50         2.77 o                         
  -3 -17   1         26.30         35.40         3.14 o                         
  -2 -17   1         30.26         26.49         2.94 o                         
  -1 -17   1          6.53          5.96         2.57 o                         
   0 -17   1        105.99         93.92         7.82 o                         
   1 -17   1         10.29          8.76         2.45 o                         
   2 -17   1         23.25         23.95         4.52 o                         
   3 -17   1         32.32         38.56         5.68 o                         
   4 -17   1          8.52          8.62         2.19 o                         
   5 -17   1          2.05          3.12         2.90 o                         
  -5 -16   1          8.53          7.12         2.95 o                         
  -4 -16   1          9.54          8.30         2.23 o                         
  -3 -16   1         84.40         89.53        16.30 o                         
  -2 -16   1         24.56         23.32         4.56 o                         
  -1 -16   1         72.59         63.55         2.84 o                         
   0 -16   1        256.77        228.37         6.80 o                         
   1 -16   1         47.86         47.02         7.42 o                         
   2 -16   1         66.90         60.39         8.25 o                         
   3 -16   1        275.20        287.15        41.71 o                         
   4 -16   1         15.75         18.47         2.67 o                         
   5 -16   1          0.30         -1.46         2.68 o                         
  -5 -15   1          0.09          2.01         2.91 o                         
  -4 -15   1          6.46          8.35         2.55 o                         
  -3 -15   1         50.87         46.60         5.45 o                         
  -2 -15   1        187.68        151.58        13.65 o                         
  -1 -15   1          0.72          2.48         2.47 o                         
   0 -15   1        342.42        325.02        18.63 o                         
   1 -15   1         68.73         64.63        10.45 o                         
   2 -15   1         88.62         83.92        16.12 o                         
   3 -15   1         58.80         64.53        12.00 o                         
   4 -15   1          1.77          1.78         2.50 o                         
   5 -15   1          0.56          5.67         2.79 o                         
  -6 -14   1          0.75          4.68         4.16 o                         
  -5 -14   1         11.84         11.39         2.90 o                         
  -4 -14   1         17.14         15.46         2.59 o                         
  -3 -14   1          2.86          1.18         2.43 o                         
  -2 -14   1        123.53        118.08        19.02 o                         
  -1 -14   1         14.35         11.67         2.64 o                         
   0 -14   1        272.84        279.51        16.12 o                         
   1 -14   1        503.24        478.34        55.62 o                         
   2 -14   1          5.42          5.41         3.77 o                         
   3 -14   1         12.82         16.70         4.01 o                         
   4 -14   1          6.82          7.29         2.39 o                         
   5 -14   1          2.23          2.99         2.42 o                         
  -6 -13   1          1.70          2.78         2.89 o                         
  -5 -13   1          7.48          6.47         2.72 o                         
  -4 -13   1         10.09         10.19         2.08 o                         
  -3 -13   1        120.84        132.63        12.08 o                         
  -2 -13   1         79.54         89.14        16.89 o                         
  -1 -13   1        477.55        507.68         4.92 o                         
   0 -13   1         42.19         45.19         3.91 o                         
   1 -13   1         21.33         30.42         5.53 o                         
   2 -13   1        219.90        288.87        52.02 o                         
   3 -13   1         67.12         73.06        12.06 o                         
   4 -13   1         19.78         23.58         3.03 o                         
   5 -13   1          0.60         -1.32         2.72 o                         
   6 -13   1          2.09          2.36         3.85 o                         
  -6 -12   1          0.78          2.63         3.07 o                         
  -5 -12   1          4.65          5.15         2.71 o                         
  -4 -12   1         78.93         77.05         8.90 o                         
  -3 -12   1          7.39         11.05         2.50 o                         
  -2 -12   1        154.39        157.96        24.64 o                         
  -1 -12   1        454.97        481.20        13.77 o                         
   0 -12   1         60.74         58.90         2.64 o                         
   1 -12   1        116.70        140.50        25.29 o                         
   2 -12   1         57.21         75.01        14.00 o                         
   3 -12   1         39.45         41.26         7.01 o                         
   4 -12   1          0.64          5.57         2.45 o                         
   5 -12   1          3.57          6.78         2.55 o                         
   6 -12   1          4.24          6.56         3.30 o                         
  -6 -11   1          0.14          1.67         3.05 o                         
  -5 -11   1          2.55          6.30         2.48 o                         
  -4 -11   1         58.75         76.08         7.86 o                         
  -3 -11   1          9.73         13.23         1.93 o                         
  -2 -11   1        104.99        109.33        21.85 o                         
  -1 -11   1        121.17        101.82         3.25 o                         
   0 -11   1        235.54        229.44        10.41 o                         
   1 -11   1        111.19        123.72        27.45 o                         
   2 -11   1        262.40        316.05        72.79 o                         
   3 -11   1         84.84         73.80        13.17 o                         
   4 -11   1         66.27         68.06         3.94 o                         
   5 -11   1          0.32          2.90         2.27 o                         
   6 -11   1          0.26         -0.06         3.97 o                         
  -6 -10   1          2.15          4.33         2.91 o                         
  -5 -10   1         25.54         27.99         2.53 o                         
  -4 -10   1         13.25         16.06         2.30 o                         
  -3 -10   1         23.50         23.20         2.29 o                         
  -2 -10   1        572.02        616.85       118.85 o                         
  -1 -10   1        775.55        659.59        35.99 o                         
   0 -10   1         48.83         50.70         2.67 o                         
   1 -10   1        219.87        237.27        40.68 o                         
   2 -10   1          6.78          9.80         2.49 o                         
   3 -10   1         71.01         69.65         6.40 o                         
   4 -10   1         11.89         12.59         2.32 o                         
   5 -10   1          4.00          2.57         2.66 o                         
   6 -10   1          0.08          1.44         3.89 o                         
  -6  -9   1          0.96          1.80         2.74 o                         
  -5  -9   1          7.54          7.88         2.03 o                         
  -4  -9   1         10.31         14.69         2.38 o                         
  -3  -9   1        190.02        206.14        14.57 o                         
  -2  -9   1        121.76        138.84        30.56 o                         
  -1  -9   1         49.85         39.42         3.51 o                         
   0  -9   1        583.99        489.32        35.29 o                         
   1  -9   1        286.80        255.40        49.09 o                         
   2  -9   1        592.55        630.79       126.01 o                         
   3  -9   1         31.34         32.37         2.22 o                         
   4  -9   1          0.91          2.86         1.81 o                         
   5  -9   1          1.43          2.56         2.27 o                         
   6  -9   1          4.66          6.45         3.27 o                         
  -6  -8   1          4.52          4.24         3.27 o                         
  -5  -8   1         15.22         14.23         2.01 o                         
  -4  -8   1          2.77          3.63         2.32 o                         
  -3  -8   1        110.54        108.42         4.98 o                         
  -2  -8   1        464.47        444.57        40.42 o                         
  -1  -8   1       1173.95       1231.14       118.55 o                         
   0  -8   1        108.66         76.48         5.47 o                         
   1  -8   1        798.09        776.11       169.36 o                         
   2  -8   1        414.10        450.02        69.24 o                         
   3  -8   1         40.89         36.75         1.92 o                         
   4  -8   1          5.09          5.26         3.38 o                         
   5  -8   1         16.84         19.47         2.41 o                         
   6  -8   1          0.76          2.85         3.42 o                         
  -6  -7   1          0.12         -1.60         3.08 o                         
  -5  -7   1          4.48          4.47         2.33 o                         
  -4  -7   1         27.61         24.22         2.24 o                         
  -3  -7   1         94.53         84.00         4.37 o                         
  -2  -7   1         32.08         35.97         3.67 o                         
  -1  -7   1       1828.20       1852.66       275.26 o                         
   0  -7   1        405.36        368.54        34.24 o                         
   1  -7   1       2989.41       2917.60       485.34 o                         
   2  -7   1        253.69        286.54        22.13 o                         
   3  -7   1        154.90        165.26         6.55 o                         
   4  -7   1          5.02          5.31         2.05 o                         
   5  -7   1          2.69          3.40         2.64 o                         
   6  -7   1          4.51          8.36         3.20 o                         
  -6  -6   1          8.15          5.76         3.27 o                         
  -5  -6   1          3.12          3.14         2.33 o                         
  -4  -6   1        113.72        124.55         4.37 o                         
  -3  -6   1         31.10         34.16         2.17 o                         
  -2  -6   1        520.71        497.15        24.84 o                         
  -1  -6   1        946.36        844.85       182.80 o                         
   0  -6   1       3434.55       3317.63       402.57 o                         
   1  -6   1       4852.80       4579.55       884.49 o                         
   2  -6   1        633.05        607.06        67.59 o                         
   3  -6   1        277.51        274.14         9.69 o                         
   4  -6   1         12.87         13.75         2.04 o                         
   5  -6   1         17.95         18.26         2.71 o                         
   6  -6   1          0.81         -0.13         3.38 o                         
  -6  -5   1          3.18          4.74         3.00 o                         
  -5  -5   1          2.60          2.03         2.45 o                         
  -4  -5   1         25.58         25.32         2.07 o                         
  -3  -5   1         43.32         46.40         2.13 o                         
  -2  -5   1        345.00        319.72         7.72 o                         
  -1  -5   1       2004.51       1787.09       263.15 o                         
   0  -5   1       8701.92       8206.65      1229.85 o                         
   1  -5   1        277.03        271.19        47.64 o                         
   2  -5   1        372.43        334.69        19.52 o                         
   3  -5   1         70.99         71.96         3.47 o                         
   4  -5   1         31.71         32.00         2.12 o                         
   5  -5   1          2.51          3.99         2.64 o                         
   6  -5   1          2.11          4.80         3.29 o                         
  -6  -4   1          9.91         10.59         3.65 o                         
  -5  -4   1         24.78         29.41         2.29 o                         
  -4  -4   1         94.78         87.50         2.24 o                         
  -3  -4   1         82.54         82.76         2.41 o                         
  -2  -4   1         26.23         28.53         2.11 o                         
  -1  -4   1       3594.84       3070.58       147.47 o                         
   0  -4   1       6679.15       6640.24       926.96 o                         
   1  -4   1      14575.66      12572.14       993.12 o                         
   2  -4   1        623.57        565.53        21.48 o                         
   3  -4   1        137.19        140.44         2.41 o                         
   4  -4   1         26.99         30.02         1.88 o                         
   5  -4   1          5.85          8.65         2.64 o                         
   6  -4   1          9.23          9.60         3.30 o                         
  -6  -3   1          2.00          2.63         3.00 o                         
  -5  -3   1         46.91         55.67         3.17 o                         
  -4  -3   1         80.95         80.27         2.35 o                         
  -3  -3   1        130.97        121.61         2.54 o                         
  -2  -3   1        114.80         86.15         3.12 o                         
  -1  -3   1       2967.24       2403.22        55.43 o                         
   0  -3   1       2820.48       3137.26       586.23 o                         
   1  -3   1       7034.51       6080.17       211.82 o                         
   2  -3   1         62.66         55.71         2.24 o                         
   3  -3   1         58.08         64.09         1.98 o                         
   4  -3   1         11.77         11.65         2.47 o                         
   5  -3   1         18.56         19.64         3.38 o                         
   6  -3   1          9.04          8.28         3.00 o                         
  -6  -2   1         11.18          8.05         3.21 o                         
  -5  -2   1         31.16         29.75         3.31 o                         
  -4  -2   1          4.11          4.07         1.92 o                         
  -3  -2   1        155.58        143.88         3.96 o                         
  -2  -2   1        109.97        102.54         3.30 o                         
  -1  -2   1        905.38        847.54        30.98 o                         
   0  -2   1        595.34        724.23       132.78 o                         
   1  -2   1      11072.51       9342.32       163.12 o                         
   2  -2   1         65.32         54.09         2.24 o                         
   3  -2   1         16.58         15.97         1.89 o                         
   4  -2   1         51.22         58.55         2.78 o                         
   5  -2   1          9.23          9.64         2.64 o                         
   6  -2   1          7.74         12.28         3.02 o                         
  -6  -1   1          3.07          7.08         3.26 o                         
  -5  -1   1         34.52         42.14         2.73 o                         
  -4  -1   1         28.47         28.95         2.52 o                         
  -3  -1   1         88.44         80.92         2.89 o                         
  -2  -1   1        113.59        106.05         3.28 o                         
  -1  -1   1       1498.36       1330.05        10.55 o                         
   0  -1   1       1580.81       2066.42       286.95 o                         
   1  -1   1        755.90        654.56         6.71 o                         
   2  -1   1         59.47         55.85         2.21 o                         
   3  -1   1        140.59        156.18         2.98 o                         
   4  -1   1          3.30          3.82         2.31 o                         
   5  -1   1          3.45          3.65         2.57 o                         
   6  -1   1          1.49          3.77         3.20 o                         
  -6   0   1          2.09          2.58         3.58 o                         
  -5   0   1         17.31         19.00         2.66 o                         
  -4   0   1         15.04         15.77         2.75 o                         
  -3   0   1          5.29          5.69         2.44 o                         
  -2   0   1        143.14        144.35         3.53 o                         
  -1   0   1         37.59         38.45         3.20 o                         
   0   0   1       2318.24       3106.57        32.21 o                         
   1   0   1        486.06        462.90        21.99 o                         
   2   0   1       1008.43        735.45        22.35 o                         
   3   0   1        547.83        454.26        15.09 o                         
   4   0   1         19.81         15.94         2.31 o                         
   5   0   1          0.24          3.21         2.55 o                         
   6   0   1          1.55         -1.34         2.96 o                         
  -6   1   1          3.08          3.73         2.91 o                         
  -5   1   1         34.50         36.17         2.69 o                         
  -4   1   1         28.46         31.54         3.65 o                         
  -3   1   1         89.00         89.45         2.66 o                         
  -2   1   1        113.50        107.25         3.15 o                         
  -1   1   1       1496.62       1361.56        73.36 o                         
   0   1   1       1585.11       2066.59       322.81 o                         
   1   1   1        759.61        636.65         9.56 o                         
   2   1   1         59.64         54.32         3.87 o                         
   3   1   1        140.81        160.49         4.41 o                         
   4   1   1          3.31          3.11         2.21 o                         
   5   1   1          3.47          6.24         3.80 o                         
   6   1   1          1.51          0.97         2.92 o                         
  -6   2   1         11.22         13.93         2.91 o                         
  -5   2   1         31.32         27.54         4.00 o                         
  -4   2   1          4.07          4.85         3.35 o                         
  -3   2   1        155.67        139.93         4.05 o                         
  -2   2   1        109.59        109.12         3.11 o                         
  -1   2   1        906.49        832.77         8.57 o                         
   0   2   1        599.03        732.82       137.25 o                         
   1   2   1      11078.08       9047.39       231.78 o                         
   2   2   1         65.38         54.32         3.75 o                         
   3   2   1         16.82         15.28         3.53 o                         
   4   2   1         51.09         53.79         2.48 o                         
   5   2   1          9.20          8.59         2.61 o                         
   6   2   1          7.77          6.41         3.05 o                         
  -6   3   1          2.00          5.04         3.82 o                         
  -5   3   1         46.86         53.58         4.13 o                         
  -4   3   1         80.80         80.61         3.85 o                         
  -3   3   1        131.07        130.44         3.97 o                         
  -2   3   1        114.15         83.06         3.27 o                         
  -1   3   1       2969.62       2451.03        16.48 o                         
   0   3   1       2821.19       3167.45       530.88 o                         
   1   3   1       7037.24       5871.37        18.36 o                         
   2   3   1         62.51         52.03         3.83 o                         
   3   3   1         58.51         55.29         2.87 o                         
   4   3   1         11.86          9.44         3.53 o                         
   5   3   1         18.46         19.02         2.60 o                         
   6   3   1          9.06          8.93         2.97 o                         
  -6   4   1          9.96          5.03         2.95 o                         
  -5   4   1         24.73         25.04         4.05 o                         
  -4   4   1         94.54         89.29         3.75 o                         
  -3   4   1         82.20         80.06         3.85 o                         
  -2   4   1         26.07         30.33         3.58 o                         
  -1   4   1       3586.51       3237.75        16.87 o                         
   0   4   1       6675.97       7119.33      1134.26 o                         
   1   4   1      14556.56      11966.51       828.12 o                         
   2   4   1        623.90        545.52         6.32 o                         
   3   4   1        137.18        128.20         4.30 o                         
   4   4   1         26.85         33.15         3.68 o                         
   5   4   1          5.84          6.43         2.19 o                         
   6   4   1          9.21         10.56         2.99 o                         
  -6   5   1          3.21          3.71         3.36 o                         
  -5   5   1          2.61         -1.53         2.70 o                         
  -4   5   1         25.64         29.34         3.58 o                         
  -3   5   1         43.41         43.52         3.67 o                         
  -2   5   1        346.32        332.17         5.36 o                         
  -1   5   1       2007.30       1739.26        15.02 o                         
   0   5   1       8701.12       8668.58      1034.08 o                         
   1   5   1        276.21        259.27        31.61 o                         
   2   5   1        371.20        322.21         7.53 o                         
   3   5   1         71.53         70.25         3.87 o                         
   4   5   1         31.70         33.17         3.75 o                         
   5   5   1          2.48          3.22         3.00 o                         
   6   5   1          2.10          3.83         3.43 o                         
  -6   6   1          8.17          5.59         4.35 o                         
  -5   6   1          3.12          4.07         3.77 o                         
  -4   6   1        113.52        120.08         4.12 o                         
  -3   6   1         31.41         33.12         3.48 o                         
  -2   6   1        520.98        482.78         5.97 o                         
  -1   6   1        949.04        876.45        70.33 o                         
   0   6   1       3438.28       3550.81       449.72 o                         
   1   6   1       4845.55       4337.55       628.34 o                         
   2   6   1        632.98        557.19         4.67 o                         
   3   6   1        277.79        265.93         4.80 o                         
   4   6   1         12.70         14.72         3.53 o                         
   5   6   1         17.84         19.70         4.03 o                         
   6   6   1          0.80          3.76         2.96 o                         
  -6   7   1          0.12          0.66         4.36 o                         
  -5   7   1          4.46          4.21         3.82 o                         
  -4   7   1         27.52         20.14         3.48 o                         
  -3   7   1         94.28         87.23         3.83 o                         
  -2   7   1         31.74         31.87         3.47 o                         
  -1   7   1       1835.68       1920.03       226.96 o                         
   0   7   1        405.94        418.30        41.96 o                         
   1   7   1       2991.47       2772.36       437.95 o                         
   2   7   1        253.19        249.04        12.24 o                         
   3   7   1        154.14        155.61         4.07 o                         
   4   7   1          5.12          2.97         3.52 o                         
   5   7   1          2.71          1.91         3.78 o                         
   6   7   1          4.52          8.05         6.01 o                         
  -6   8   1          4.49          5.18         4.26 o                         
  -5   8   1         15.18         18.87         3.83 o                         
  -4   8   1          2.83          3.97         3.60 o                         
  -3   8   1        110.85         99.86         3.98 o                         
  -2   8   1        464.45        447.62         5.66 o                         
  -1   8   1       1174.21       1312.88       205.78 o                         
   0   8   1        108.27         83.58         5.67 o                         
   1   8   1        798.74        750.92       125.91 o                         
   2   8   1        413.95        397.89        19.22 o                         
   3   8   1         41.02         36.75         3.47 o                         
   4   8   1          5.09          4.85         3.68 o                         
   5   8   1         16.98         14.67         3.90 o                         
   6   8   1          0.77          2.09         2.99 o                         
  -6   9   1          0.96          6.92         4.33 o                         
  -5   9   1          7.51          7.32         3.82 o                         
  -4   9   1         10.14         11.30         3.72 o                         
  -3   9   1        189.58        191.53         4.43 o                         
  -2   9   1        121.66        125.74         7.93 o                         
  -1   9   1         49.70         48.62         4.93 o                         
   0   9   1        585.37        565.92        41.18 o                         
   1   9   1        287.25        254.81        44.40 o                         
   2   9   1        590.31        580.30        20.44 o                         
   3   9   1         31.39         29.83         3.52 o                         
   4   9   1          0.91          0.56         3.60 o                         
   5   9   1          1.44          1.34         3.85 o                         
   6   9   1          4.64          3.97         2.94 o                         
  -6  10   1          2.13          7.33         4.46 o                         
  -5  10   1         25.49         23.51         4.00 o                         
  -4  10   1         13.16         18.85         3.68 o                         
  -3  10   1         23.47         24.18         3.35 o                         
  -2  10   1        572.06        558.70         5.14 o                         
  -1  10   1        775.91        772.07       128.98 o                         
   0  10   1         48.94         57.81         3.33 o                         
   1  10   1        219.57        253.09        43.67 o                         
   2  10   1          6.54          4.41         2.41 o                         
   3  10   1         70.48         63.04         3.77 o                         
   4  10   1         11.99          9.64         3.58 o                         
   5  10   1          4.03          7.86         3.85 o                         
   6  10   1          0.08          1.67         3.04 o                         
  -6  11   1          0.14          5.61         4.53 o                         
  -5  11   1          2.54          6.34         3.88 o                         
  -4  11   1         58.74         62.62         4.05 o                         
  -3  11   1          9.47         16.53         3.35 o                         
  -2  11   1        104.26        105.70         3.23 o                         
  -1  11   1        121.34        121.77        19.24 o                         
   0  11   1        234.15        276.31        22.55 o                         
   1  11   1        110.99        130.01        19.18 o                         
   2  11   1        263.20        291.75        32.36 o                         
   3  11   1         85.03         61.10         2.61 o                         
   4  11   1         66.23         55.25         3.97 o                         
   5  11   1          0.33         -0.61         2.87 o                         
   6  11   1          0.25         -4.46         4.55 o                         
  -6  12   1          0.77          4.66         4.43 o                         
  -5  12   1          4.66          5.56         4.08 o                         
  -4  12   1         78.94         68.73         4.10 o                         
  -3  12   1          7.47         13.51         3.48 o                         
  -2  12   1        154.87        154.16         3.42 o                         
  -1  12   1        453.60        576.13        96.25 o                         
   0  12   1         60.32         69.38         2.71 o                         
   1  12   1        115.54        150.50        29.87 o                         
   2  12   1         57.74         68.57         3.21 o                         
   3  12   1         39.58         38.45         2.51 o                         
   4  12   1          0.67          2.22         3.62 o                         
   5  12   1          3.55          5.34         4.07 o                         
   6  12   1          4.25          5.87         4.70 o                         
  -6  13   1          1.71          0.33         4.65 o                         
  -5  13   1          7.46          8.13         2.89 o                         
  -4  13   1         10.12         12.99         3.73 o                         
  -3  13   1        121.11        126.59         4.28 o                         
  -2  13   1         80.07         89.32         3.33 o                         
  -1  13   1        476.62        630.46        79.67 o                         
   0  13   1         41.62         55.54         2.59 o                         
   1  13   1         21.03         31.64         5.34 o                         
   2  13   1        219.63        277.35        19.43 o                         
   3  13   1         66.86         59.86         2.67 o                         
   4  13   1         19.76         19.94         3.88 o                         
   5  13   1          0.60          1.33         4.08 o                         
  -5  14   1         11.91         12.05         4.15 o                         
  -4  14   1         17.27         13.06         3.73 o                         
  -3  14   1          2.84          1.05         3.55 o                         
  -2  14   1        123.56        131.89         3.89 o                         
  -1  14   1         14.19         18.51         2.63 o                         
   0  14   1        271.85        353.43        20.30 o                         
   1  14   1        502.29        549.55        85.73 o                         
   2  14   1          5.48          8.87         2.61 o                         
   3  14   1         12.66         15.17         2.23 o                         
   4  14   1          6.73          3.68         3.83 o                         
   5  14   1          2.22          6.22         2.99 o                         
  -5  15   1          0.09         -0.81         4.26 o                         
  -4  15   1          6.44          9.34         3.82 o                         
  -3  15   1         51.04         40.44         2.95 o                         
  -2  15   1        187.07        166.58         3.93 o                         
  -1  15   1          0.70          2.33         2.57 o                         
   0  15   1        341.28        414.28        14.16 o                         
   1  15   1         68.60         79.43         9.57 o                         
   2  15   1         89.19         90.71         5.41 o                         
   3  15   1         58.78         53.69         2.99 o                         
   4  15   1          1.77          4.66         3.72 o                         
   5  15   1          0.56         -1.18         4.23 o                         
  -5  16   1          8.51          4.30         4.25 o                         
  -4  16   1          9.53          1.51         3.82 o                         
  -3  16   1         84.17         94.79         4.20 o                         
  -2  16   1         24.80         24.93         2.80 o                         
  -1  16   1         72.58         82.41        10.40 o                         
   0  16   1        256.22        300.98        21.60 o                         
   1  16   1         48.06         54.00         8.56 o                         
   2  16   1         66.81         65.13         4.89 o                         
   3  16   1        276.09        263.23         6.00 o                         
   4  16   1         15.89          9.41         3.97 o                         
   5  16   1          0.31          1.16         4.23 o                         
  -5  17   1          5.17          9.56         4.35 o                         
  -4  17   1          2.40          5.77         2.69 o                         
  -3  17   1         26.04         31.16         3.78 o                         
  -2  17   1         30.11         29.15         2.91 o                         
  -1  17   1          6.41          6.43         2.87 o                         
   0  17   1        105.37        123.78         3.16 o                         
   1  17   1         10.28         13.30         2.47 o                         
   2  17   1         23.26         27.30         2.78 o                         
   3  17   1         32.43         32.35         4.18 o                         
   4  17   1          8.56          9.61         3.88 o                         
   5  17   1          2.05          3.63         4.41 o                         
  -5  18   1          0.01          5.72         3.15 o                         
  -4  18   1          7.48          7.63         3.95 o                         
  -3  18   1         78.08         79.98         4.21 o                         
  -2  18   1         82.91         86.17         4.52 o                         
  -1  18   1         66.55         82.62         4.89 o                         
   0  18   1         89.60         95.08         4.33 o                         
   1  18   1         17.72         24.16         4.58 o                         
   2  18   1          9.92         12.20         2.86 o                         
   3  18   1         73.56         62.41         3.08 o                         
   4  18   1          1.80         -0.46         3.98 o                         
   5  18   1          2.01         -0.61         4.53 o                         
  -5  19   1          0.36         -0.53         4.43 o                         
  -4  19   1          4.38          3.68         4.03 o                         
  -3  19   1         39.28         25.09         3.92 o                         
  -2  19   1         87.80         91.02         4.00 o                         
  -1  19   1        190.16        228.03        23.74 o                         
   0  19   1         42.02         44.97         3.17 o                         
   1  19   1          2.33          6.47         3.01 o                         
   2  19   1        102.21        112.92         8.44 o                         
   3  19   1          4.92          8.02         2.85 o                         
   4  19   1          0.44          4.66         4.08 o                         
   5  19   1          0.11          6.36         4.60 o                         
  -5  20   1          0.12          2.67         4.56 o                         
  -4  20   1          0.73          2.72         2.92 o                         
  -3  20   1          0.95         -1.32         3.03 o                         
  -2  20   1         19.69         18.81         3.02 o                         
  -1  20   1         59.76         76.34         7.09 o                         
   0  20   1         24.27         31.67         5.66 o                         
   1  20   1         19.36         31.62         3.01 o                         
   2  20   1         57.33         53.56         8.03 o                         
   3  20   1         23.02         15.99         2.93 o                         
   4  20   1          8.79          8.23         3.05 o                         
   5  20   1          0.21          2.56         4.70 o                         
  -4  21   1          4.95          6.97         4.20 o                         
  -3  21   1          5.76          9.84         3.10 o                         
  -2  21   1        101.41        104.83         3.48 o                         
  -1  21   1         26.03         27.40         2.79 o                         
   0  21   1          4.11          4.12         3.22 o                         
   1  21   1         39.01         42.01         5.32 o                         
   2  21   1         82.13         91.19         8.21 o                         
   3  21   1         15.80         17.47         3.04 o                         
   4  21   1          6.04          7.70         4.15 o                         
  -4  22   1          1.61          9.92         4.20 o                         
  -3  22   1          1.98          4.82         3.27 o                         
  -2  22   1         21.98         28.59         3.02 o                         
  -1  22   1         21.51         25.94         3.01 o                         
   0  22   1         48.60         69.19         5.45 o                         
   1  22   1         76.36         88.31         7.44 o                         
   2  22   1        109.06        114.61        13.44 o                         
   3  22   1          8.77          6.37         3.05 o                         
   4  22   1          1.71          2.07         2.87 o                         
  -4  23   1          1.43          2.65         3.15 o                         
  -3  23   1          2.57          6.29         3.16 o                         
  -2  23   1          6.74          9.53         3.16 o                         
  -1  23   1          1.23          3.59         3.29 o                         
   0  23   1         23.49         25.18         3.47 o                         
   1  23   1         43.82         53.07         4.81 o                         
   2  23   1          8.76          7.45         3.63 o                         
   3  23   1          7.82          6.41         3.29 o                         
   4  23   1          0.06          3.88         4.38 o                         
  -4  24   1          0.44          4.03         4.55 o                         
  -3  24   1          3.34          5.58         3.28 o                         
  -2  24   1          6.95         12.24         3.19 o                         
  -1  24   1         38.10         41.80         3.21 o                         
   0  24   1         94.47        105.49         3.88 o                         
   1  24   1         53.45         60.73         6.25 o                         
   2  24   1         26.36         22.04         3.19 o                         
   3  24   1          9.17          7.26         3.15 o                         
   4  24   1          1.77         -0.48         4.36 o                         
  -4  25   1          1.32          2.02         4.65 o                         
  -3  25   1          7.44          8.80         3.58 o                         
  -2  25   1         23.07         28.80         3.37 o                         
  -1  25   1          7.79         11.82         3.15 o                         
   0  25   1         10.79         12.17         3.21 o                         
   1  25   1         47.99         57.40         7.85 o                         
   2  25   1          1.29          3.18         4.12 o                         
   3  25   1          0.23          0.84         3.32 o                         
  -3  26   1          4.46          3.13         3.56 o                         
  -2  26   1         27.22         27.70         3.36 o                         
  -1  26   1          9.30         11.67         3.19 o                         
   0  26   1         40.03         48.91         3.18 o                         
   1  26   1          3.56          6.40         2.91 o                         
   2  26   1          7.44          9.21         3.21 o                         
   3  26   1          2.57          3.25         3.39 o                         
  -3  27   1          6.09          5.33         3.90 o                         
  -2  27   1          9.62          8.38         3.51 o                         
  -1  27   1         41.89         44.71         3.46 o                         
   0  27   1         10.01          8.84         3.20 o                         
   1  27   1         16.12         16.04         3.44 o                         
   2  27   1          5.82          7.25         3.00 o                         
   3  27   1          0.82          2.59         2.88 o                         
  -3  28   1          3.70          4.85         4.61 o                         
  -2  28   1          4.08          8.80         3.59 o                         
  -1  28   1          5.31          8.04         3.36 o                         
   0  28   1         25.48         28.34         3.46 o                         
   1  28   1          0.17         -1.22         3.34 o                         
   2  28   1          3.00          3.97         3.44 o                         
   3  28   1          8.50          3.57         4.85 o                         
  -2  29   1          0.19         -0.79         3.53 o                         
  -1  29   1          4.45          7.00         3.42 o                         
   0  29   1         26.84         28.91         3.55 o                         
   1  29   1         11.16         14.31         3.53 o                         
   2  29   1          0.32          3.47         3.87 o                         
  -2  30   1          2.70          4.15         3.70 o                         
  -1  30   1          2.13          1.86         3.50 o                         
   0  30   1          1.99          4.18         3.49 o                         
   1  30   1          1.49          3.22         3.56 o                         
  -1  31   1         11.42          9.82         5.43 o                         
   0  31   1          0.27          1.15         3.36 o                         
   1  31   1          9.25         11.46         3.76 o                         
  -1 -31   2          4.75          1.40         3.78 o                         
   0 -31   2          6.30          1.16         3.75 o                         
   1 -31   2          3.36          0.54         3.47 o                         
  -2 -30   2          2.11          3.92         3.97 o                         
  -1 -30   2          2.09          4.83         3.27 o                         
   0 -30   2          7.43          9.15         3.62 o                         
   1 -30   2          0.72         -0.74         3.31 o                         
  -2 -29   2         11.08          9.51         3.92 o                         
  -1 -29   2          8.14          8.12         3.51 o                         
   0 -29   2          2.54          5.91         3.45 o                         
   1 -29   2          4.04          5.89         3.77 o                         
   2 -29   2          0.09         -0.08         3.60 o                         
  -3 -28   2          2.03         -1.48         4.85 o                         
  -2 -28   2          1.11          3.31         3.64 o                         
  -1 -28   2          2.79          4.34         3.04 o                         
   0 -28   2         22.43         18.10         3.23 o                         
   1 -28   2          5.79          5.97         3.11 o                         
   2 -28   2          1.88          1.90         4.32 o                         
  -3 -27   2          0.31          4.33         4.45 o                         
  -2 -27   2          3.74          6.89         3.53 o                         
  -1 -27   2         22.33         13.44         3.40 o                         
   0 -27   2         25.26         22.13         3.10 o                         
   1 -27   2          3.44          5.29         2.93 o                         
   2 -27   2          0.30          2.03         3.07 o                         
   3 -27   2          1.80          3.07         3.61 o                         
  -3 -26   2          3.81          2.97         4.41 o                         
  -2 -26   2          7.37          8.74         2.72 o                         
  -1 -26   2          7.08          5.81         3.08 o                         
   0 -26   2          0.07          3.02         3.11 o                         
   1 -26   2         10.94         13.82         3.27 o                         
   2 -26   2          7.46          5.78         3.37 o                         
   3 -26   2          4.43          3.23         3.52 o                         
  -4 -25   2          0.05          6.09         4.76 o                         
  -3 -25   2          6.00         10.52         4.31 o                         
  -2 -25   2         17.08         16.93         3.51 o                         
  -1 -25   2         43.47         32.28         3.33 o                         
   0 -25   2         15.47          7.88         2.82 o                         
   1 -25   2         40.15         35.90         3.68 o                         
   2 -25   2          1.18          0.77         2.92 o                         
   3 -25   2          1.06          8.45         3.35 o                         
  -4 -24   2          1.36          4.75         4.56 o                         
  -3 -24   2          1.25          6.21         4.15 o                         
  -2 -24   2          9.65         10.03         3.39 o                         
  -1 -24   2         46.75         42.49         3.23 o                         
   0 -24   2          3.62          6.49         5.84 o                         
   1 -24   2         64.36         53.92         3.04 o                         
   2 -24   2         14.73         12.22         2.91 o                         
   3 -24   2          5.37          6.69         3.27 o                         
   4 -24   2          0.73         -1.31         3.60 o                         
  -4 -23   2          1.72          0.08         4.60 o                         
  -3 -23   2         11.04         14.25         4.12 o                         
  -2 -23   2         34.85         30.43         3.32 o                         
  -1 -23   2         47.35         39.70         2.99 o                         
   0 -23   2         70.75         66.22         3.32 o                         
   1 -23   2         39.39         37.42         6.73 o                         
   2 -23   2         95.76         90.66         4.29 o                         
   3 -23   2          5.52          5.76         3.22 o                         
   4 -23   2          0.68          1.33         3.49 o                         
  -4 -22   2          0.78          1.23         3.04 o                         
  -3 -22   2         14.61         12.43         3.95 o                         
  -2 -22   2          2.19          1.83         2.97 o                         
  -1 -22   2         66.93         59.10         3.15 o                         
   0 -22   2          9.81          8.22         4.20 o                         
   1 -22   2         75.99         68.95         8.60 o                         
   2 -22   2          7.73          4.80         3.04 o                         
   3 -22   2         33.72         32.90         4.91 o                         
   4 -22   2          3.70          0.71         2.61 o                         
  -5 -21   2          0.56          6.31         4.91 o                         
  -4 -21   2          0.95          5.86         4.35 o                         
  -3 -21   2         21.45         26.98         4.08 o                         
  -2 -21   2          1.22          2.33         2.96 o                         
  -1 -21   2         68.26         54.93         4.35 o                         
   0 -21   2        172.92        147.62         6.06 o                         
   1 -21   2         25.25         21.85         2.68 o                         
   2 -21   2          6.40          7.32         2.64 o                         
   3 -21   2         24.30         16.44         4.13 o                         
   4 -21   2          0.54          1.53         2.56 o                         
  -5 -20   2          0.52         -2.11         4.73 o                         
  -4 -20   2          1.27          9.89         4.25 o                         
  -3 -20   2          0.04          0.01         3.26 o                         
  -2 -20   2         25.25         21.25         3.14 o                         
  -1 -20   2        159.69        134.40         3.67 o                         
   0 -20   2        115.84        104.27         4.89 o                         
   1 -20   2         23.11         20.51         2.87 o                         
   2 -20   2        102.31         91.16        13.59 o                         
   3 -20   2         10.27         10.52         2.45 o                         
   4 -20   2          7.23          9.98         3.33 o                         
   5 -20   2          0.36          3.50         3.01 o                         
  -5 -19   2          3.81          8.99         4.60 o                         
  -4 -19   2          5.38         12.30         4.08 o                         
  -3 -19   2          8.60          7.89         2.51 o                         
  -2 -19   2         44.95         39.09         2.54 o                         
  -1 -19   2         38.01         31.90         2.81 o                         
   0 -19   2         35.89         29.24         2.53 o                         
   1 -19   2         27.94         20.12         4.12 o                         
   2 -19   2        170.17        160.51        22.28 o                         
   3 -19   2         28.92         29.33         4.04 o                         
   4 -19   2          1.59          6.07         3.24 o                         
   5 -19   2          0.18          2.59         2.92 o                         
  -5 -18   2          0.60          2.75         3.59 o                         
  -4 -18   2          8.71         13.58         3.27 o                         
  -3 -18   2         25.94         22.50         3.13 o                         
  -2 -18   2         17.15         16.38         3.00 o                         
  -1 -18   2         64.49         60.36         3.07 o                         
   0 -18   2         39.99         43.69         2.93 o                         
   1 -18   2         77.23         76.62        10.35 o                         
   2 -18   2         52.78         47.18         6.19 o                         
   3 -18   2         52.42         51.61         8.26 o                         
   4 -18   2          2.95          1.65         3.17 o                         
   5 -18   2          3.08          2.39         3.05 o                         
  -5 -17   2         15.73         23.30         3.42 o                         
  -4 -17   2          8.62          6.98         3.03 o                         
  -3 -17   2         51.89         47.37         3.15 o                         
  -2 -17   2         10.58         12.14         2.99 o                         
  -1 -17   2         45.96         43.11         2.26 o                         
   0 -17   2        192.43        195.57        15.25 o                         
   1 -17   2         32.53         37.37         4.94 o                         
   2 -17   2         58.68         61.94        12.39 o                         
   3 -17   2         43.71         36.24         5.31 o                         
   4 -17   2          0.15          0.74         2.58 o                         
   5 -17   2          0.30          0.93         2.51 o                         
  -5 -16   2          1.53          0.21         3.07 o                         
  -4 -16   2          3.99          5.87         2.91 o                         
  -3 -16   2          0.26          1.62         2.78 o                         
  -2 -16   2         76.71         73.73         3.15 o                         
  -1 -16   2         43.27         37.90         2.71 o                         
   0 -16   2        369.33        370.09        31.83 o                         
   1 -16   2         66.51         67.72        11.61 o                         
   2 -16   2        133.13        157.52        21.11 o                         
   3 -16   2         11.22         11.65         2.72 o                         
   4 -16   2         13.51         11.71         2.14 o                         
   5 -16   2          0.33         -0.68         2.68 o                         
  -5 -15   2          0.30         -0.88         3.01 o                         
  -4 -15   2          1.97          1.88         2.75 o                         
  -3 -15   2         25.37         25.07         2.90 o                         
  -2 -15   2         39.93         28.20         4.54 o                         
  -1 -15   2         47.80         36.47         2.92 o                         
   0 -15   2        298.65        259.87        22.42 o                         
   1 -15   2         45.71         36.89         6.22 o                         
   2 -15   2         89.04         97.08        15.91 o                         
   3 -15   2        170.93        165.71        25.99 o                         
   4 -15   2          5.93          2.84         2.63 o                         
   5 -15   2          2.35          4.92         2.83 o                         
  -6 -14   2          2.45          3.52         3.13 o                         
  -5 -14   2          3.86          3.52         2.89 o                         
  -4 -14   2          1.79          2.25         2.79 o                         
  -3 -14   2         23.28         19.79         3.52 o                         
  -2 -14   2        100.13        101.27         3.42 o                         
  -1 -14   2        161.89        148.96         3.51 o                         
   0 -14   2        607.11        554.09        45.43 o                         
   1 -14   2        231.56        228.89        32.72 o                         
   2 -14   2         26.13         35.94         5.33 o                         
   3 -14   2          0.87          1.68         2.63 o                         
   4 -14   2         49.92         48.98         4.89 o                         
   5 -14   2          1.44          3.96         2.64 o                         
  -6 -13   2          0.10         -0.89         3.01 o                         
  -5 -13   2          1.78          1.98         2.73 o                         
  -4 -13   2         15.00         18.35         2.50 o                         
  -3 -13   2         46.76         56.31         7.31 o                         
  -2 -13   2        110.27        116.75         3.75 o                         
  -1 -13   2        222.80        206.14         8.49 o                         
   0 -13   2         90.92         75.90         8.04 o                         
   1 -13   2        152.65        142.83        24.23 o                         
   2 -13   2         53.16         63.19        12.76 o                         
   3 -13   2         72.41         84.68        12.13 o                         
   4 -13   2          5.55          5.83         2.24 o                         
   5 -13   2          6.31          2.77         2.27 o                         
  -6 -12   2          1.09          3.76         3.06 o                         
  -5 -12   2          0.35          3.33         2.60 o                         
  -4 -12   2        160.76        160.79        15.60 o                         
  -3 -12   2         66.14         65.19         7.34 o                         
  -2 -12   2          4.69          2.08         2.83 o                         
  -1 -12   2         37.01         34.75         2.81 o                         
   0 -12   2         49.49         46.90         5.43 o                         
   1 -12   2       1305.88       1283.16       215.70 o                         
   2 -12   2          8.82         13.73         2.63 o                         
   3 -12   2        221.86        251.65        47.09 o                         
   4 -12   2         28.53         31.25         2.78 o                         
   5 -12   2          2.79          5.04         2.54 o                         
   6 -12   2          3.60          4.01         3.52 o                         
  -6 -11   2          1.55          2.72         2.76 o                         
  -5 -11   2         19.65         21.68         2.52 o                         
  -4 -11   2          5.32          7.40         2.54 o                         
  -3 -11   2        119.01        109.80        12.89 o                         
  -2 -11   2        563.54        527.08        34.96 o                         
  -1 -11   2          5.41          4.92         2.75 o                         
   0 -11   2        213.59        231.91        27.06 o                         
   1 -11   2        110.14        100.92        17.83 o                         
   2 -11   2        953.09       1033.65       186.12 o                         
   3 -11   2          8.97         10.69         2.72 o                         
   4 -11   2         19.31         17.50         2.25 o                         
   5 -11   2          0.70          3.11         2.89 o                         
   6 -11   2          0.42          3.60         3.31 o                         
  -6 -10   2          1.37          4.23         2.95 o                         
  -5 -10   2          3.87          5.24         2.60 o                         
  -4 -10   2          2.44          4.19         2.40 o                         
  -3 -10   2         21.98         22.65         2.40 o                         
  -2 -10   2        164.91        159.41        14.19 o                         
  -1 -10   2       1720.89       1541.51        27.74 o                         
   0 -10   2         21.23         18.21         2.39 o                         
   1 -10   2        551.15        481.18        96.13 o                         
   2 -10   2        601.28        577.29       105.67 o                         
   3 -10   2         43.26         40.66         7.68 o                         
   4 -10   2         56.18         54.78         5.99 o                         
   5 -10   2          2.52          3.91         2.90 o                         
   6 -10   2          0.01          1.27         3.24 o                         
  -6  -9   2          0.73          1.77         2.91 o                         
  -5  -9   2         37.91         44.17         2.70 o                         
  -4  -9   2         79.29         82.67         3.71 o                         
  -3  -9   2         18.24         20.96         2.32 o                         
  -2  -9   2        265.68        270.34        31.62 o                         
  -1  -9   2       1148.02       1139.36        69.78 o                         
   0  -9   2        236.01        195.19        27.59 o                         
   1  -9   2        394.55        435.46        95.31 o                         
   2  -9   2        116.47        106.10        16.74 o                         
   3  -9   2         83.04         88.08        13.05 o                         
   4  -9   2         41.87         48.66         2.25 o                         
   5  -9   2          2.29          0.81         3.18 o                         
   6  -9   2          2.28          2.18         3.21 o                         
  -6  -8   2          1.73          5.97         2.86 o                         
  -5  -8   2         35.14         34.18         2.69 o                         
  -4  -8   2        131.95        122.14         2.70 o                         
  -3  -8   2         26.93         26.13         3.20 o                         
  -2  -8   2        319.70        264.45        25.67 o                         
  -1  -8   2        402.99        370.88        19.31 o                         
   0  -8   2        331.95        343.20        49.33 o                         
   1  -8   2        756.86        786.59       162.30 o                         
   2  -8   2       1527.61       1563.67       228.68 o                         
   3  -8   2         40.34         39.04         3.53 o                         
   4  -8   2          9.05         14.49         4.08 o                         
   5  -8   2         11.94         10.39         2.82 o                         
   6  -8   2          0.01          3.31         3.17 o                         
  -6  -7   2          4.09          3.39         2.67 o                         
  -5  -7   2         12.86         17.19         2.49 o                         
  -4  -7   2        235.36        229.37         7.56 o                         
  -3  -7   2         15.20         13.33         1.86 o                         
  -2  -7   2        204.42        188.30        11.86 o                         
  -1  -7   2        255.64        231.34         5.28 o                         
   0  -7   2       1225.50       1148.89       165.67 o                         
   1  -7   2       1473.15       1597.08       303.66 o                         
   2  -7   2        484.05        474.53        69.45 o                         
   3  -7   2        104.25        110.55         8.68 o                         
   4  -7   2         35.07         42.04         2.20 o                         
   5  -7   2         22.37         17.85         2.86 o                         
   6  -7   2          0.97          0.39         3.41 o                         
  -6  -6   2          8.32         10.93         2.72 o                         
  -5  -6   2         92.61         98.77         2.89 o                         
  -4  -6   2         84.45         88.18         3.96 o                         
  -3  -6   2         77.36         77.82         2.50 o                         
  -2  -6   2        142.77        131.53         4.84 o                         
  -1  -6   2        502.38        481.04         6.95 o                         
   0  -6   2       2732.27       2937.01       483.19 o                         
   1  -6   2        372.89        357.58        75.46 o                         
   2  -6   2       1395.48       1358.05       173.58 o                         
   3  -6   2          0.27          0.93         1.94 o                         
   4  -6   2         47.76         57.11         6.18 o                         
   5  -6   2          0.03          0.18         2.82 o                         
   6  -6   2          0.95          3.53         3.08 o                         
  -6  -5   2         11.63         12.08         3.03 o                         
  -5  -5   2         15.71         15.82         2.28 o                         
  -4  -5   2         61.17         66.41         2.33 o                         
  -3  -5   2         45.54         41.23         2.11 o                         
  -2  -5   2          1.68          2.04         2.12 o                         
  -1  -5   2       4099.52       3581.32        16.38 o                         
   0  -5   2       1014.66       1040.69       192.68 o                         
   1  -5   2       7593.88       7191.05       857.42 o                         
   2  -5   2        604.50        600.93        20.14 o                         
   3  -5   2         24.25         28.49         2.83 o                         
   4  -5   2         34.57         43.14         5.70 o                         
   5  -5   2          2.56          3.01         2.65 o                         
   6  -5   2          0.25          1.00         4.33 o                         
  -6  -4   2          0.97          1.65         2.97 o                         
  -5  -4   2         27.94         27.72         3.79 o                         
  -4  -4   2          7.93         10.25         2.05 o                         
  -3  -4   2          2.17          1.49         2.04 o                         
  -2  -4   2         69.11         62.40         2.82 o                         
  -1  -4   2       2428.09       2153.71        13.74 o                         
   0  -4   2       4733.68       5492.82        23.76 o                         
   1  -4   2       3331.58       3311.82       345.09 o                         
   2  -4   2         48.85         46.32         2.19 o                         
   3  -4   2        118.32        129.51         2.90 o                         
   4  -4   2         22.48         20.98         2.55 o                         
   5  -4   2          7.37         11.76         2.67 o                         
   6  -4   2          0.07          1.39         3.09 o                         
  -6  -3   2          9.93          6.93         3.23 o                         
  -5  -3   2         34.42         35.93         2.31 o                         
  -4  -3   2         13.90         12.89         2.01 o                         
  -3  -3   2        481.85        427.32         9.19 o                         
  -2  -3   2        874.32        725.53        10.37 o                         
  -1  -3   2      16412.23      14969.51      1006.96 o                         
   0  -3   2        771.95       1001.92        11.60 o                         
   1  -3   2      17809.96      15419.86      1129.20 o                         
   2  -3   2         32.24         34.16         2.43 o                         
   3  -3   2        243.53        254.28         8.67 o                         
   4  -3   2         12.73         10.76         2.39 o                         
   5  -3   2          1.26          3.23         2.64 o                         
   6  -3   2          0.49          0.38         4.08 o                         
  -6  -2   2          2.25          3.33         2.94 o                         
  -5  -2   2         26.79         26.00         2.24 o                         
  -4  -2   2         11.90         11.92         2.72 o                         
  -3  -2   2         20.43         20.24         2.69 o                         
  -2  -2   2       2229.49       1899.22        18.43 o                         
  -1  -2   2       7852.36       7495.52       387.71 o                         
   0  -2   2        392.78        407.43        71.24 o                         
   1  -2   2       6183.86       5684.97        23.51 o                         
   2  -2   2       2196.82       1911.84        11.13 o                         
   3  -2   2         15.96         13.07         2.29 o                         
   4  -2   2         10.44         10.20         2.38 o                         
   5  -2   2          4.19          5.51         3.20 o                         
   6  -2   2          5.36          3.08         2.98 o                         
  -6  -1   2         15.70         17.75         3.21 o                         
  -5  -1   2         17.07         17.83         2.22 o                         
  -4  -1   2          9.73          7.55         2.50 o                         
  -3  -1   2        106.46         95.84         2.82 o                         
  -2  -1   2       1020.25        793.86         6.05 o                         
  -1  -1   2       2960.01       2809.18        70.98 o                         
   0  -1   2       2886.98       3487.35       349.39 o                         
   1  -1   2        617.91        587.53         7.91 o                         
   2  -1   2        824.35        746.63        28.77 o                         
   3  -1   2        266.42        266.45         6.07 o                         
   4  -1   2         16.72         21.08         4.87 o                         
   5  -1   2          5.07          9.58         2.61 o                         
   6  -1   2         11.52          9.26         2.97 o                         
  -6   0   2         11.14         11.57         3.05 o                         
  -5   0   2         71.15         78.80         4.25 o                         
  -4   0   2          7.91         10.69         2.48 o                         
  -3   0   2         25.51         25.05         2.59 o                         
  -2   0   2        166.22        143.79         4.97 o                         
  -1   0   2        209.14        218.91         7.70 o                         
   0   0   2        220.61        287.05         5.76 o                         
   1   0   2       7205.45       6046.92       279.09 o                         
   2   0   2         47.79         48.72         2.65 o                         
   3   0   2       1136.77       1022.45        31.29 o                         
   4   0   2          2.27          2.84         3.40 o                         
   5   0   2         34.48         35.53         2.75 o                         
   6   0   2          8.63         11.41         3.00 o                         
  -6   1   2         15.69         15.23         2.98 o                         
  -5   1   2         17.11         23.61         3.93 o                         
  -4   1   2          9.76          6.54         2.45 o                         
  -3   1   2        106.73        100.06         4.54 o                         
  -2   1   2       1020.76        813.73        22.21 o                         
  -1   1   2       2950.81       2784.82       135.44 o                         
   0   1   2       2889.61       3536.44       231.90 o                         
   1   1   2        620.12        507.65         7.38 o                         
   2   1   2        822.79        725.66         4.97 o                         
   3   1   2        266.44        255.92         3.20 o                         
   4   1   2         16.76         16.36         2.40 o                         
   5   1   2          5.04          4.86         2.63 o                         
   6   1   2         11.55         18.20         2.99 o                         
  -6   2   2          2.23          2.13         2.90 o                         
  -5   2   2         26.60         34.16         3.90 o                         
  -4   2   2         11.97         13.08         3.52 o                         
  -3   2   2         20.21         22.41         2.44 o                         
  -2   2   2       2229.55       1934.57        96.83 o                         
  -1   2   2       7845.38       7368.39       657.99 o                         
   0   2   2        393.72        413.01        56.97 o                         
   1   2   2       6185.40       5200.80       205.06 o                         
   2   2   2       2195.83       1768.31        48.92 o                         
   3   2   2         15.97         15.65         3.34 o                         
   4   2   2         10.45         10.32         3.29 o                         
   5   2   2          4.19          6.40         4.51 o                         
   6   2   2          5.29          8.05         3.03 o                         
  -6   3   2          9.94         15.95         4.30 o                         
  -5   3   2         34.41         39.67         3.98 o                         
  -4   3   2         13.73         13.61         3.40 o                         
  -3   3   2        481.23        433.68         5.66 o                         
  -2   3   2        873.73        763.28         6.67 o                         
  -1   3   2      16403.16      14083.72       775.76 o                         
   0   3   2        775.90        877.18       194.43 o                         
   1   3   2      17827.02      14710.46        25.22 o                         
   2   3   2         32.54         32.09         2.45 o                         
   3   3   2        244.09        230.54         4.75 o                         
   4   3   2         12.60         16.13         2.09 o                         
   5   3   2          1.26         -0.21         2.57 o                         
   6   3   2          0.49          4.82         2.99 o                         
  -6   4   2          0.96         -2.62         4.33 o                         
  -5   4   2         27.79         27.43         3.98 o                         
  -4   4   2          7.92         10.92         3.37 o                         
  -3   4   2          2.19          3.20         3.30 o                         
  -2   4   2         68.27         65.09         3.02 o                         
  -1   4   2       2430.52       2311.24        14.65 o                         
   0   4   2       4733.67       5252.33       887.90 o                         
   1   4   2       3332.44       2975.84       292.65 o                         
   2   4   2         49.17         47.79         3.13 o                         
   3   4   2        118.43        120.96         3.40 o                         
   4   4   2         22.75         21.16         2.45 o                         
   5   4   2          7.38          7.14         2.63 o                         
   6   4   2          0.07          0.90         3.39 o                         
  -6   5   2         11.62         16.08         4.46 o                         
  -5   5   2         15.72         19.41         3.97 o                         
  -4   5   2         61.14         66.44         3.88 o                         
  -3   5   2         45.58         43.92         3.60 o                         
  -2   5   2          1.77          3.38         3.15 o                         
  -1   5   2       4101.05       3823.39        18.14 o                         
   0   5   2       1013.62       1073.34       219.23 o                         
   1   5   2       7596.67       6630.68       500.89 o                         
   2   5   2        605.63        532.83         8.75 o                         
   3   5   2         24.16         26.48         3.57 o                         
   4   5   2         34.53         39.14         3.80 o                         
   5   5   2          2.58          6.32         2.62 o                         
   6   5   2          0.25         -0.12         3.00 o                         
  -6   6   2          8.31         10.87         4.33 o                         
  -5   6   2         92.39        105.65         4.46 o                         
  -4   6   2         84.92         88.97         4.10 o                         
  -3   6   2         77.26         73.85         3.00 o                         
  -2   6   2        142.20        131.91         4.20 o                         
  -1   6   2        503.93        501.13         7.20 o                         
   0   6   2       2727.47       2929.72       531.90 o                         
   1   6   2        373.10        331.07        56.01 o                         
   2   6   2       1394.25       1233.01        40.82 o                         
   3   6   2          0.25          3.42         3.25 o                         
   4   6   2         47.65         52.43         3.83 o                         
   5   6   2          0.03          2.17         2.62 o                         
   6   6   2          0.94          4.06         3.00 o                         
  -6   7   2          4.10          4.75         4.38 o                         
  -5   7   2         12.77         12.30         3.98 o                         
  -4   7   2        234.76        214.78         4.86 o                         
  -3   7   2         15.26         17.26         3.32 o                         
  -2   7   2        203.98        190.07         4.53 o                         
  -1   7   2        257.84        247.68         5.34 o                         
   0   7   2       1224.72       1198.12       204.57 o                         
   1   7   2       1474.67       1495.67       207.86 o                         
   2   7   2        483.30        440.51        11.86 o                         
   3   7   2        104.23         89.88         3.77 o                         
   4   7   2         35.04         32.41         3.85 o                         
   5   7   2         22.43         17.94         2.67 o                         
   6   7   2          0.97          1.17         3.03 o                         
  -6   8   2          1.71          4.60         4.46 o                         
  -5   8   2         35.16         31.64         4.02 o                         
  -4   8   2        131.81        122.36         4.26 o                         
  -3   8   2         27.07         27.44         3.45 o                         
  -2   8   2        319.79        273.68         4.93 o                         
  -1   8   2        404.40        419.35        66.31 o                         
   0   8   2        332.68        374.08        57.77 o                         
   1   8   2        754.82        783.32       135.67 o                         
   2   8   2       1520.16       1394.65        60.14 o                         
   3   8   2         40.58         32.07         3.53 o                         
   4   8   2          9.00         10.47         3.60 o                         
   5   8   2         11.97         10.56         2.68 o                         
   6   8   2          0.01         -0.90         2.95 o                         
  -6   9   2          0.73          5.38         4.26 o                         
  -5   9   2         38.00         43.89         4.15 o                         
  -4   9   2         79.14         90.18         4.21 o                         
  -3   9   2         17.99         18.55         3.52 o                         
  -2   9   2        266.06        258.58         5.03 o                         
  -1   9   2       1149.98       1324.71       193.31 o                         
   0   9   2        236.81        218.05        29.63 o                         
   1   9   2        392.60        438.63        69.39 o                         
   2   9   2        115.61         94.94         2.99 o                         
   3   9   2         83.09         70.35         2.43 o                         
   4   9   2         41.85         37.50         3.90 o                         
   5   9   2          2.28          3.58         3.97 o                         
   6   9   2          2.28          3.36         2.48 o                         
  -6  10   2          1.35         -1.38         3.19 o                         
  -5  10   2          3.87          0.58         3.90 o                         
  -4  10   2          2.46          0.58         3.67 o                         
  -3  10   2         22.03         23.20         3.50 o                         
  -2  10   2        164.69        167.59         4.33 o                         
  -1  10   2       1713.26       1909.24       299.36 o                         
   0  10   2         21.21         22.22         4.25 o                         
   1  10   2        550.31        491.59        87.38 o                         
   2  10   2        602.49        521.03        56.22 o                         
   3  10   2         43.44         36.87         2.46 o                         
   4  10   2         56.26         49.25         3.95 o                         
   5  10   2          2.51         -2.72         4.02 o                         
   6  10   2          0.01          0.04         3.09 o                         
  -6  11   2          1.56         -0.51         4.53 o                         
  -5  11   2         19.70         25.54         3.98 o                         
  -4  11   2          5.31          5.13         3.60 o                         
  -3  11   2        118.89        107.52         3.92 o                         
  -2  11   2        565.00        543.20         5.64 o                         
  -1  11   2          5.54          5.41         3.10 o                         
   0  11   2        214.03        262.45        36.01 o                         
   1  11   2        109.59        101.25        20.28 o                         
   2  11   2        953.99        913.36        61.46 o                         
   3  11   2          8.91          8.83         2.61 o                         
   4  11   2         19.26         11.81         3.78 o                         
   5  11   2          0.71          1.81         2.99 o                         
   6  11   2          0.41          2.35         3.09 o                         
  -6  12   2          1.08         -0.02         4.50 o                         
  -5  12   2          0.36         -0.30         4.18 o                         
  -4  12   2        160.42        150.76         4.66 o                         
  -3  12   2         65.66         59.98         3.78 o                         
  -2  12   2          4.63          3.65         3.30 o                         
  -1  12   2         37.06         44.24         2.85 o                         
   0  12   2         49.83         55.57         4.91 o                         
   1  12   2       1305.04       1276.91       242.50 o                         
   2  12   2          8.89          9.12         2.80 o                         
   3  12   2        221.06        221.58         6.48 o                         
   4  12   2         28.51         30.13         3.95 o                         
   5  12   2          2.78          6.01         4.07 o                         
   6  12   2          3.61          4.96         3.13 o                         
  -6  13   2          0.10         -0.03         4.43 o                         
  -5  13   2          1.77          5.38         4.00 o                         
  -4  13   2         15.14         15.36         3.88 o                         
  -3  13   2         46.57         58.21         3.85 o                         
  -2  13   2        110.60        123.97         7.77 o                         
  -1  13   2        222.75        263.22        38.95 o                         
   0  13   2         90.99         93.20        14.35 o                         
   1  13   2        151.86        156.50        29.04 o                         
   2  13   2         52.63         57.87         6.17 o                         
   3  13   2         72.01         72.68         6.84 o                         
   4  13   2          5.59          5.29         3.72 o                         
   5  13   2          6.27         10.72         4.31 o                         
  -6  14   2          2.44          1.34         4.73 o                         
  -5  14   2          3.84          8.99         4.21 o                         
  -4  14   2          1.85         -1.81         3.82 o                         
  -3  14   2         23.07         23.00         3.67 o                         
  -2  14   2        100.91        113.52         4.92 o                         
  -1  14   2        161.32        202.61        18.72 o                         
   0  14   2        605.85        702.17        77.71 o                         
   1  14   2        232.11        252.86        39.84 o                         
   2  14   2         25.97         28.32         5.05 o                         
   3  14   2          0.89          0.63         2.70 o                         
   4  14   2         49.97         48.67         4.07 o                         
   5  14   2          1.43         -0.20         4.16 o                         
  -5  15   2          0.30          2.37         4.18 o                         
  -4  15   2          1.99          3.04         3.75 o                         
  -3  15   2         25.31         23.58         3.68 o                         
  -2  15   2         40.19         40.38         3.02 o                         
  -1  15   2         48.19         46.84         4.36 o                         
   0  15   2        297.35        326.14        21.99 o                         
   1  15   2         45.84         42.36         6.57 o                         
   2  15   2         89.28         92.91        10.84 o                         
   3  15   2        170.86        144.96        11.32 o                         
   4  15   2          6.00          2.67         3.88 o                         
   5  15   2          2.33          1.48         4.31 o                         
  -5  16   2          1.50          1.13         4.13 o                         
  -4  16   2          4.01          7.58         3.78 o                         
  -3  16   2          0.28          3.75         3.50 o                         
  -2  16   2         77.16         83.50         3.31 o                         
  -1  16   2         43.47         46.23         7.59 o                         
   0  16   2        368.09        458.91        32.96 o                         
   1  16   2         66.03         82.46        12.75 o                         
   2  16   2        133.09        145.79        17.22 o                         
   3  16   2         11.28          9.19         2.81 o                         
   4  16   2         13.51          9.81         3.98 o                         
   5  16   2          0.33          2.34         3.05 o                         
  -5  17   2         15.73         19.96         4.50 o                         
  -4  17   2          8.58         10.45         3.90 o                         
  -3  17   2         52.16         41.96         3.92 o                         
  -2  17   2         10.77         11.38         2.21 o                         
  -1  17   2         46.17         55.97         4.46 o                         
   0  17   2        192.71        241.92        17.01 o                         
   1  17   2         32.48         43.38        10.84 o                         
   2  17   2         58.65         62.84         6.45 o                         
   3  17   2         43.88         35.65         2.88 o                         
   4  17   2          0.15         -1.01         3.88 o                         
   5  17   2          0.29          2.61         4.53 o                         
  -5  18   2          0.58         -0.73         3.17 o                         
  -4  18   2          8.67         10.06         4.05 o                         
  -3  18   2         26.03         20.89         3.80 o                         
  -2  18   2         17.22         19.57         2.92 o                         
  -1  18   2         64.42         80.87         6.78 o                         
   0  18   2         39.87         59.42         4.35 o                         
   1  18   2         77.07         88.62        12.88 o                         
   2  18   2         52.68         50.59         3.76 o                         
   3  18   2         52.27         46.76         3.05 o                         
   4  18   2          2.97          5.54         2.85 o                         
   5  18   2          3.12          1.79         4.53 o                         
  -5  19   2          3.77          9.39         4.51 o                         
  -4  19   2          5.38          4.03         4.10 o                         
  -3  19   2          8.60          4.33         3.80 o                         
  -2  19   2         44.91         52.74         3.16 o                         
  -1  19   2         37.96         45.99         2.92 o                         
   0  19   2         35.59         38.03         5.79 o                         
   1  19   2         27.87         32.03         2.59 o                         
   2  19   2        169.96        171.05        16.14 o                         
   3  19   2         29.05         28.86         3.05 o                         
   4  19   2          1.59          3.10         4.20 o                         
   5  19   2          0.18          5.04         4.76 o                         
  -5  20   2          0.51          1.87         4.56 o                         
  -4  20   2          1.27          1.54         4.16 o                         
  -3  20   2          0.04         -1.26         3.82 o                         
  -2  20   2         25.40         26.20         2.81 o                         
  -1  20   2        159.86        188.40        18.79 o                         
   0  20   2        116.28        139.18         3.43 o                         
   1  20   2         23.07         27.94         3.92 o                         
   2  20   2        102.13        107.00         8.82 o                         
   3  20   2         10.17          7.83         2.90 o                         
   4  20   2          7.26          6.85         4.25 o                         
   5  20   2          0.36          3.67         4.78 o                         
  -4  21   2          0.95          5.51         4.12 o                         
  -3  21   2         21.45         20.51         4.07 o                         
  -2  21   2          1.26          2.76         2.96 o                         
  -1  21   2         68.07         87.72         3.23 o                         
   0  21   2        173.46        203.55         6.18 o                         
   1  21   2         25.27         26.75         4.48 o                         
   2  21   2          6.40          6.31         2.86 o                         
   3  21   2         24.28         17.55         2.34 o                         
   4  21   2          0.54         -3.09         4.15 o                         
  -4  22   2          0.78          1.31         4.33 o                         
  -3  22   2         14.75          7.38         3.98 o                         
  -2  22   2          2.25          3.24         3.16 o                         
  -1  22   2         66.86         83.11         3.74 o                         
   0  22   2          9.88         12.16         2.74 o                         
   1  22   2         75.79         86.69         6.65 o                         
   2  22   2          7.77          7.37         3.00 o                         
   3  22   2         33.80         36.51         3.17 o                         
   4  22   2          3.73          4.53         4.38 o                         
  -4  23   2          1.71         -2.17         4.38 o                         
  -3  23   2         11.07         12.94         4.07 o                         
  -2  23   2         34.68         39.76         3.27 o                         
  -1  23   2         47.40         59.05         4.80 o                         
   0  23   2         71.05         89.19         3.40 o                         
   1  23   2         39.38         49.04         3.94 o                         
   2  23   2         95.87        104.93        13.14 o                         
   3  23   2          5.53          5.39         3.08 o                         
   4  23   2          0.68         -2.02         3.14 o                         
  -4  24   2          1.35          0.58         4.45 o                         
  -3  24   2          1.26         -2.12         4.05 o                         
  -2  24   2          9.69         12.39         3.24 o                         
  -1  24   2         46.68         59.59         5.30 o                         
   0  24   2          3.63          5.53         3.07 o                         
   1  24   2         64.35         72.78         3.29 o                         
   2  24   2         14.62         15.14         2.82 o                         
   3  24   2          5.33          8.10         3.26 o                         
   4  24   2          0.74         -1.38         4.45 o                         
  -4  25   2          0.05         -0.80         4.58 o                         
  -3  25   2          5.98         13.85         4.38 o                         
  -2  25   2         17.02         19.56         3.42 o                         
  -1  25   2         43.49         50.15         3.31 o                         
   0  25   2         15.48         14.51         3.20 o                         
   1  25   2         40.06         48.51         4.22 o                         
   2  25   2          1.18          5.33         3.21 o                         
   3  25   2          1.07          2.45         3.31 o                         
  -3  26   2          3.81          5.19         4.38 o                         
  -2  26   2          7.38         11.42         3.40 o                         
  -1  26   2          7.07         10.12         3.22 o                         
   0  26   2          0.07          2.05         2.86 o                         
   1  26   2         10.88         17.22         3.01 o                         
   2  26   2          7.49          6.58         3.30 o                         
   3  26   2          4.43          6.98         3.48 o                         
  -3  27   2          0.30          7.85         4.50 o                         
  -2  27   2          3.71          8.47         3.55 o                         
  -1  27   2         22.41         23.74         4.40 o                         
   0  27   2         25.28         28.55         3.17 o                         
   1  27   2          3.46          4.28         3.24 o                         
   2  27   2          0.30          3.42         3.06 o                         
   3  27   2          1.79          4.89         3.51 o                         
  -3  28   2          2.03          2.19         4.71 o                         
  -2  28   2          1.13          3.83         3.63 o                         
  -1  28   2          2.81          3.72         3.34 o                         
   0  28   2         22.43         26.56         3.54 o                         
   1  28   2          5.77          7.89         3.75 o                         
   2  28   2          1.89          0.78         3.44 o                         
  -2  29   2         11.06         10.44         3.83 o                         
  -1  29   2          8.13         10.97         3.52 o                         
   0  29   2          2.56          4.69         3.44 o                         
   1  29   2          4.07          7.06         3.53 o                         
   2  29   2          0.09         -1.21         3.26 o                         
  -2  30   2          2.11          2.97         6.65 o                         
  -1  30   2          2.10          4.70         3.98 o                         
   0  30   2          7.43         13.27         3.30 o                         
   1  30   2          0.73          1.57         3.30 o                         
  -1  31   2          4.74          5.02         3.62 o                         
   0  31   2          6.31          3.91         3.34 o                         
  -1 -31   3          0.87          4.21         4.88 o                         
   0 -31   3          6.10          5.70         4.22 o                         
  -1 -30   3          3.21          6.19         3.78 o                         
   0 -30   3          4.64          5.54         3.54 o                         
   1 -30   3          1.87          0.99         4.12 o                         
  -2 -29   3          0.73          3.55         4.01 o                         
  -1 -29   3          1.61         -0.51         3.45 o                         
   0 -29   3          4.09          2.78         3.52 o                         
   1 -29   3         11.74          9.62         3.63 o                         
   2 -29   3          1.77          5.84         3.67 o                         
  -3 -28   3          0.54          4.94         4.65 o                         
  -2 -28   3          2.31          7.03         3.81 o                         
  -1 -28   3          9.67         12.17         3.44 o                         
   0 -28   3          7.70          4.10         3.39 o                         
   1 -28   3          1.28          4.20         4.22 o                         
   2 -28   3         12.57         11.15         3.29 o                         
  -3 -27   3          0.45          4.50         4.51 o                         
  -2 -27   3          1.75         -0.76         3.80 o                         
  -1 -27   3         14.68         10.01         3.38 o                         
   0 -27   3         24.92         19.48         3.34 o                         
   1 -27   3          0.12          2.12         3.32 o                         
   2 -27   3          5.39          2.43         3.39 o                         
   3 -27   3          0.20          2.15         3.33 o                         
  -3 -26   3          1.38          1.91         4.43 o                         
  -2 -26   3          8.79         12.92         4.32 o                         
  -1 -26   3         55.75         43.82         3.57 o                         
   0 -26   3         10.06          8.03         2.95 o                         
   1 -26   3         27.75         18.89         3.70 o                         
   2 -26   3          4.94          5.96         3.04 o                         
   3 -26   3          1.81         -0.52         3.26 o                         
  -4 -25   3          0.41          0.91         4.83 o                         
  -3 -25   3          1.18          8.06         4.33 o                         
  -2 -25   3          5.17          6.16         3.44 o                         
  -1 -25   3         19.38         18.08         3.13 o                         
   0 -25   3         31.26         30.31         2.90 o                         
   1 -25   3         60.22         55.98         5.45 o                         
   2 -25   3         16.77         15.03         2.99 o                         
   3 -25   3          1.24          2.78         3.48 o                         
  -4 -24   3          2.40          2.24         4.65 o                         
  -3 -24   3          2.61         -2.16         4.21 o                         
  -2 -24   3          4.38          2.60         3.42 o                         
  -1 -24   3         15.13         15.02         3.11 o                         
   0 -24   3         66.54         62.83         3.26 o                         
   1 -24   3          2.91          1.04         2.68 o                         
   2 -24   3          0.02          1.09         3.07 o                         
   3 -24   3          2.25          6.55         3.70 o                         
   4 -24   3          0.51          3.45         3.38 o                         
  -4 -23   3          0.12          3.50         4.61 o                         
  -3 -23   3          4.81          7.35         4.03 o                         
  -2 -23   3         41.46         31.28         3.41 o                         
  -1 -23   3        101.44         88.96         5.20 o                         
   0 -23   3         13.57         14.15         3.05 o                         
   1 -23   3         13.25         11.98         2.75 o                         
   2 -23   3         14.13         10.09         3.06 o                         
   3 -23   3          6.02          5.83         3.34 o                         
   4 -23   3          0.30          1.45         3.50 o                         
  -4 -22   3          2.99          2.21         3.22 o                         
  -3 -22   3         12.67         18.15         4.08 o                         
  -2 -22   3         40.58         29.57         3.38 o                         
  -1 -22   3          6.74         10.80         2.93 o                         
   0 -22   3          0.51          0.44         2.59 o                         
   1 -22   3          6.15          7.23         2.77 o                         
   2 -22   3         47.52         43.23         3.83 o                         
   3 -22   3         11.67         11.17         3.04 o                         
   4 -22   3          1.09         -2.55         3.41 o                         
  -4 -21   3          1.23         -4.26         4.26 o                         
  -3 -21   3          2.93          3.42         3.85 o                         
  -2 -21   3          6.74          8.21         3.28 o                         
  -1 -21   3        123.15         95.55         5.87 o                         
   0 -21   3         34.91         30.22         2.74 o                         
   1 -21   3          8.58          8.93         2.80 o                         
   2 -21   3          5.70          5.73         2.70 o                         
   3 -21   3          4.59          7.55         3.12 o                         
   4 -21   3          0.41          0.83         3.07 o                         
  -5 -20   3          1.45          7.45         4.66 o                         
  -4 -20   3          0.26          4.40         4.25 o                         
  -3 -20   3         12.65          9.97         3.97 o                         
  -2 -20   3          9.88          8.83         3.23 o                         
  -1 -20   3         46.35         42.19         3.09 o                         
   0 -20   3         47.99         38.50         3.82 o                         
   1 -20   3         68.01         62.57         6.84 o                         
   2 -20   3         55.79         69.66         8.72 o                         
   3 -20   3         13.24         11.01         3.80 o                         
   4 -20   3          1.85          0.20         3.07 o                         
  -5 -19   3          3.95          6.01         4.65 o                         
  -4 -19   3          1.82          4.83         4.10 o                         
  -3 -19   3          9.99          5.84         3.78 o                         
  -2 -19   3        102.89         92.21         4.42 o                         
  -1 -19   3          4.48          4.68         2.68 o                         
   0 -19   3        102.36         92.50        10.54 o                         
   1 -19   3         10.42         11.40         4.52 o                         
   2 -19   3        128.45        116.64        17.45 o                         
   3 -19   3         13.27         16.46         2.99 o                         
   4 -19   3          0.45          0.08         4.44 o                         
   5 -19   3          1.64          3.74         2.76 o                         
  -5 -18   3          4.68          4.38         4.55 o                         
  -4 -18   3          5.01         12.56         4.07 o                         
  -3 -18   3          2.85          2.89         3.87 o                         
  -2 -18   3         78.25         58.02         3.66 o                         
  -1 -18   3         40.53         35.47         2.76 o                         
   0 -18   3        116.39        111.99        11.07 o                         
   1 -18   3          0.75          3.57         2.43 o                         
   2 -18   3        119.65        120.51        25.80 o                         
   3 -18   3         22.71         22.50         3.68 o                         
   4 -18   3          6.94         11.03         3.20 o                         
   5 -18   3          6.07          6.82         2.90 o                         
  -5 -17   3          5.48         10.88         4.58 o                         
  -4 -17   3         29.90         34.38         3.98 o                         
  -3 -17   3         16.50         17.21         3.70 o                         
  -2 -17   3        109.61        109.78         4.07 o                         
  -1 -17   3         10.79         12.42         2.61 o                         
   0 -17   3        225.91        218.57        19.94 o                         
   1 -17   3         34.33         39.10         7.82 o                         
   2 -17   3         28.49         30.46         4.81 o                         
   3 -17   3         21.94         24.03         2.65 o                         
   4 -17   3         10.52         10.28         2.87 o                         
   5 -17   3          0.18          0.71         3.66 o                         
  -5 -16   3          7.87          9.02         3.56 o                         
  -4 -16   3         15.16          7.32         4.08 o                         
  -3 -16   3         31.96         27.20         3.68 o                         
  -2 -16   3         24.20         20.74         2.57 o                         
  -1 -16   3         77.61         68.43         3.12 o                         
   0 -16   3        146.11        162.75         9.29 o                         
   1 -16   3          2.03          6.90         2.57 o                         
   2 -16   3        216.15        231.07        41.67 o                         
   3 -16   3          9.43         10.37         2.61 o                         
   4 -16   3          0.05         -1.53         2.87 o                         
   5 -16   3          0.47          2.94         3.23 o                         
  -5 -15   3          5.65          5.78         3.22 o                         
  -4 -15   3          0.06          1.55         3.21 o                         
  -3 -15   3         18.72         15.27         3.55 o                         
  -2 -15   3        151.21        149.17         4.16 o                         
  -1 -15   3         61.88         53.55         4.34 o                         
   0 -15   3          5.55          3.41         2.39 o                         
   1 -15   3        112.71        116.22        19.50 o                         
   2 -15   3         34.09         43.55        11.06 o                         
   3 -15   3          3.78          6.92         2.70 o                         
   4 -15   3         10.68         11.27         2.85 o                         
   5 -15   3          1.02          3.78         3.84 o                         
  -6 -14   3          0.13         -1.61         6.99 o                         
  -5 -14   3          1.68          1.20         3.03 o                         
  -4 -14   3          1.63          3.62         2.90 o                         
  -3 -14   3          2.27         -0.10         3.47 o                         
  -2 -14   3          3.52          2.87         2.39 o                         
  -1 -14   3         38.51         33.69         2.94 o                         
   0 -14   3        177.25        181.96        19.90 o                         
   1 -14   3          6.65          7.78         2.47 o                         
   2 -14   3        138.70        148.00        31.31 o                         
   3 -14   3        173.95        183.26        27.00 o                         
   4 -14   3          7.19          6.85         3.03 o                         
   5 -14   3          0.48          1.95         3.07 o                         
  -6 -13   3          0.16          6.40         3.35 o                         
  -5 -13   3          2.05          2.79         2.93 o                         
  -4 -13   3         90.13         96.99         8.47 o                         
  -3 -13   3         20.75         23.06         3.67 o                         
  -2 -13   3        131.23        137.14         4.00 o                         
  -1 -13   3        194.09        183.80        17.06 o                         
   0 -13   3        553.03        497.03        63.91 o                         
   1 -13   3         58.35         55.25         7.31 o                         
   2 -13   3         55.31         56.78         7.18 o                         
   3 -13   3         98.17        118.08        21.29 o                         
   4 -13   3         39.52         46.71         2.40 o                         
   5 -13   3          1.75         -0.09         3.38 o                         
  -6 -12   3          0.17         -0.04         2.58 o                         
  -5 -12   3          1.88          4.24         2.70 o                         
  -4 -12   3        165.18        173.09        17.59 o                         
  -3 -12   3         75.18         67.79         8.12 o                         
  -2 -12   3         42.49         37.33         3.45 o                         
  -1 -12   3       1482.95       1376.12       100.35 o                         
   0 -12   3        149.01        134.04        17.19 o                         
   1 -12   3        240.98        284.92        48.24 o                         
   2 -12   3        190.94        219.00        43.41 o                         
   3 -12   3         24.06         26.04         2.68 o                         
   4 -12   3         22.34         26.12         2.32 o                         
   5 -12   3          2.01          4.15         3.28 o                         
  -6 -11   3          1.24          1.21         3.05 o                         
  -5 -11   3          2.65          4.61         2.63 o                         
  -4 -11   3          6.42          5.16         2.58 o                         
  -3 -11   3         24.71         22.15         2.76 o                         
  -2 -11   3         77.79         70.64         2.94 o                         
  -1 -11   3        758.26        661.72        43.61 o                         
   0 -11   3        617.84        644.46        85.94 o                         
   1 -11   3        117.90        115.24        23.88 o                         
   2 -11   3        629.00        641.93        94.08 o                         
   3 -11   3         10.11          8.71         2.90 o                         
   4 -11   3         35.04         35.78         2.49 o                         
   5 -11   3         13.47         15.85         4.22 o                         
   6 -11   3          0.95          4.96         3.36 o                         
  -6 -10   3          3.31          3.44         2.96 o                         
  -5 -10   3         20.17         23.60         2.69 o                         
  -4 -10   3        151.94        155.88        12.02 o                         
  -3 -10   3        122.47        107.12        10.96 o                         
  -2 -10   3        143.29        137.32         4.23 o                         
  -1 -10   3        315.43        284.34        13.51 o                         
   0 -10   3        117.63        114.03        15.67 o                         
   1 -10   3        633.09        665.17       109.90 o                         
   2 -10   3        286.34        290.33        58.14 o                         
   3 -10   3        200.47        221.86        37.03 o                         
   4 -10   3         13.51         16.36         2.73 o                         
   5 -10   3          5.12          4.84         2.89 o                         
   6 -10   3          0.30          0.21         3.31 o                         
  -6  -9   3          2.37          2.60         2.74 o                         
  -5  -9   3         17.71         18.25         2.60 o                         
  -4  -9   3         59.55         60.56         2.94 o                         
  -3  -9   3         58.82         63.40         2.70 o                         
  -2  -9   3        321.64        271.62         5.06 o                         
  -1  -9   3         83.36         96.01         3.85 o                         
   0  -9   3        139.58        131.75        16.28 o                         
   1  -9   3        883.95        962.14       189.20 o                         
   2  -9   3       1456.80       1415.19       245.79 o                         
   3  -9   3         81.59         85.89        14.03 o                         
   4  -9   3         17.47         22.82         2.73 o                         
   5  -9   3          2.67          1.68         2.85 o                         
   6  -9   3          0.80          1.82         3.60 o                         
  -6  -8   3          0.54          2.94         2.88 o                         
  -5  -8   3         22.05         26.68         2.51 o                         
  -4  -8   3          3.13          3.16         2.56 o                         
  -3  -8   3          9.59          7.66         1.98 o                         
  -2  -8   3       1061.10        913.35         7.57 o                         
  -1  -8   3        155.34        158.46         4.26 o                         
   0  -8   3         67.29         80.05        12.83 o                         
   1  -8   3        689.04        684.21       136.33 o                         
   2  -8   3        642.62        696.97       109.40 o                         
   3  -8   3         44.45         51.01         6.16 o                         
   4  -8   3          5.70         10.11         2.53 o                         
   5  -8   3          1.69          1.81         2.82 o                         
   6  -8   3          0.35          2.92         3.45 o                         
  -6  -7   3          2.42          3.67         2.66 o                         
  -5  -7   3          7.96          6.12         2.53 o                         
  -4  -7   3         69.69         62.99         3.43 o                         
  -3  -7   3         99.82        112.67         2.70 o                         
  -2  -7   3       1182.44       1146.71        70.95 o                         
  -1  -7   3        197.74        215.34         4.81 o                         
   0  -7   3        329.07        326.45        50.72 o                         
   1  -7   3        652.27        735.03       124.17 o                         
   2  -7   3       2203.71       2163.06       259.92 o                         
   3  -7   3         96.10         98.54         9.44 o                         
   4  -7   3         44.46         52.08         3.00 o                         
   5  -7   3          1.20          0.88         2.80 o                         
   6  -7   3          0.09          1.36         3.09 o                         
  -6  -6   3          0.66         -1.25         2.80 o                         
  -5  -6   3         45.84         45.65         2.70 o                         
  -4  -6   3         80.54         83.30         3.48 o                         
  -3  -6   3        200.12        188.37         3.09 o                         
  -2  -6   3        248.72        262.23         8.39 o                         
  -1  -6   3          1.80          4.23         3.52 o                         
   0  -6   3        519.00        625.38         7.60 o                         
   1  -6   3         25.46         24.20         2.72 o                         
   2  -6   3        184.77        185.21        23.26 o                         
   3  -6   3         93.76        113.06         4.03 o                         
   4  -6   3          2.13          7.60         2.49 o                         
   5  -6   3         31.13         37.52         3.29 o                         
   6  -6   3          0.30          1.04         3.12 o                         
  -6  -5   3          7.13          5.94         2.65 o                         
  -5  -5   3         30.59         27.66         2.42 o                         
  -4  -5   3         39.11         45.41         2.30 o                         
  -3  -5   3         29.84         31.36         2.73 o                         
  -2  -5   3         43.62         40.13         2.97 o                         
  -1  -5   3       2392.65       2327.24        12.91 o                         
   0  -5   3        186.16        190.77         5.48 o                         
   1  -5   3       4646.00       5204.17        19.20 o                         
   2  -5   3        241.74        246.92         4.88 o                         
   3  -5   3        219.72        218.62         7.40 o                         
   4  -5   3         23.87         24.71         2.54 o                         
   5  -5   3         18.69         17.68         3.04 o                         
   6  -5   3          2.09          2.94         3.15 o                         
  -6  -4   3          0.75          4.77         2.80 o                         
  -5  -4   3          0.40          1.21         2.34 o                         
  -4  -4   3         33.97         31.62         2.73 o                         
  -3  -4   3        377.18        357.03         9.49 o                         
  -2  -4   3        101.51         79.97         5.34 o                         
  -1  -4   3       1238.19       1355.92       136.78 o                         
   0  -4   3       3063.82       3137.20       601.08 o                         
   1  -4   3       4654.56       4809.81        18.77 o                         
   2  -4   3        674.90        656.92         7.05 o                         
   3  -4   3        443.90        453.65         4.89 o                         
   4  -4   3         91.55         96.74         4.74 o                         
   5  -4   3          2.63          3.67         2.62 o                         
   6  -4   3          0.68          1.72         3.42 o                         
  -6  -3   3          3.10          4.34         3.23 o                         
  -5  -3   3         38.87         41.57         2.30 o                         
  -4  -3   3        115.04        117.39         4.19 o                         
  -3  -3   3          7.21          7.37         2.36 o                         
  -2  -3   3        276.65        274.15        19.18 o                         
  -1  -3   3      12164.94      11831.83      2254.31 o                         
   0  -3   3       1522.49       1516.94       251.75 o                         
   1  -3   3       1352.79       1421.29        11.02 o                         
   2  -3   3        221.11        247.12         4.78 o                         
   3  -3   3        104.31         94.18         2.74 o                         
   4  -3   3         24.49         24.24         2.90 o                         
   5  -3   3          2.88          3.64         2.57 o                         
   6  -3   3          1.05          4.33         2.99 o                         
  -6  -2   3          0.49          2.17         2.92 o                         
  -5  -2   3          5.10          7.26         2.75 o                         
  -4  -2   3         65.37         61.67         3.53 o                         
  -3  -2   3        112.96        109.98         2.86 o                         
  -2  -2   3        234.29        211.19        11.54 o                         
  -1  -2   3       1867.54       2140.68        99.13 o                         
   0  -2   3       7525.63       8028.95      1127.62 o                         
   1  -2   3       1928.71       2113.47        13.03 o                         
   2  -2   3        289.32        279.41         5.08 o                         
   3  -2   3        160.67        151.64         5.13 o                         
   4  -2   3         94.82         97.95         2.76 o                         
   5  -2   3          2.09          2.92         2.63 o                         
   6  -2   3          2.25          4.38         3.56 o                         
  -6  -1   3          0.05         -0.85         2.94 o                         
  -5  -1   3         55.20         61.87         3.34 o                         
  -4  -1   3         93.35         95.52         3.16 o                         
  -3  -1   3        249.40        249.46         3.60 o                         
  -2  -1   3        404.52        353.65        13.46 o                         
  -1  -1   3        131.57        133.12        15.13 o                         
   0  -1   3       8884.38       9545.93       666.55 o                         
   1  -1   3        318.14        298.71        35.49 o                         
   2  -1   3        466.39        423.08         5.29 o                         
   3  -1   3         60.60         55.64         4.25 o                         
   4  -1   3          1.06         -2.26         2.26 o                         
   5  -1   3         22.98         24.85         2.95 o                         
   6  -1   3          1.70          3.16         3.05 o                         
  -6   0   3          3.82          3.72         3.10 o                         
  -5   0   3         14.09         19.32         4.60 o                         
  -4   0   3         19.99         22.84         2.84 o                         
  -3   0   3         34.84         28.12         2.48 o                         
  -2   0   3       1944.85       1678.58        92.02 o                         
  -1   0   3       1452.13       1460.06        74.58 o                         
   0   0   3         59.80         65.80         3.62 o                         
   1   0   3          0.03          0.29         2.41 o                         
   2   0   3        252.47        217.99        10.98 o                         
   3   0   3          0.19          2.25         1.91 o                         
   4   0   3         11.66          8.09         2.90 o                         
   5   0   3         23.24         28.20         2.71 o                         
   6   0   3          1.74          2.10         2.35 o                         
  -6   1   3          0.05          4.52         2.93 o                         
  -5   1   3         55.34         63.95         4.21 o                         
  -4   1   3         93.25         96.83         5.66 o                         
  -3   1   3        249.21        243.48         3.62 o                         
  -2   1   3        403.25        371.92        25.44 o                         
  -1   1   3        130.74        129.52         8.14 o                         
   0   1   3       8886.07       9543.59       178.64 o                         
   1   1   3        317.66        298.40         4.17 o                         
   2   1   3        465.28        430.87        18.48 o                         
   3   1   3         60.61         63.20         2.59 o                         
   4   1   3          1.05          4.54         2.67 o                         
   5   1   3         23.01         19.14         2.76 o                         
   6   1   3          1.71          2.60         3.01 o                         
  -6   2   3          0.49          0.90         5.24 o                         
  -5   2   3          5.07          7.98         3.78 o                         
  -4   2   3         65.52         62.92         4.81 o                         
  -3   2   3        113.02        111.50         2.97 o                         
  -2   2   3        234.44        211.79        13.64 o                         
  -1   2   3       1865.87       2058.39        77.95 o                         
   0   2   3       7532.07       8400.05       602.39 o                         
   1   2   3       1931.31       1774.08       109.07 o                         
   2   2   3        288.50        261.70         6.65 o                         
   3   2   3        160.04        139.86         5.91 o                         
   4   2   3         94.80         92.96         6.79 o                         
   5   2   3          2.07          1.84         2.11 o                         
   6   2   3          2.27          5.13         3.06 o                         
  -6   3   3          3.11          9.16         4.18 o                         
  -5   3   3         39.01         39.84         4.03 o                         
  -4   3   3        114.50        118.60         5.43 o                         
  -3   3   3          7.29          5.03         2.43 o                         
  -2   3   3        275.14        267.56        10.67 o                         
  -1   3   3      12161.87      12157.03        27.60 o                         
   0   3   3       1524.45       1625.73       211.02 o                         
   1   3   3       1351.50       1188.39        68.00 o                         
   2   3   3        221.69        200.18         2.59 o                         
   3   3   3        104.40         93.16         2.70 o                         
   4   3   3         24.42         24.54         2.16 o                         
   5   3   3          2.85          3.97         2.54 o                         
   6   3   3          1.05          3.97         2.97 o                         
  -6   4   3          0.75         -4.33         4.33 o                         
  -5   4   3          0.40         -1.29         3.90 o                         
  -4   4   3         34.04         34.05         3.55 o                         
  -3   4   3        376.95        361.09         4.33 o                         
  -2   4   3        101.29         80.99         3.55 o                         
  -1   4   3       1239.86       1346.21        37.34 o                         
   0   4   3       3071.88       3313.89       623.82 o                         
   1   4   3       4652.81       3839.73       198.82 o                         
   2   4   3        675.06        580.77        31.02 o                         
   3   4   3        443.21        404.77        18.16 o                         
   4   4   3         91.72         74.66         4.41 o                         
   5   4   3          2.62          4.72         2.64 o                         
   6   4   3          0.67          4.52         2.92 o                         
  -6   5   3          7.10          5.97         4.28 o                         
  -5   5   3         30.75         30.88         4.02 o                         
  -4   5   3         38.97         37.55         3.63 o                         
  -3   5   3         30.12         28.19         3.50 o                         
  -2   5   3         43.82         43.24         2.99 o                         
  -1   5   3       2394.36       2572.61        13.66 o                         
   0   5   3        187.34        164.15        20.35 o                         
   1   5   3       4649.52       4251.96       448.63 o                         
   2   5   3        240.77        194.87         4.07 o                         
   3   5   3        219.50        185.13        10.40 o                         
   4   5   3         23.99         24.54         2.56 o                         
   5   5   3         18.59         18.78         2.70 o                         
   6   5   3          2.11          2.77         3.92 o                         
  -6   6   3          0.65          1.91         4.26 o                         
  -5   6   3         45.82         48.32         4.20 o                         
  -4   6   3         80.55         86.58         3.93 o                         
  -3   6   3        198.88        198.43         4.60 o                         
  -2   6   3        248.92        283.99         5.19 o                         
  -1   6   3          1.80          6.24         3.73 o                         
   0   6   3        519.13        503.77        78.11 o                         
   1   6   3         25.89         17.17         4.16 o                         
   2   6   3        184.28        157.06         5.40 o                         
   3   6   3         93.17         88.49         3.92 o                         
   4   6   3          2.12          4.39         1.96 o                         
   5   6   3         31.03         31.59         2.72 o                         
   6   6   3          0.30          0.90         2.56 o                         
  -6   7   3          2.40          3.82         4.31 o                         
  -5   7   3          8.05          6.39         3.87 o                         
  -4   7   3         69.82         57.33         4.00 o                         
  -3   7   3         99.98        117.26         4.07 o                         
  -2   7   3       1181.38       1217.35         8.88 o                         
  -1   7   3        196.16        238.79         4.98 o                         
   0   7   3        329.96        321.77        59.06 o                         
   1   7   3        652.44        690.31       123.44 o                         
   2   7   3       2208.86       1995.37       108.43 o                         
   3   7   3         96.61         87.70         2.70 o                         
   4   7   3         44.19         51.71         2.68 o                         
   5   7   3          1.21          0.42         2.68 o                         
   6   7   3          0.09         -1.61         3.04 o                         
  -6   8   3          0.55          1.14         4.40 o                         
  -5   8   3         22.08         25.49         4.07 o                         
  -4   8   3          3.05          8.99         3.58 o                         
  -3   8   3          9.53          9.81         3.34 o                         
  -2   8   3       1061.29       1014.17         8.11 o                         
  -1   8   3        155.22        169.25         4.56 o                         
   0   8   3         67.47         85.95        17.70 o                         
   1   8   3        689.88        642.50       108.20 o                         
   2   8   3        642.88        623.73        50.54 o                         
   3   8   3         44.49         39.92         2.50 o                         
   4   8   3          5.68          7.86         2.64 o                         
   5   8   3          1.70          4.59         2.22 o                         
   6   8   3          0.35         -2.27         4.14 o                         
  -6   9   3          2.36          4.48         4.41 o                         
  -5   9   3         17.83         13.22         3.90 o                         
  -4   9   3         59.30         56.27         3.95 o                         
  -3   9   3         58.53         64.58         3.72 o                         
  -2   9   3        322.75        304.99         5.28 o                         
  -1   9   3         83.06        103.36        10.47 o                         
   0   9   3        139.82        145.34        29.95 o                         
   1   9   3        884.96        900.49       157.42 o                         
   2   9   3       1455.48       1224.69        96.42 o                         
   3   9   3         82.19         73.38         2.67 o                         
   4   9   3         17.41         20.23         3.73 o                         
   5   9   3          2.63          5.25         2.75 o                         
   6   9   3          0.80          0.93         2.50 o                         
  -6  10   3          3.29          4.10         4.40 o                         
  -5  10   3         20.17         18.97         3.88 o                         
  -4  10   3        151.62        153.93         4.58 o                         
  -3  10   3        122.54        117.76         4.07 o                         
  -2  10   3        143.61        152.94         4.43 o                         
  -1  10   3        312.28        350.38        34.56 o                         
   0  10   3        116.68        121.96        20.48 o                         
   1  10   3        634.96        666.76       104.48 o                         
   2  10   3        285.41        269.49        22.37 o                         
   3  10   3        200.43        185.98         8.54 o                         
   4  10   3         13.56          9.41         3.70 o                         
   5  10   3          5.13          4.33         3.09 o                         
   6  10   3          0.29          0.68         3.23 o                         
  -6  11   3          1.22          1.39         4.55 o                         
  -5  11   3          2.65          0.66         2.75 o                         
  -4  11   3          6.46          4.03         3.68 o                         
  -3  11   3         24.53         17.72         3.53 o                         
  -2  11   3         77.76         70.80         3.85 o                         
  -1  11   3        759.03        813.61        73.78 o                         
   0  11   3        616.83        712.59       111.82 o                         
   1  11   3        118.15        116.08        17.17 o                         
   2  11   3        630.28        590.14        52.74 o                         
   3  11   3         10.18          9.27         2.45 o                         
   4  11   3         35.11         35.84         3.93 o                         
   5  11   3         13.50         13.35         2.84 o                         
   6  11   3          0.94         -2.78         3.25 o                         
  -6  12   3          0.17          2.32         3.14 o                         
  -5  12   3          1.88          3.15         2.67 o                         
  -4  12   3        164.41        181.14         4.68 o                         
  -3  12   3         75.40         74.52         3.97 o                         
  -2  12   3         42.86         39.59         2.65 o                         
  -1  12   3       1484.48       1682.17       150.94 o                         
   0  12   3        149.21        148.24        26.10 o                         
   1  12   3        241.67        291.15        42.29 o                         
   2  12   3        191.06        191.77        17.77 o                         
   3  12   3         23.86         21.76         2.76 o                         
   4  12   3         22.37         22.65         2.75 o                         
   5  12   3          2.02          5.51         4.25 o                         
  -6  13   3          0.16         -4.41         4.41 o                         
  -5  13   3          2.04          1.29         2.70 o                         
  -4  13   3         90.13         90.20         4.26 o                         
  -3  13   3         20.68         20.56         3.67 o                         
  -2  13   3        131.92        149.32         3.47 o                         
  -1  13   3        194.19        228.33        18.20 o                         
   0  13   3        553.55        557.59        87.34 o                         
   1  13   3         57.94         56.96         8.16 o                         
   2  13   3         54.82         57.32         4.26 o                         
   3  13   3         98.25        101.71         2.83 o                         
   4  13   3         39.80         39.97         3.93 o                         
   5  13   3          1.76          1.28         4.16 o                         
  -5  14   3          1.69          0.23         2.92 o                         
  -4  14   3          1.61          3.78         3.78 o                         
  -3  14   3          2.31          9.28         3.47 o                         
  -2  14   3          3.59          5.53         3.37 o                         
  -1  14   3         38.41         44.09         3.06 o                         
   0  14   3        177.51        211.63        29.30 o                         
   1  14   3          6.74          7.06         2.34 o                         
   2  14   3        138.25        145.20        16.78 o                         
   3  14   3        174.10        156.77         3.35 o                         
   4  14   3          7.27          6.77         3.98 o                         
   5  14   3          0.47         -2.19         4.21 o                         
  -5  15   3          5.63          4.65         3.00 o                         
  -4  15   3          0.06          5.82         3.88 o                         
  -3  15   3         18.74         21.06         3.63 o                         
  -2  15   3        150.99        165.55         4.38 o                         
  -1  15   3         61.75         67.38         4.28 o                         
   0  15   3          5.63          5.19         2.57 o                         
   1  15   3        113.57        127.74        17.41 o                         
   2  15   3         33.79         39.90         5.65 o                         
   3  15   3          3.77          3.29         3.38 o                         
   4  15   3         10.71         14.20         3.92 o                         
   5  15   3          1.04         -3.07         3.07 o                         
  -5  16   3          7.84         11.75         3.00 o                         
  -4  16   3         15.27         17.17         3.92 o                         
  -3  16   3         32.22         30.25         3.68 o                         
  -2  16   3         24.60         35.97         3.63 o                         
  -1  16   3         77.76         89.95         7.55 o                         
   0  16   3        145.15        196.29        21.75 o                         
   1  16   3          2.09          4.79         2.61 o                         
   2  16   3        215.49        233.32        34.85 o                         
   3  16   3          9.41          6.60         2.55 o                         
   4  16   3          0.05         -1.53         3.93 o                         
   5  16   3          0.47          1.21         4.48 o                         
  -5  17   3          5.46          7.73         3.15 o                         
  -4  17   3         30.09         28.95         2.99 o                         
  -3  17   3         16.55         20.49         3.73 o                         
  -2  17   3        109.43        127.60         4.20 o                         
  -1  17   3         10.84         13.85         2.83 o                         
   0  17   3        225.41        271.06        19.99 o                         
   1  17   3         34.28         42.62         8.17 o                         
   2  17   3         28.23         29.52         4.68 o                         
   3  17   3         22.13         16.47         3.14 o                         
   4  17   3         10.53         12.00         3.95 o                         
   5  17   3          0.18         -0.38         3.15 o                         
  -5  18   3          4.64          8.48         3.14 o                         
  -4  18   3          5.03          2.16         3.98 o                         
  -3  18   3          2.88          6.95         2.67 o                         
  -2  18   3         78.14         85.04         6.40 o                         
  -1  18   3         40.36         45.51         3.58 o                         
   0  18   3        115.63        139.60        12.93 o                         
   1  18   3          0.72          1.86         2.54 o                         
   2  18   3        119.25        121.07        12.57 o                         
   3  18   3         22.64         21.96         2.62 o                         
   4  18   3          6.97          4.31         2.82 o                         
   5  18   3          6.12          8.71         4.55 o                         
  -5  19   3          3.98         -1.28         4.53 o                         
  -4  19   3          1.83          7.50         4.16 o                         
  -3  19   3          9.84          6.82         3.83 o                         
  -2  19   3        102.93        111.18         3.82 o                         
  -1  19   3          4.54          7.65         2.78 o                         
   0  19   3        102.49        108.63         7.28 o                         
   1  19   3         10.36         12.77         2.57 o                         
   2  19   3        128.72        117.81        16.06 o                         
   3  19   3         13.30         12.94         2.95 o                         
   4  19   3          0.45          0.97         3.13 o                         
   5  19   3          1.65          3.50         4.78 o                         
  -5  20   3          1.47         -1.79         4.56 o                         
  -4  20   3          0.25          0.90         4.03 o                         
  -3  20   3         12.54         13.84         3.93 o                         
  -2  20   3          9.90         11.34         3.22 o                         
  -1  20   3         46.39         53.37         3.08 o                         
   0  20   3         48.05         56.92         3.13 o                         
   1  20   3         67.46         72.29         8.83 o                         
   2  20   3         55.81         68.83        12.25 o                         
   3  20   3         13.21         13.81         2.93 o                         
   4  20   3          1.84          4.03         2.91 o                         
  -4  21   3          1.23          6.64         4.21 o                         
  -3  21   3          2.92          6.26         3.80 o                         
  -2  21   3          6.78         10.52         3.20 o                         
  -1  21   3        123.48        124.45        15.06 o                         
   0  21   3         34.92         37.42         3.41 o                         
   1  21   3          8.59         13.44         2.71 o                         
   2  21   3          5.69          2.70         2.70 o                         
   3  21   3          4.66          4.74         2.32 o                         
   4  21   3          0.40         -0.79         3.16 o                         
  -4  22   3          2.98          4.99         4.35 o                         
  -3  22   3         12.67         16.94         4.05 o                         
  -2  22   3         40.86         36.78         4.12 o                         
  -1  22   3          6.71          6.20         3.20 o                         
   0  22   3          0.48          0.15         2.64 o                         
   1  22   3          6.08         11.26         2.70 o                         
   2  22   3         47.50         50.58         4.71 o                         
   3  22   3         11.56          8.53         3.16 o                         
   4  22   3          1.09          4.70         3.38 o                         
  -4  23   3          0.12          6.19         4.41 o                         
  -3  23   3          4.81          3.19         2.94 o                         
  -2  23   3         41.34         43.01         3.59 o                         
  -1  23   3        101.46        126.44         3.58 o                         
   0  23   3         13.50         19.42         3.81 o                         
   1  23   3         13.19         14.90         3.09 o                         
   2  23   3         14.12         10.44         3.05 o                         
   3  23   3          6.03          7.41         3.17 o                         
   4  23   3          0.29          2.05         3.42 o                         
  -4  24   3          2.40          2.19         4.46 o                         
  -3  24   3          2.62          1.69         4.07 o                         
  -2  24   3          4.39          4.43         3.48 o                         
  -1  24   3         15.18         17.45         3.18 o                         
   0  24   3         66.74         78.22         4.60 o                         
   1  24   3          2.92          3.09         3.01 o                         
   2  24   3          0.02         -0.54         3.06 o                         
   3  24   3          2.25          2.30         3.00 o                         
   4  24   3          0.51          1.63         3.19 o                         
  -3  25   3          1.18          0.71         4.25 o                         
  -2  25   3          5.16          8.28         3.43 o                         
  -1  25   3         19.25         22.61         3.48 o                         
   0  25   3         31.35         39.78         3.33 o                         
   1  25   3         60.37         70.35         9.35 o                         
   2  25   3         16.65         14.45         3.25 o                         
   3  25   3          1.24          3.98         3.08 o                         
  -3  26   3          1.38          4.91         4.48 o                         
  -2  26   3          8.79          9.05         2.69 o                         
  -1  26   3         56.16         69.28         3.64 o                         
   0  26   3         10.07         13.08         3.90 o                         
   1  26   3         27.80         22.11         3.34 o                         
   2  26   3          4.91          4.58         3.58 o                         
   3  26   3          1.80          5.16         3.39 o                         
  -3  27   3          0.46         -0.10         3.20 o                         
  -2  27   3          1.74          5.09         3.71 o                         
  -1  27   3         14.70         12.14         3.72 o                         
   0  27   3         24.95         27.37         3.05 o                         
   1  27   3          0.13          3.92         3.03 o                         
   2  27   3          5.44          4.65         3.39 o                         
   3  27   3          0.20          3.20         3.54 o                         
  -2  28   3          2.30          1.35         3.81 o                         
  -1  28   3          9.68         13.98         3.64 o                         
   0  28   3          7.72          8.40         3.08 o                         
   1  28   3          1.27          1.08         3.06 o                         
   2  28   3         12.65         21.82         3.55 o                         
  -2  29   3          0.72          2.66         4.04 o                         
  -1  29   3          1.60          6.69         3.62 o                         
   0  29   3          4.08          5.46         3.16 o                         
   1  29   3         11.80         10.96         3.29 o                         
   2  29   3          1.77          0.67         3.33 o                         
  -1  30   3          3.24          3.27         3.57 o                         
   0  30   3          4.63          6.03         3.54 o                         
   1  30   3          1.88          2.09         3.67 o                         
   0  31   3          6.05          6.52         4.14 o                         
  -1 -30   4          0.84         -1.23         3.79 o                         
   0 -30   4          4.62          3.80         3.64 o                         
   1 -30   4          1.50          2.20         3.72 o                         
  -2 -29   4          4.38         10.15         4.83 o                         
  -1 -29   4          0.40          1.11         3.48 o                         
   0 -29   4         14.85         17.16         3.31 o                         
   1 -29   4          3.99          4.07         3.26 o                         
   2 -29   4         13.48          9.83         3.87 o                         
  -2 -28   4          0.88         -2.54         4.41 o                         
  -1 -28   4          7.25          7.53         3.45 o                         
   0 -28   4         29.87         30.31         3.28 o                         
   1 -28   4          1.10          1.87         3.14 o                         
   2 -28   4         10.99         10.06         3.29 o                         
  -3 -27   4          0.22          0.50         4.53 o                         
  -2 -27   4          7.53          7.53         4.50 o                         
  -1 -27   4          2.86          4.63         3.29 o                         
   0 -27   4          5.33          5.40         3.30 o                         
   1 -27   4          2.53          3.69         3.06 o                         
   2 -27   4         18.11         21.75         3.63 o                         
   3 -27   4          0.77         -0.75         3.78 o                         
  -3 -26   4          7.42          5.87         4.45 o                         
  -2 -26   4          0.30          2.92         4.03 o                         
  -1 -26   4         56.65         48.45         3.59 o                         
   0 -26   4          7.24         12.28         3.17 o                         
   1 -26   4         29.56         25.57         3.13 o                         
   2 -26   4          0.85          1.68         3.06 o                         
   3 -26   4          0.49          4.28         4.49 o                         
  -3 -25   4          2.15          4.98         4.26 o                         
  -2 -25   4         17.84         11.50         4.21 o                         
  -1 -25   4         33.49         34.34         4.26 o                         
   0 -25   4          6.33          5.69         2.92 o                         
   1 -25   4         25.69         20.29         3.25 o                         
   2 -25   4         13.69         13.60         3.30 o                         
   3 -25   4          2.24          3.05         3.21 o                         
  -4 -24   4          0.02         -0.63         3.37 o                         
  -3 -24   4          0.64          0.33         4.28 o                         
  -2 -24   4          9.89         11.30         4.05 o                         
  -1 -24   4          2.55          4.70         3.07 o                         
   0 -24   4         49.52         45.62         3.20 o                         
   1 -24   4         13.31         13.29         3.51 o                         
   2 -24   4          8.71          8.77         2.94 o                         
   3 -24   4          0.10          2.87         3.10 o                         
  -4 -23   4          4.54          7.48         4.70 o                         
  -3 -23   4          5.62          5.56         4.25 o                         
  -2 -23   4          3.98          4.91         3.78 o                         
  -1 -23   4          5.21          5.80         3.16 o                         
   0 -23   4         18.70         16.15         2.99 o                         
   1 -23   4         52.25         50.49         4.02 o                         
   2 -23   4         12.54         12.25         4.01 o                         
   3 -23   4          0.28          0.67         3.05 o                         
   4 -23   4          0.63          2.49         2.90 o                         
  -4 -22   4          2.31          2.79         4.46 o                         
  -3 -22   4          1.10          0.41         3.98 o                         
  -2 -22   4         11.67         11.13         3.68 o                         
  -1 -22   4         17.74         16.23         3.18 o                         
   0 -22   4        173.67        151.31        17.87 o                         
   1 -22   4         37.11         33.94         4.58 o                         
   2 -22   4          4.23          2.88         3.41 o                         
   3 -22   4          0.77          2.23         2.82 o                         
   4 -22   4          1.51          0.96         2.87 o                         
  -4 -21   4          3.67          4.45         4.25 o                         
  -3 -21   4          1.81          6.27         3.98 o                         
  -2 -21   4         49.65         38.99         4.03 o                         
  -1 -21   4         45.19         38.50         2.56 o                         
   0 -21   4          3.06          4.79         2.59 o                         
   1 -21   4        150.20        145.87         9.59 o                         
   2 -21   4         31.43         27.19         4.11 o                         
   3 -21   4         10.38          6.96         5.40 o                         
   4 -21   4          4.51          4.92         3.16 o                         
  -5 -20   4          2.95          2.94         3.34 o                         
  -4 -20   4          3.88          7.23         4.30 o                         
  -3 -20   4         24.32         20.01         4.07 o                         
  -2 -20   4         28.44         23.81         2.72 o                         
  -1 -20   4         51.60         47.40         3.21 o                         
   0 -20   4         91.43         87.35         7.11 o                         
   1 -20   4        194.94        189.79        21.94 o                         
   2 -20   4          5.45          4.02         2.68 o                         
   3 -20   4         24.32         23.32         3.23 o                         
   4 -20   4          5.46          7.31         3.39 o                         
  -5 -19   4          0.81         -0.75         3.27 o                         
  -4 -19   4          1.26          2.09         4.13 o                         
  -3 -19   4         14.52         14.10         3.97 o                         
  -2 -19   4          5.70          1.81         3.60 o                         
  -1 -19   4         53.87         45.66         2.94 o                         
   0 -19   4        199.96        169.80        12.73 o                         
   1 -19   4         27.04         26.47         4.02 o                         
   2 -19   4         42.58         42.75         5.80 o                         
   3 -19   4         15.61         17.12         3.06 o                         
   4 -19   4          7.34          2.20         3.31 o                         
  -5 -18   4          0.06          0.81         3.27 o                         
  -4 -18   4          2.71          4.83         4.07 o                         
  -3 -18   4          9.47         13.76         3.77 o                         
  -2 -18   4         49.20         43.42         3.75 o                         
  -1 -18   4         54.08         56.88         5.80 o                         
   0 -18   4         69.02         66.13         7.56 o                         
   1 -18   4        227.93        239.94        37.56 o                         
   2 -18   4         53.77         47.57         7.93 o                         
   3 -18   4         29.21         26.85         6.27 o                         
   4 -18   4          6.80          9.17         5.03 o                         
   5 -18   4          5.28          7.69         3.47 o                         
  -5 -17   4          0.60          3.88         3.15 o                         
  -4 -17   4          0.71          3.22         2.77 o                         
  -3 -17   4         15.44         11.08         3.60 o                         
  -2 -17   4          4.17          4.89         3.67 o                         
  -1 -17   4         17.90         19.12         2.11 o                         
   0 -17   4        151.91        164.45        15.85 o                         
   1 -17   4        157.77        160.39        17.06 o                         
   2 -17   4         51.68         47.29         7.76 o                         
   3 -17   4         16.17         16.62         3.65 o                         
   4 -17   4         12.25         15.08         2.95 o                         
   5 -17   4          0.78         -0.26         3.99 o                         
  -5 -16   4          2.46         -4.36         4.36 o                         
  -4 -16   4         11.61         11.38         2.92 o                         
  -3 -16   4         27.31         26.55         2.61 o                         
  -2 -16   4         51.25         38.50         2.87 o                         
  -1 -16   4         84.92         72.98         4.94 o                         
   0 -16   4         87.13         78.87         6.71 o                         
   1 -16   4         15.78         16.87         3.53 o                         
   2 -16   4         95.53        103.22        19.74 o                         
   3 -16   4         63.32         71.23         6.73 o                         
   4 -16   4         13.44         11.60         3.24 o                         
   5 -16   4          4.64          8.19         3.29 o                         
  -5 -15   4          4.21          6.60         4.26 o                         
  -4 -15   4          3.72          7.63         2.75 o                         
  -3 -15   4          2.58          5.49         3.47 o                         
  -2 -15   4        129.23        119.10         4.10 o                         
  -1 -15   4        305.50        291.50        18.48 o                         
   0 -15   4         17.72         17.44         2.95 o                         
   1 -15   4          7.25          6.19         2.38 o                         
   2 -15   4         19.79         19.84         5.37 o                         
   3 -15   4         16.03         14.50         2.82 o                         
   4 -15   4         24.56         25.97         4.31 o                         
   5 -15   4          2.38          1.06         3.86 o                         
  -5 -14   4          6.04         10.16         3.46 o                         
  -4 -14   4         73.85         65.34         3.15 o                         
  -3 -14   4         64.07         60.26         3.85 o                         
  -2 -14   4         76.62         63.37         3.62 o                         
  -1 -14   4        637.92        649.08         6.32 o                         
   0 -14   4         76.54         71.03         9.97 o                         
   1 -14   4          8.70         10.70         2.39 o                         
   2 -14   4         81.38         81.57        14.64 o                         
   3 -14   4        171.49        169.64        28.15 o                         
   4 -14   4          1.50         -0.03         3.88 o                         
   5 -14   4          0.20          0.37         3.10 o                         
  -6 -13   4          0.38         -1.23         3.58 o                         
  -5 -13   4          1.70          3.40         3.09 o                         
  -4 -13   4         29.59         30.80         4.05 o                         
  -3 -13   4        207.77        202.07         4.55 o                         
  -2 -13   4        229.85        202.48         4.43 o                         
  -1 -13   4        269.73        245.94         4.76 o                         
   0 -13   4        208.09        218.16        27.55 o                         
   1 -13   4          9.97          6.95         4.61 o                         
   2 -13   4         59.62         62.86        11.70 o                         
   3 -13   4          2.18          2.17         2.62 o                         
   4 -13   4          1.17          3.53         3.95 o                         
   5 -13   4          0.67          3.64         3.34 o                         
  -6 -12   4          0.35          0.97         3.18 o                         
  -5 -12   4          3.30          4.84         3.00 o                         
  -4 -12   4         59.39         59.53         6.87 o                         
  -3 -12   4         32.97         24.62         3.70 o                         
  -2 -12   4         95.16         85.07         3.80 o                         
  -1 -12   4          3.85          4.78         3.45 o                         
   0 -12   4        417.45        421.26        49.70 o                         
   1 -12   4        181.79        218.67        43.80 o                         
   2 -12   4         64.67         78.90        17.17 o                         
   3 -12   4         70.46         68.91         9.75 o                         
   4 -12   4         23.70         33.85         3.97 o                         
   5 -12   4          0.31          2.44         3.69 o                         
  -6 -11   4          1.63          2.87         2.65 o                         
  -5 -11   4          0.30          2.69         2.61 o                         
  -4 -11   4         74.80         63.91         5.56 o                         
  -3 -11   4         85.04         86.60         3.92 o                         
  -2 -11   4        180.92        164.82         4.20 o                         
  -1 -11   4       1504.65       1613.07         9.34 o                         
   0 -11   4         43.74         43.30         5.36 o                         
   1 -11   4         19.00         17.68         2.36 o                         
   2 -11   4         17.96         20.29         2.57 o                         
   3 -11   4        130.84        144.44        16.59 o                         
   4 -11   4         36.44         32.28         2.89 o                         
   5 -11   4         27.17         29.11         3.46 o                         
  -6 -10   4          2.77          3.68         3.10 o                         
  -5 -10   4         14.30         12.81         2.66 o                         
  -4 -10   4         26.65         26.25         2.71 o                         
  -3 -10   4         84.77         85.67        13.86 o                         
  -2 -10   4          7.96          9.18         3.53 o                         
  -1 -10   4         33.94         33.78         2.59 o                         
   0 -10   4         18.79         26.52         3.37 o                         
   1 -10   4         29.81         33.06         7.91 o                         
   2 -10   4        416.42        488.16        79.53 o                         
   3 -10   4         31.36         33.40         3.78 o                         
   4 -10   4         16.84         15.34         4.99 o                         
   5 -10   4          3.26          7.01         3.26 o                         
   6 -10   4          0.02          4.40         4.68 o                         
  -6  -9   4          0.61          2.82         2.98 o                         
  -5  -9   4         30.17         32.61         2.77 o                         
  -4  -9   4        206.13        209.62         5.49 o                         
  -3  -9   4         15.93         16.29         2.65 o                         
  -2  -9   4        921.40        875.87         7.13 o                         
  -1  -9   4        180.40        201.73         4.41 o                         
   0  -9   4         41.25         49.48         3.60 o                         
   1  -9   4        958.11       1002.68       152.94 o                         
   2  -9   4         59.71         65.25        10.06 o                         
   3  -9   4         52.95         58.66         4.08 o                         
   4  -9   4         22.07         23.78         3.29 o                         
   5  -9   4          5.02          9.42         2.90 o                         
   6  -9   4          0.08          0.94         4.07 o                         
  -6  -8   4          0.06          3.68         2.88 o                         
  -5  -8   4          5.31          4.29         2.53 o                         
  -4  -8   4         46.63         44.02         2.62 o                         
  -3  -8   4        249.99        236.84        13.53 o                         
  -2  -8   4        584.46        512.52         6.11 o                         
  -1  -8   4        346.30        389.68         5.46 o                         
   0  -8   4        352.79        438.96         5.49 o                         
   1  -8   4        472.12        538.15         6.36 o                         
   2  -8   4       1374.23       1471.08         9.29 o                         
   3  -8   4         12.08         11.80         3.48 o                         
   4  -8   4          7.55          6.29         2.52 o                         
   5  -8   4         28.15         29.27         3.05 o                         
   6  -8   4          0.53         -0.17         3.21 o                         
  -6  -7   4          1.60          0.60         2.66 o                         
  -5  -7   4         13.91         14.05         2.55 o                         
  -4  -7   4         97.36         92.52         2.99 o                         
  -3  -7   4         38.22         37.08         2.39 o                         
  -2  -7   4       1703.99       1517.70       183.75 o                         
  -1  -7   4         39.69         37.75         2.61 o                         
   0  -7   4         25.28         21.60         2.62 o                         
   1  -7   4        411.07        493.67         6.27 o                         
   2  -7   4        801.66        947.35         7.72 o                         
   3  -7   4         95.81        102.44         4.08 o                         
   4  -7   4         13.47         17.77         2.63 o                         
   5  -7   4          4.58          6.27         2.84 o                         
   6  -7   4          0.17          2.19         3.27 o                         
  -6  -6   4          0.48          3.03         2.63 o                         
  -5  -6   4         24.10         25.48         2.62 o                         
  -4  -6   4         37.76         35.73         2.38 o                         
  -3  -6   4        181.80        166.85         7.39 o                         
  -2  -6   4        357.53        339.16        49.35 o                         
  -1  -6   4        399.52        429.21        43.35 o                         
   0  -6   4        148.78        151.64         4.58 o                         
   1  -6   4        125.64        132.56         4.58 o                         
   2  -6   4        959.50       1037.91         7.88 o                         
   3  -6   4         92.22        103.75         3.93 o                         
   4  -6   4         40.53         49.94         6.01 o                         
   5  -6   4         11.57         11.34         4.29 o                         
   6  -6   4          0.95          1.59         3.10 o                         
  -6  -5   4          3.11          2.81         2.46 o                         
  -5  -5   4         20.83         20.59         2.58 o                         
  -4  -5   4          6.58          5.60         2.63 o                         
  -3  -5   4        143.90        144.20         9.16 o                         
  -2  -5   4        483.76        410.28        44.78 o                         
  -1  -5   4        161.72        162.90         3.98 o                         
   0  -5   4         38.43         46.38         9.23 o                         
   1  -5   4       3610.72       4107.42        15.80 o                         
   2  -5   4        803.68        853.37         7.33 o                         
   3  -5   4        161.71        164.90         4.25 o                         
   4  -5   4         16.11         17.85         3.34 o                         
   5  -5   4          6.28          5.81         2.99 o                         
   6  -5   4          3.87          5.49         3.23 o                         
  -6  -4   4          2.93          5.64         2.60 o                         
  -5  -4   4         17.70         15.57         2.37 o                         
  -4  -4   4         82.44         84.30         2.99 o                         
  -3  -4   4        591.20        583.42        20.33 o                         
  -2  -4   4         82.57         87.46         5.93 o                         
  -1  -4   4        678.08        667.74        24.80 o                         
   0  -4   4        252.58        193.64        39.09 o                         
   1  -4   4       1086.68       1192.94         8.93 o                         
   2  -4   4        670.88        745.25         6.85 o                         
   3  -4   4         56.16         60.93         3.57 o                         
   4  -4   4         40.14         41.97         3.12 o                         
   5  -4   4         15.70         16.41         3.69 o                         
   6  -4   4          0.27          4.39         3.16 o                         
  -6  -3   4          7.66          7.69         2.48 o                         
  -5  -3   4         13.09         12.88         3.40 o                         
  -4  -3   4         54.86         49.97         2.90 o                         
  -3  -3   4        232.90        228.93         8.94 o                         
  -2  -3   4         98.19        103.87         7.21 o                         
  -1  -3   4       1055.17       1174.19        58.47 o                         
   0  -3   4        176.74        178.51        28.90 o                         
   1  -3   4        186.28        185.56         4.96 o                         
   2  -3   4        828.42        871.05         7.30 o                         
   3  -3   4        160.05        164.73         5.10 o                         
   4  -3   4         20.20         18.79         2.44 o                         
   5  -3   4          0.46          4.20         3.04 o                         
   6  -3   4          2.68          4.55         3.08 o                         
  -6  -2   4          4.12          5.65         2.64 o                         
  -5  -2   4         38.35         43.27         2.94 o                         
  -4  -2   4         67.67         63.92         2.99 o                         
  -3  -2   4        411.64        401.02        19.28 o                         
  -2  -2   4        178.14        204.70        22.96 o                         
  -1  -2   4        169.65        213.89        11.50 o                         
   0  -2   4        797.10        816.57       101.83 o                         
   1  -2   4        617.69        625.61        79.43 o                         
   2  -2   4        108.42        103.19         3.82 o                         
   3  -2   4         43.99         47.76         3.52 o                         
   4  -2   4         15.73         21.35         2.43 o                         
   5  -2   4          9.41          9.42         2.69 o                         
   6  -2   4          2.01          6.32         3.08 o                         
  -6  -1   4          1.11         -0.34         2.91 o                         
  -5  -1   4         14.11         12.58         2.78 o                         
  -4  -1   4         96.43         94.72         8.99 o                         
  -3  -1   4         21.56         20.93         2.72 o                         
  -2  -1   4         26.02         23.64         3.05 o                         
  -1  -1   4        663.88        766.70        47.14 o                         
   0  -1   4       2846.90       2896.38       253.36 o                         
   1  -1   4       1000.43        819.12        60.68 o                         
   2  -1   4          6.88          9.16         2.94 o                         
   3  -1   4         79.45         85.54         5.92 o                         
   4  -1   4          7.86         11.86         2.46 o                         
   5  -1   4          0.69          6.72         2.64 o                         
   6  -1   4          3.23          3.08         3.08 o                         
  -6   0   4          0.80         -3.40         4.40 o                         
  -5   0   4          9.84          6.90         2.75 o                         
  -4   0   4         10.62         14.05         2.64 o                         
  -3   0   4        164.20        169.96        12.36 o                         
  -2   0   4         32.59         41.31         2.80 o                         
  -1   0   4       3402.35       3651.52        77.31 o                         
   0   0   4       1711.11       1793.52        47.78 o                         
   1   0   4        556.55        481.29        18.09 o                         
   2   0   4         50.44         49.15         3.25 o                         
   3   0   4        130.09        118.50         3.77 o                         
   4   0   4         66.11         71.00         2.32 o                         
   5   0   4          3.29          5.71         2.73 o                         
   6   0   4          0.47          4.29         3.09 o                         
  -6   1   4          1.10          5.96         4.31 o                         
  -5   1   4         14.14          9.88         3.05 o                         
  -4   1   4         96.62        102.09         3.02 o                         
  -3   1   4         21.48         24.11         2.54 o                         
  -2   1   4         26.45         23.22         2.98 o                         
  -1   1   4        665.20        779.33        17.67 o                         
   0   1   4       2849.42       2917.92        24.32 o                         
   1   1   4       1001.14        792.73        17.26 o                         
   2   1   4          6.67          6.99         1.73 o                         
   3   1   4         79.77         78.20         2.93 o                         
   4   1   4          7.86          6.05         2.39 o                         
   5   1   4          0.66         -0.22         2.11 o                         
   6   1   4          3.22          2.91         2.54 o                         
  -6   2   4          4.11          5.09         4.36 o                         
  -5   2   4         38.20         42.88         2.94 o                         
  -4   2   4         67.68         62.72         2.80 o                         
  -3   2   4        410.61        382.07        17.72 o                         
  -2   2   4        178.25        198.12        14.77 o                         
  -1   2   4        169.57        211.95         4.29 o                         
   0   2   4        793.10        819.63        46.14 o                         
   1   2   4        614.96        616.55        23.23 o                         
   2   2   4        108.96         92.08         2.00 o                         
   3   2   4         43.79         45.61         2.64 o                         
   4   2   4         15.70         18.52         2.52 o                         
   5   2   4          9.35         12.37         4.78 o                         
   6   2   4          2.01          2.37         3.08 o                         
  -6   3   4          7.68         14.88         4.36 o                         
  -5   3   4         12.98         13.92         3.88 o                         
  -4   3   4         55.12         53.18         2.90 o                         
  -3   3   4        233.58        233.36         9.19 o                         
  -2   3   4         97.97         96.30         6.16 o                         
  -1   3   4       1054.35       1172.06        48.80 o                         
   0   3   4        176.61        182.01        14.73 o                         
   1   3   4        185.48        162.72         7.26 o                         
   2   3   4        828.47        801.36        22.01 o                         
   3   3   4        159.62        150.45         4.31 o                         
   4   3   4         20.46         19.48         3.15 o                         
   5   3   4          0.47          2.77         2.64 o                         
   6   3   4          2.68          3.30         2.51 o                         
  -6   4   4          2.90          2.04         4.35 o                         
  -5   4   4         17.60         17.57         3.93 o                         
  -4   4   4         82.46         79.33         3.12 o                         
  -3   4   4        589.46        589.79        36.83 o                         
  -2   4   4         82.30         78.46         6.47 o                         
  -1   4   4        677.65        709.58         6.49 o                         
   0   4   4        251.01        194.92        26.29 o                         
   1   4   4       1085.70        993.03        64.55 o                         
   2   4   4        672.73        626.29         5.46 o                         
   3   4   4         56.08         47.82         2.49 o                         
   4   4   4         40.17         44.68         3.47 o                         
   5   4   4         15.68         13.60         2.18 o                         
   6   4   4          0.26         -0.69         3.16 o                         
  -6   5   4          3.09          3.82         4.26 o                         
  -5   5   4         20.72         18.83         4.08 o                         
  -4   5   4          6.50          6.06         3.34 o                         
  -3   5   4        143.91        141.65         3.32 o                         
  -2   5   4        480.89        400.25        37.49 o                         
  -1   5   4        161.22        178.61         4.16 o                         
   0   5   4         38.16         46.37         6.57 o                         
   1   5   4       3607.25       3206.11       239.77 o                         
   2   5   4        804.75        692.24         9.97 o                         
   3   5   4        162.58        139.45         2.58 o                         
   4   5   4         16.21         16.94         2.50 o                         
   5   5   4          6.30          5.67         2.26 o                         
   6   5   4          3.88          3.80         3.12 o                         
  -6   6   4          0.48          5.19         4.26 o                         
  -5   6   4         24.08         28.99         3.92 o                         
  -4   6   4         37.74         38.13         3.57 o                         
  -3   6   4        181.25        172.33         4.43 o                         
  -2   6   4        356.73        344.09        25.37 o                         
  -1   6   4        399.16        504.88        19.41 o                         
   0   6   4        148.37        125.22        15.52 o                         
   1   6   4        124.86        105.83        10.36 o                         
   2   6   4        961.27        805.13        29.72 o                         
   3   6   4         91.91         81.13         3.83 o                         
   4   6   4         40.62         40.47         3.40 o                         
   5   6   4         11.50         11.11         3.94 o                         
   6   6   4          0.94          3.26         3.08 o                         
  -6   7   4          1.59          2.44         4.25 o                         
  -5   7   4         13.85         16.44         3.82 o                         
  -4   7   4         97.31        103.24         3.98 o                         
  -3   7   4         38.12         32.56         3.63 o                         
  -2   7   4       1701.24       1558.06        10.01 o                         
  -1   7   4         39.42         39.79         4.16 o                         
   0   7   4         24.63         14.22         1.95 o                         
   1   7   4        412.43        368.44        40.64 o                         
   2   7   4        799.79        726.26        30.42 o                         
   3   7   4         96.18         86.27         2.09 o                         
   4   7   4         13.47         20.21         4.38 o                         
   5   7   4          4.62          1.47         2.43 o                         
   6   7   4          0.17         -0.70         2.45 o                         
  -6   8   4          0.06          3.43         4.35 o                         
  -5   8   4          5.32          4.03         3.80 o                         
  -4   8   4         46.63         43.46         3.83 o                         
  -3   8   4        249.92        257.97         4.78 o                         
  -2   8   4        585.32        588.25         6.39 o                         
  -1   8   4        346.51        394.34        29.72 o                         
   0   8   4        352.19        376.08        54.34 o                         
   1   8   4        471.82        446.01        68.23 o                         
   2   8   4       1376.52       1159.63        49.64 o                         
   3   8   4         12.05         12.83         1.89 o                         
   4   8   4          7.47          7.53         2.64 o                         
   5   8   4         28.07         27.82         2.87 o                         
   6   8   4          0.52          2.74         2.60 o                         
  -6   9   4          0.62          2.02         4.46 o                         
  -5   9   4         30.14         23.20         4.08 o                         
  -4   9   4        206.27        208.27         4.75 o                         
  -3   9   4         16.18         13.12         3.42 o                         
  -2   9   4        924.72       1006.77         7.88 o                         
  -1   9   4        181.87        217.25         8.29 o                         
   0   9   4         40.90         40.71         5.94 o                         
   1   9   4        959.56        928.72       147.57 o                         
   2   9   4         59.77         54.63         7.10 o                         
   3   9   4         53.04         45.59         2.59 o                         
   4   9   4         21.93         19.77         2.12 o                         
   5   9   4          4.98          6.31         2.84 o                         
   6   9   4          0.08          0.52         3.11 o                         
  -6  10   4          2.75          6.11         4.60 o                         
  -5  10   4         14.33         16.91         3.97 o                         
  -4  10   4         26.70         25.52         3.82 o                         
  -3  10   4         84.59         85.85         3.95 o                         
  -2  10   4          7.87          7.68         2.62 o                         
  -1  10   4         33.82         35.63         2.97 o                         
   0  10   4         18.65         19.30         3.84 o                         
   1  10   4         29.67         35.22         5.14 o                         
   2  10   4        416.36        427.69        44.63 o                         
   3  10   4         31.18         27.19         2.51 o                         
   4  10   4         16.89         13.87         2.12 o                         
   5  10   4          3.27          3.46         2.84 o                         
  -6  11   4          1.61          4.02         4.63 o                         
  -5  11   4          0.30          2.89         3.95 o                         
  -4  11   4         74.84         62.49         4.03 o                         
  -3  11   4         85.39         88.16         3.17 o                         
  -2  11   4        180.56        186.40         4.45 o                         
  -1  11   4       1505.68       1804.58       109.96 o                         
   0  11   4         43.74         49.46        11.60 o                         
   1  11   4         18.82         17.87         2.33 o                         
   2  11   4         17.79         15.38         2.04 o                         
   3  11   4        130.52        130.68         3.68 o                         
   4  11   4         36.64         22.08         2.16 o                         
   5  11   4         27.25         23.59         2.98 o                         
  -6  12   4          0.34         -2.27         4.76 o                         
  -5  12   4          3.31          5.44         3.95 o                         
  -4  12   4         59.32         55.55         4.16 o                         
  -3  12   4         32.90         33.14         2.82 o                         
  -2  12   4         95.35         98.98         3.95 o                         
  -1  12   4          3.92          4.55         2.58 o                         
   0  12   4        418.44        471.58        95.13 o                         
   1  12   4        181.59        202.81        35.76 o                         
   2  12   4         64.76         64.43         6.92 o                         
   3  12   4         70.49         60.70         2.68 o                         
   4  12   4         23.69         17.92         2.72 o                         
   5  12   4          0.31          5.66         2.82 o                         
  -6  13   4          0.39          5.04         4.63 o                         
  -5  13   4          1.69         -3.67         4.23 o                         
  -4  13   4         29.78         30.38         4.02 o                         
  -3  13   4        207.28        221.21         4.89 o                         
  -2  13   4        229.57        246.68         4.81 o                         
  -1  13   4        270.48        272.12        27.44 o                         
   0  13   4        207.79        235.50        44.79 o                         
   1  13   4         10.16          7.88         2.34 o                         
   2  13   4         59.90         59.88         2.93 o                         
   3  13   4          2.19         -0.86         2.45 o                         
   4  13   4          1.18          7.63         3.83 o                         
   5  13   4          0.66          4.81         2.82 o                         
  -5  14   4          6.08          3.15         4.15 o                         
  -4  14   4         73.80         74.17         4.31 o                         
  -3  14   4         64.20         69.03         3.97 o                         
  -2  14   4         76.49         78.73         3.88 o                         
  -1  14   4        638.68        806.23        10.76 o                         
   0  14   4         76.34         83.12        13.62 o                         
   1  14   4          8.82          9.28         2.51 o                         
   2  14   4         81.14         70.75         8.06 o                         
   3  14   4        171.56        150.32         7.82 o                         
   4  14   4          1.52          3.37         3.93 o                         
   5  14   4          0.20          0.14         2.95 o                         
  -5  15   4          4.18          8.03         4.08 o                         
  -4  15   4          3.67         -2.84         3.77 o                         
  -3  15   4          2.61          5.92         3.63 o                         
  -2  15   4        128.51        133.99         3.50 o                         
  -1  15   4        306.95        354.96        15.85 o                         
   0  15   4         17.77         18.92         4.60 o                         
   1  15   4          7.23          6.82         2.36 o                         
   2  15   4         20.09         18.91         2.45 o                         
   3  15   4         16.04         15.43         4.60 o                         
   4  15   4         24.49         22.18         2.77 o                         
   5  15   4          2.37          6.45         3.03 o                         
  -5  16   4          2.47          4.86         4.30 o                         
  -4  16   4         11.61         15.28         3.98 o                         
  -3  16   4         27.27         32.90         3.78 o                         
  -2  16   4         51.02         50.99         3.92 o                         
  -1  16   4         84.96         89.87         6.10 o                         
   0  16   4         87.60         93.72        12.90 o                         
   1  16   4         15.84         17.83         2.52 o                         
   2  16   4         95.05         97.49        14.86 o                         
   3  16   4         63.43         60.16         5.06 o                         
   4  16   4         13.42         10.75         2.78 o                         
   5  16   4          4.65          9.73         3.07 o                         
  -5  17   4          0.59          1.87         4.41 o                         
  -4  17   4          0.72         -2.26         3.85 o                         
  -3  17   4         15.39         18.12         3.75 o                         
  -2  17   4          4.13          0.70         3.43 o                         
  -1  17   4         17.77         19.28         3.16 o                         
   0  17   4        151.32        193.01        29.34 o                         
   1  17   4        157.62        175.17        28.94 o                         
   2  17   4         51.53         51.58         3.69 o                         
   3  17   4         16.17         16.91         2.85 o                         
   4  17   4         12.18         12.46         2.91 o                         
   5  17   4          0.79          1.11         3.04 o                         
  -5  18   4          0.06         -3.40         4.53 o                         
  -4  18   4          2.71          8.76         4.03 o                         
  -3  18   4          9.40          4.93         3.83 o                         
  -2  18   4         49.16         51.44         3.78 o                         
  -1  18   4         54.08         71.22         3.10 o                         
   0  18   4         69.26         78.57         6.68 o                         
   1  18   4        229.33        250.83        39.77 o                         
   2  18   4         53.68         52.39        10.55 o                         
   3  18   4         29.23         26.30         2.95 o                         
   4  18   4          6.75          4.18         3.15 o                         
   5  18   4          5.29          2.65         4.76 o                         
  -5  19   4          0.81          7.65         4.50 o                         
  -4  19   4          1.27          0.66         4.12 o                         
  -3  19   4         14.51         23.20         3.80 o                         
  -2  19   4          5.78          4.73         3.65 o                         
  -1  19   4         53.94         61.55         3.43 o                         
   0  19   4        200.47        211.52        16.28 o                         
   1  19   4         26.93         28.23         4.56 o                         
   2  19   4         42.60         40.94         4.74 o                         
   3  19   4         15.56          9.86         2.69 o                         
   4  19   4          7.38          5.97         2.90 o                         
  -5  20   4          2.97          5.94         4.75 o                         
  -4  20   4          3.90         12.41         4.12 o                         
  -3  20   4         24.20         18.92         2.90 o                         
  -2  20   4         28.58         30.33         3.87 o                         
  -1  20   4         51.76         58.98         3.23 o                         
   0  20   4         91.72        112.49        13.02 o                         
   1  20   4        195.33        218.60        34.85 o                         
   2  20   4          5.41          6.13         2.73 o                         
   3  20   4         24.51         20.52         2.83 o                         
   4  20   4          5.42          3.23         4.77 o                         
  -4  21   4          3.64          8.18         4.25 o                         
  -3  21   4          1.83          0.18         4.00 o                         
  -2  21   4         49.41         50.19         4.18 o                         
  -1  21   4         45.04         53.49         3.43 o                         
   0  21   4          3.04          3.46         2.60 o                         
   1  21   4        149.61        174.12        28.19 o                         
   2  21   4         31.27         30.71         2.83 o                         
   3  21   4         10.30          7.01         2.85 o                         
   4  21   4          4.53          4.99         3.08 o                         
  -4  22   4          2.28          5.19         4.31 o                         
  -3  22   4          1.07          6.34         3.83 o                         
  -2  22   4         11.63         12.66         3.98 o                         
  -1  22   4         17.76         16.51         3.19 o                         
   0  22   4        173.90        190.50        14.03 o                         
   1  22   4         37.00         38.78         7.19 o                         
   2  22   4          4.17          3.29         2.70 o                         
   3  22   4          0.78          1.58         3.09 o                         
   4  22   4          1.49          3.56         3.10 o                         
  -4  23   4          4.51          1.10         4.58 o                         
  -3  23   4          5.59          3.97         4.28 o                         
  -2  23   4          3.95          9.19         3.90 o                         
  -1  23   4          5.20          6.40         3.02 o                         
   0  23   4         18.71         18.82         2.88 o                         
   1  23   4         52.23         54.71         7.62 o                         
   2  23   4         12.48         15.64         3.07 o                         
   3  23   4          0.26          1.42         2.90 o                         
   4  23   4          0.65          1.44         3.55 o                         
  -4  24   4          0.02          4.73         3.34 o                         
  -3  24   4          0.63          3.42         4.36 o                         
  -2  24   4          9.90         11.17         3.95 o                         
  -1  24   4          2.55          3.60         3.06 o                         
   0  24   4         49.33         57.08         3.23 o                         
   1  24   4         13.21         17.37         3.16 o                         
   2  24   4          8.67         11.14         2.86 o                         
   3  24   4          0.09          0.46         3.00 o                         
  -3  25   4          2.12          1.79         4.31 o                         
  -2  25   4         17.95         14.98         4.21 o                         
  -1  25   4         33.63         33.48         3.48 o                         
   0  25   4          6.33          7.29         3.20 o                         
   1  25   4         25.71         30.50         3.35 o                         
   2  25   4         13.74         14.72         2.91 o                         
   3  25   4          2.25          0.17         4.55 o                         
  -3  26   4          7.35         10.97         4.60 o                         
  -2  26   4          0.31         -0.60         4.21 o                         
  -1  26   4         56.80         56.70         7.91 o                         
   0  26   4          7.24          8.46         2.94 o                         
   1  26   4         29.72         32.98         3.77 o                         
   2  26   4          0.82          5.10         3.03 o                         
   3  26   4          0.49          2.79         3.20 o                         
  -3  27   4          0.22          5.08         4.58 o                         
  -2  27   4          7.52         11.73         4.31 o                         
  -1  27   4          2.91          5.83         3.42 o                         
   0  27   4          5.35          9.53         3.03 o                         
   1  27   4          2.50          3.65         2.99 o                         
   2  27   4         18.12         24.38         4.07 o                         
  -2  28   4          0.88          1.23         4.51 o                         
  -1  28   4          7.22          9.70         3.61 o                         
   0  28   4         29.98         40.83         4.69 o                         
   1  28   4          1.09          1.88         3.42 o                         
   2  28   4         10.96         10.08         3.28 o                         
  -2  29   4          4.36          7.07         4.61 o                         
  -1  29   4          0.40         -1.18         3.94 o                         
   0  29   4         14.83         18.92         3.56 o                         
   1  29   4          3.97          5.27         3.23 o                         
   2  29   4         13.47         14.66         3.97 o                         
  -1  30   4          0.84          1.97         3.60 o                         
   0  30   4          4.64          2.84         4.07 o                         
   1  30   4          1.50          1.42         3.27 o                         
  -1 -30   5          3.30          5.29         4.75 o                         
   0 -30   5          2.77          1.13         3.73 o                         
  -2 -29   5          2.12          1.43         4.70 o                         
  -1 -29   5          0.38          5.36         4.65 o                         
   0 -29   5          9.11         11.64         3.61 o                         
   1 -29   5          3.47          1.08         3.96 o                         
  -2 -28   5          6.17          4.10         4.50 o                         
  -1 -28   5          9.69          6.92         3.20 o                         
   0 -28   5         25.54         17.68         3.30 o                         
   1 -28   5          1.89          2.87         3.50 o                         
   2 -28   5          5.93          7.96         3.37 o                         
  -3 -27   5          5.50          7.80         4.73 o                         
  -2 -27   5          5.30          3.29         4.43 o                         
  -1 -27   5          2.02          2.41         4.31 o                         
   0 -27   5          1.10          1.38         3.31 o                         
   1 -27   5          1.90          3.43         3.08 o                         
   2 -27   5         17.15         16.74         3.60 o                         
  -3 -26   5          8.51         10.32         4.61 o                         
  -2 -26   5          3.41          3.25         4.18 o                         
  -1 -26   5         14.40          8.03         4.08 o                         
   0 -26   5          4.98          3.78         2.96 o                         
   1 -26   5         15.97         12.84         3.42 o                         
   2 -26   5          0.95          0.60         3.12 o                         
   3 -26   5          0.70          0.04         3.71 o                         
  -3 -25   5          2.85          8.48         4.31 o                         
  -2 -25   5          1.24          1.76         4.03 o                         
  -1 -25   5         54.70         57.81         4.35 o                         
   0 -25   5          0.49          0.33         3.08 o                         
   1 -25   5         11.45         14.19         3.26 o                         
   2 -25   5         11.71         12.46         3.37 o                         
   3 -25   5          5.60          5.67         3.67 o                         
  -4 -24   5          2.57          2.02         4.66 o                         
  -3 -24   5          2.73         10.69         4.25 o                         
  -2 -24   5          1.67          3.19         3.92 o                         
  -1 -24   5          1.15          3.78         3.90 o                         
   0 -24   5         62.24         54.82         3.27 o                         
   1 -24   5         17.00         19.28         4.50 o                         
   2 -24   5         25.40         23.96         2.94 o                         
   3 -24   5          0.44         -0.30         3.50 o                         
  -4 -23   5          1.73         -0.02         3.20 o                         
  -3 -23   5          3.15          8.20         4.20 o                         
  -2 -23   5          6.62          9.24         3.93 o                         
  -1 -23   5          8.36          6.99         3.90 o                         
   0 -23   5          9.22          4.54         2.73 o                         
   1 -23   5         20.56         18.91         2.86 o                         
   2 -23   5          3.96          6.36         2.87 o                         
   3 -23   5          2.37          5.01         3.10 o                         
   4 -23   5          0.68          4.31         5.84 o                         
  -4 -22   5          0.47         -2.77         4.51 o                         
  -3 -22   5         11.84         20.23         4.26 o                         
  -2 -22   5         13.58          9.76         3.95 o                         
  -1 -22   5         16.97         14.22         2.74 o                         
   0 -22   5        163.14        146.87        17.08 o                         
   1 -22   5        155.32        141.36        14.66 o                         
   2 -22   5          5.31          4.42         2.82 o                         
   3 -22   5          4.91          7.55         3.06 o                         
   4 -22   5          0.42          4.18         5.67 o                         
  -4 -21   5          7.86         10.24         4.43 o                         
  -3 -21   5          4.24          1.58         3.92 o                         
  -2 -21   5         43.16         40.42         3.87 o                         
  -1 -21   5         14.34         15.56         3.75 o                         
   0 -21   5         29.95         22.80         2.90 o                         
   1 -21   5        115.55        124.15        11.24 o                         
   2 -21   5         16.17         17.01         4.75 o                         
   3 -21   5          2.36          5.36         2.90 o                         
   4 -21   5         12.44         13.36         5.81 o                         
  -5 -20   5          0.96         -3.90         4.86 o                         
  -4 -20   5          1.28          1.79         4.31 o                         
  -3 -20   5         13.28         12.05         4.00 o                         
  -2 -20   5         63.39         51.26         3.95 o                         
  -1 -20   5         13.43          8.48         3.48 o                         
   0 -20   5         62.41         53.53         3.98 o                         
   1 -20   5        244.16        232.60        33.93 o                         
   2 -20   5          4.45          6.39         2.72 o                         
   3 -20   5         11.11         11.60         4.75 o                         
   4 -20   5          9.87         16.89         4.50 o                         
  -5 -19   5          3.47          7.55         4.65 o                         
  -4 -19   5         18.23         16.71         4.26 o                         
  -3 -19   5         28.04         23.06         2.99 o                         
  -2 -19   5         19.30         19.40         3.73 o                         
  -1 -19   5         40.08         36.39         2.79 o                         
   0 -19   5          0.27          4.26         2.48 o                         
   1 -19   5         77.33         70.26         6.94 o                         
   2 -19   5          1.69          3.58         2.59 o                         
   3 -19   5         13.26         14.83         2.53 o                         
   4 -19   5          0.33          2.64         4.25 o                         
  -5 -18   5          4.33         -1.23         4.63 o                         
  -4 -18   5          7.02         10.35         4.13 o                         
  -3 -18   5          8.05          9.09         3.77 o                         
  -2 -18   5         72.31         61.86         3.00 o                         
  -1 -18   5         19.21         16.13         3.50 o                         
   0 -18   5         91.87         88.73         9.82 o                         
   1 -18   5        205.62        238.64        32.91 o                         
   2 -18   5          4.52          5.38         3.93 o                         
   3 -18   5          5.05          5.24         2.94 o                         
   4 -18   5         10.54          8.93         4.38 o                         
   5 -18   5          0.23          7.07         5.89 o                         
  -5 -17   5          3.29          8.21         4.28 o                         
  -4 -17   5         12.64         13.26         2.77 o                         
  -3 -17   5         20.80         17.79         2.89 o                         
  -2 -17   5          0.47          3.17         3.50 o                         
  -1 -17   5        175.66        169.03         4.31 o                         
   0 -17   5          5.76          4.06         2.63 o                         
   1 -17   5         25.31         26.09         6.35 o                         
   2 -17   5          5.90          2.95         2.87 o                         
   3 -17   5         15.27         14.59         4.51 o                         
   4 -17   5         12.01         16.78         4.23 o                         
   5 -17   5          0.31          1.11         3.75 o                         
  -5 -16   5          4.82          9.84         4.51 o                         
  -4 -16   5          0.35          2.64         3.95 o                         
  -3 -16   5         35.26         34.46         3.80 o                         
  -2 -16   5          7.01          4.86         3.47 o                         
  -1 -16   5         25.49         22.47         2.56 o                         
   0 -16   5          9.03          9.15         2.62 o                         
   1 -16   5         85.06         78.23        10.71 o                         
   2 -16   5         70.44         75.45        14.88 o                         
   3 -16   5         84.40        109.16         4.60 o                         
   4 -16   5         18.61         20.94         5.16 o                         
   5 -16   5          2.93          4.28         3.95 o                         
  -5 -15   5          3.49          8.63         4.30 o                         
  -4 -15   5          1.20         -0.27         3.97 o                         
  -3 -15   5         36.86         39.13         3.77 o                         
  -2 -15   5         27.98         25.90         3.60 o                         
  -1 -15   5        175.75        159.31         4.18 o                         
   0 -15   5         97.43         92.06         3.82 o                         
   1 -15   5         88.38         86.60        13.68 o                         
   2 -15   5         48.02         45.92        10.55 o                         
   3 -15   5         19.98         26.12         3.98 o                         
   4 -15   5          3.47          5.26         4.00 o                         
   5 -15   5          2.07          0.63         3.58 o                         
  -5 -14   5          0.33         -0.85         4.18 o                         
  -4 -14   5         20.15         10.02         3.95 o                         
  -3 -14   5         90.55         76.96         3.10 o                         
  -2 -14   5        156.73        157.52         4.08 o                         
  -1 -14   5        217.75        217.70         4.45 o                         
   0 -14   5         52.75         55.07         3.72 o                         
   1 -14   5          3.55          6.90         2.66 o                         
   2 -14   5         86.98        102.32        14.02 o                         
   3 -14   5        173.17        226.31         5.23 o                         
   4 -14   5         15.07         19.20         4.00 o                         
   5 -14   5          0.98          0.81         3.95 o                         
  -6 -13   5          2.97          3.23         5.85 o                         
  -5 -13   5          2.63          1.54         2.65 o                         
  -4 -13   5          4.63         -1.58         3.82 o                         
  -3 -13   5        415.04        367.70         5.26 o                         
  -2 -13   5         50.90         45.33         3.58 o                         
  -1 -13   5         45.79         36.62         3.50 o                         
   0 -13   5        492.59        557.33         6.12 o                         
   1 -13   5         52.37         62.72         3.70 o                         
   2 -13   5         63.27         74.88         4.16 o                         
   3 -13   5         11.47         12.23         3.83 o                         
   4 -13   5          3.81          3.92         4.16 o                         
   5 -13   5          0.27          0.71         3.46 o                         
  -6 -12   5          1.35          0.81         3.47 o                         
  -5 -12   5          1.98          4.47         3.23 o                         
  -4 -12   5          1.08         -0.32         3.83 o                         
  -3 -12   5        138.87        126.92         4.40 o                         
  -2 -12   5         36.57         33.14         3.37 o                         
  -1 -12   5         27.96         27.68         3.45 o                         
   0 -12   5        548.75        621.70         6.37 o                         
   1 -12   5        253.01        279.07         5.01 o                         
   2 -12   5        142.92        180.36         4.56 o                         
   3 -12   5         92.71        112.03         4.31 o                         
   4 -12   5         18.81         21.42         3.97 o                         
   5 -12   5         12.38         14.57         3.09 o                         
  -6 -11   5          2.20          5.64         3.07 o                         
  -5 -11   5          6.37          7.51         3.09 o                         
  -4 -11   5         17.72         24.32         3.07 o                         
  -3 -11   5         36.10         31.68         3.83 o                         
  -2 -11   5         43.90         38.96         3.45 o                         
  -1 -11   5        502.58        522.04         5.29 o                         
   0 -11   5        158.82        173.66         4.41 o                         
   1 -11   5         88.18         93.33         3.93 o                         
   2 -11   5        177.43        219.27         4.78 o                         
   3 -11   5          3.22          6.44         3.72 o                         
   4 -11   5         37.26         46.19         4.13 o                         
   5 -11   5          3.79          1.19         3.06 o                         
  -6 -10   5          1.49          2.72         3.26 o                         
  -5 -10   5         16.96         19.24         2.85 o                         
  -4 -10   5         74.31         73.85         8.04 o                         
  -3 -10   5        640.54        589.67         6.11 o                         
  -2 -10   5         63.03         60.81         3.58 o                         
  -1 -10   5        316.33        347.44         5.21 o                         
   0 -10   5        303.10        335.17         5.24 o                         
   1 -10   5        201.93        257.87         4.93 o                         
   2 -10   5        746.06        903.11         7.48 o                         
   3 -10   5        232.35        266.53         5.71 o                         
   4 -10   5          0.63         -0.22         3.67 o                         
   5 -10   5         18.31         21.22         3.10 o                         
  -6  -9   5          1.31          3.08         2.94 o                         
  -5  -9   5          3.38          3.63         2.21 o                         
  -4  -9   5         28.44         25.75         3.35 o                         
  -3  -9   5         64.27         62.44        10.42 o                         
  -2  -9   5          4.31          5.84         3.50 o                         
  -1  -9   5        613.30        666.66         6.42 o                         
   0  -9   5        120.89        135.70         4.21 o                         
   1  -9   5        259.58        360.54         5.43 o                         
   2  -9   5        145.67        158.84         4.60 o                         
   3  -9   5         22.59         24.47         3.68 o                         
   4  -9   5         35.77         43.43         7.48 o                         
   5  -9   5          7.42          8.18         3.24 o                         
  -6  -8   5          2.85          5.26         2.94 o                         
  -5  -8   5          0.80          2.27         2.60 o                         
  -4  -8   5        195.84        193.52         8.91 o                         
  -3  -8   5        293.87        280.99        23.87 o                         
  -2  -8   5        610.82        615.59         6.40 o                         
  -1  -8   5         30.10         28.49         3.45 o                         
   0  -8   5        197.83        267.64         4.93 o                         
   1  -8   5       1694.88       2055.03        10.67 o                         
   2  -8   5        180.32        206.80         4.83 o                         
   3  -8   5         40.19         47.70         3.58 o                         
   4  -8   5         55.03         66.11         5.04 o                         
   5  -8   5         16.59         25.36         6.01 o                         
   6  -8   5          2.08          3.40         3.29 o                         
  -6  -7   5          0.72          0.73         2.88 o                         
  -5  -7   5         43.92         44.21         2.71 o                         
  -4  -7   5          1.50          1.85         2.27 o                         
  -3  -7   5         77.28         77.53         8.34 o                         
  -2  -7   5        200.94        190.25        21.68 o                         
  -1  -7   5        333.47        319.57        40.36 o                         
   0  -7   5        632.40        752.61         6.67 o                         
   1  -7   5         54.56         62.01         3.92 o                         
   2  -7   5       1138.96       1301.50         8.41 o                         
   3  -7   5         79.63         80.39         3.87 o                         
   4  -7   5          8.59          7.58         2.66 o                         
   5  -7   5          1.34          4.61         2.76 o                         
   6  -7   5          0.33          5.30         3.22 o                         
  -6  -6   5          9.25         12.14         2.71 o                         
  -5  -6   5          0.74          2.38         2.30 o                         
  -4  -6   5         76.80         80.56         5.93 o                         
  -3  -6   5        103.75        110.57         9.86 o                         
  -2  -6   5        769.75        808.84       124.67 o                         
  -1  -6   5        908.44        998.39       115.84 o                         
   0  -6   5        192.60        186.30         3.90 o                         
   1  -6   5        411.24        493.54         6.04 o                         
   2  -6   5         36.52         39.42         2.82 o                         
   3  -6   5         14.10         16.16         3.38 o                         
   4  -6   5         41.27         43.61         2.77 o                         
   5  -6   5          2.21          6.31         2.89 o                         
   6  -6   5          0.28         -0.73         3.26 o                         
  -6  -5   5          4.49          4.87         2.87 o                         
  -5  -5   5         13.78         16.26         2.32 o                         
  -4  -5   5         37.25         35.56         2.96 o                         
  -3  -5   5         60.63         53.61         2.85 o                         
  -2  -5   5        459.93        454.94        67.16 o                         
  -1  -5   5        950.65       1015.18        54.62 o                         
   0  -5   5         64.08         51.71         7.31 o                         
   1  -5   5        708.11        760.00         7.17 o                         
   2  -5   5        407.10        457.86         5.71 o                         
   3  -5   5         61.07         62.70         3.60 o                         
   4  -5   5          5.93          7.03         2.54 o                         
   5  -5   5          3.29          5.35         2.75 o                         
   6  -5   5          0.29          1.34         3.17 o                         
  -6  -4   5          1.34          3.99         2.50 o                         
  -5  -4   5          6.52         10.58         3.35 o                         
  -4  -4   5        150.24        146.20         9.57 o                         
  -3  -4   5         44.97         44.98         6.82 o                         
  -2  -4   5       1687.02       1668.10       235.25 o                         
  -1  -4   5        702.72        737.68         5.99 o                         
   0  -4   5        356.27        375.55        72.05 o                         
   1  -4   5        563.42        639.22         6.75 o                         
   2  -4   5        497.50        561.96         6.14 o                         
   3  -4   5        289.45        310.73         4.26 o                         
   4  -4   5         21.25         23.70         2.65 o                         
   5  -4   5          9.86          7.44         2.73 o                         
   6  -4   5          0.67          5.50         3.31 o                         
  -6  -3   5          5.63          8.87         2.63 o                         
  -5  -3   5          2.37          5.14         3.00 o                         
  -4  -3   5         11.78          9.18         2.57 o                         
  -3  -3   5        117.58        119.74        14.96 o                         
  -2  -3   5        366.61        394.49        42.86 o                         
  -1  -3   5        435.09        453.14         4.86 o                         
   0  -3   5        466.86        470.96        66.00 o                         
   1  -3   5        620.60        631.17        95.86 o                         
   2  -3   5         36.83         50.84         3.52 o                         
   3  -3   5         23.61         26.93         3.35 o                         
   4  -3   5         51.84         55.12         2.71 o                         
   5  -3   5          5.72          5.98         2.83 o                         
   6  -3   5          1.31          1.88         3.16 o                         
  -6  -2   5          1.92          3.67         2.59 o                         
  -5  -2   5         27.59         30.25         2.87 o                         
  -4  -2   5         41.98         39.07         2.68 o                         
  -3  -2   5        250.42        242.41        18.27 o                         
  -2  -2   5       2256.95       2285.72       213.96 o                         
  -1  -2   5         82.44         93.95         3.08 o                         
   0  -2   5        365.90        360.08        45.14 o                         
   1  -2   5        460.23        492.88        57.59 o                         
   2  -2   5        546.47        563.92         5.71 o                         
   3  -2   5         23.88         22.43         2.43 o                         
   4  -2   5          4.26          4.11         2.06 o                         
   5  -2   5          8.75          5.91         2.76 o                         
   6  -2   5          3.59          5.65         3.15 o                         
  -6  -1   5         11.77         15.63         4.41 o                         
  -5  -1   5          3.47          1.25         2.94 o                         
  -4  -1   5          1.02          1.60         2.71 o                         
  -3  -1   5          2.17          0.04         2.92 o                         
  -2  -1   5       2011.67       2128.94       184.97 o                         
  -1  -1   5        637.98        652.78         5.65 o                         
   0  -1   5        352.76        366.69        26.81 o                         
   1  -1   5        137.43        152.48        10.06 o                         
   2  -1   5        142.26        139.56         3.97 o                         
   3  -1   5        211.46        204.70         3.13 o                         
   4  -1   5         29.53         32.20         2.49 o                         
   5  -1   5          7.07          8.99         2.72 o                         
   6  -1   5          1.05          4.00         3.13 o                         
  -6   0   5          1.57          3.32         4.31 o                         
  -5   0   5          2.71          3.52         3.01 o                         
  -4   0   5          7.35          6.29         2.73 o                         
  -3   0   5         61.09         64.22        11.73 o                         
  -2   0   5         21.89         40.27         7.28 o                         
  -1   0   5         96.93        117.22         3.46 o                         
   0   0   5       2435.04       2378.30        93.28 o                         
   1   0   5        220.08        224.21        19.43 o                         
   2   0   5         37.67         38.58         2.50 o                         
   3   0   5         47.25         43.57         2.11 o                         
   4   0   5         13.18         16.30         2.37 o                         
   5   0   5          0.82          3.32         3.92 o                         
   6   0   5          3.51          1.30         3.22 o                         
  -6   1   5         11.75         13.47         5.41 o                         
  -5   1   5          3.49          5.42         2.93 o                         
  -4   1   5          1.00          2.75         2.42 o                         
  -3   1   5          2.12          1.89         2.32 o                         
  -2   1   5       2010.43       2091.26       179.82 o                         
  -1   1   5        638.05        682.78         7.77 o                         
   0   1   5        351.70        376.07         4.46 o                         
   1   1   5        135.83        158.95         3.02 o                         
   2   1   5        142.49        125.07        10.97 o                         
   3   1   5        211.01        202.10         3.10 o                         
   4   1   5         29.33         33.10         2.60 o                         
   5   1   5          7.00          8.63         2.32 o                         
   6   1   5          1.05          0.68         3.12 o                         
  -6   2   5          1.92          2.52         4.30 o                         
  -5   2   5         27.62         31.95         3.13 o                         
  -4   2   5         41.81         41.03         4.29 o                         
  -3   2   5        250.31        227.41        12.02 o                         
  -2   2   5       2258.32       2299.23       181.52 o                         
  -1   2   5         82.16         92.18         3.07 o                         
   0   2   5        367.38        369.85         9.47 o                         
   1   2   5        458.61        478.92         4.31 o                         
   2   2   5        547.28        529.27        16.92 o                         
   3   2   5         24.22         21.88         2.79 o                         
   4   2   5          4.27          6.30         2.52 o                         
   5   2   5          8.76         12.05         2.70 o                         
   6   2   5          3.60          7.32         3.05 o                         
  -6   3   5          5.61          8.78         4.40 o                         
  -5   3   5          2.39          3.14         2.95 o                         
  -4   3   5         11.86         10.15         2.83 o                         
  -3   3   5        118.14        118.80         9.51 o                         
  -2   3   5        366.09        378.72        35.49 o                         
  -1   3   5        436.59        469.47         5.00 o                         
   0   3   5        465.90        506.58        25.68 o                         
   1   3   5        621.09        625.68        22.96 o                         
   2   3   5         36.61         38.04         3.04 o                         
   3   3   5         23.56         20.72         2.00 o                         
   4   3   5         51.95         60.19         3.86 o                         
   5   3   5          5.71          6.38         2.69 o                         
   6   3   5          1.31          4.18         2.62 o                         
  -6   4   5          1.36         -0.90         4.26 o                         
  -5   4   5          6.52          8.69         3.85 o                         
  -4   4   5        150.48        143.11         3.28 o                         
  -3   4   5         44.92         48.38         4.89 o                         
  -2   4   5       1687.54       1581.27       126.79 o                         
  -1   4   5        704.75        796.10        17.57 o                         
   0   4   5        356.31        377.83        22.77 o                         
   1   4   5        567.03        550.31        41.73 o                         
   2   4   5        498.50        467.84        10.86 o                         
   3   4   5        288.74        262.06         6.55 o                         
   4   4   5         21.13         22.80         1.89 o                         
   5   4   5          9.82          7.32         2.71 o                         
   6   4   5          0.67          3.53         3.17 o                         
  -6   5   5          4.52          8.08         5.33 o                         
  -5   5   5         13.78         13.82         3.87 o                         
  -4   5   5         37.20         35.14         2.95 o                         
  -3   5   5         60.42         54.25         2.82 o                         
  -2   5   5        459.87        425.50        36.58 o                         
  -1   5   5        946.77       1112.74        16.63 o                         
   0   5   5         65.37         56.30         5.95 o                         
   1   5   5        709.45        603.00        43.49 o                         
   2   5   5        407.98        347.68         8.13 o                         
   3   5   5         61.30         47.94         1.79 o                         
   4   5   5          5.93          9.26         2.74 o                         
   5   5   5          3.27          4.02         2.70 o                         
   6   5   5          0.29          2.89         3.28 o                         
  -6   6   5          9.31         12.53         4.41 o                         
  -5   6   5          0.74          4.91         3.78 o                         
  -4   6   5         77.17         77.16         4.02 o                         
  -3   6   5        103.63        103.42         8.35 o                         
  -2   6   5        768.25        796.45        88.96 o                         
  -1   6   5        908.25       1129.70        39.69 o                         
   0   6   5        194.09        171.02        22.30 o                         
   1   6   5        411.73        400.85        26.54 o                         
   2   6   5         36.59         30.54         2.10 o                         
   3   6   5         14.04         14.06         1.50 o                         
   4   6   5         41.33         47.00         2.66 o                         
   5   6   5          2.24          1.93         2.25 o                         
   6   6   5          0.29         -1.19         3.09 o                         
  -6   7   5          0.72          2.79         4.33 o                         
  -5   7   5         43.77         44.15         4.16 o                         
  -4   7   5          1.50         -1.56         3.47 o                         
  -3   7   5         77.94         78.09         3.78 o                         
  -2   7   5        201.18        198.05        22.91 o                         
  -1   7   5        332.58        378.47        16.22 o                         
   0   7   5        635.34        636.70        76.84 o                         
   1   7   5         54.26         51.18         5.91 o                         
   2   7   5       1138.42        983.32        43.26 o                         
   3   7   5         79.73         65.19         2.11 o                         
   4   7   5          8.54          7.50         2.55 o                         
   5   7   5          1.34          3.51         2.80 o                         
   6   7   5          0.33         -1.61         3.12 o                         
  -6   8   5          2.85          3.10         4.51 o                         
  -5   8   5          0.81          2.24         3.92 o                         
  -4   8   5        196.14        186.40         4.86 o                         
  -3   8   5        293.50        282.56         5.08 o                         
  -2   8   5        608.69        672.09         6.89 o                         
  -1   8   5         29.76         30.91         2.95 o                         
   0   8   5        198.71        225.53        30.61 o                         
   1   8   5       1697.17       1550.44       172.02 o                         
   2   8   5        180.84        159.04        10.18 o                         
   3   8   5         39.93         34.87         1.78 o                         
   4   8   5         54.93         44.29         3.48 o                         
   5   8   5         16.54         16.21         2.90 o                         
   6   8   5          2.07          2.01         3.22 o                         
  -6   9   5          1.30         -4.35         4.35 o                         
  -5   9   5          3.34          1.86         4.07 o                         
  -4   9   5         28.37         32.09         3.77 o                         
  -3   9   5         64.37         67.60         3.88 o                         
  -2   9   5          4.26          8.83         3.57 o                         
  -1   9   5        616.05        711.07        60.09 o                         
   0   9   5        119.92        123.51        19.29 o                         
   1   9   5        261.15        278.78        35.13 o                         
   2   9   5        145.54        121.35         7.26 o                         
   3   9   5         22.55         19.40         1.96 o                         
   4   9   5         35.70         29.95         2.83 o                         
   5   9   5          7.43          5.58         2.89 o                         
  -6  10   5          1.48          8.15         4.60 o                         
  -5  10   5         16.94         16.69         4.21 o                         
  -4  10   5         74.55         71.37         4.03 o                         
  -3  10   5        639.90        719.73         6.59 o                         
  -2  10   5         63.55         60.23         3.72 o                         
  -1  10   5        318.07        376.89        23.36 o                         
   0  10   5        304.55        285.86        40.65 o                         
   1  10   5        201.58        186.93        19.17 o                         
   2  10   5        746.32        669.11        45.18 o                         
   3  10   5        232.59        200.11         9.39 o                         
   4  10   5          0.61         -1.80         2.61 o                         
   5  10   5         18.39         14.39         2.94 o                         
  -6  11   5          2.20          2.56         4.61 o                         
  -5  11   5          6.43          1.36         4.05 o                         
  -4  11   5         17.67         17.56         3.90 o                         
  -3  11   5         36.12         32.11         3.93 o                         
  -2  11   5         43.74         43.17         3.52 o                         
  -1  11   5        503.48        580.54        33.15 o                         
   0  11   5        159.19        153.83        22.43 o                         
   1  11   5         87.87         74.66         9.78 o                         
   2  11   5        177.25        172.50        17.70 o                         
   3  11   5          3.27          3.54         1.98 o                         
   4  11   5         37.23         35.17         2.69 o                         
   5  11   5          3.79          8.21         5.96 o                         
  -6  12   5          1.36         -4.80         4.80 o                         
  -5  12   5          1.98         -0.71         3.83 o                         
  -4  12   5          1.08         -1.00         2.59 o                         
  -3  12   5        138.25        156.14         4.56 o                         
  -2  12   5         36.35         33.68         3.47 o                         
  -1  12   5         27.88         25.55         2.20 o                         
   0  12   5        549.88        553.64        86.87 o                         
   1  12   5        252.24        227.95        41.78 o                         
   2  12   5        144.65        136.23        15.01 o                         
   3  12   5         92.76         89.85         5.28 o                         
   4  12   5         18.78         12.39         1.92 o                         
   5  12   5         12.40         10.72         3.23 o                         
  -5  13   5          2.62          1.21         4.07 o                         
  -4  13   5          4.67          5.59         3.78 o                         
  -3  13   5        414.79        429.74         5.64 o                         
  -2  13   5         50.64         50.57         3.60 o                         
  -1  13   5         45.60         42.79         3.40 o                         
   0  13   5        491.67        494.12        74.45 o                         
   1  13   5         52.39         54.41         5.38 o                         
   2  13   5         63.45         63.78         4.18 o                         
   3  13   5         11.49         15.61         2.82 o                         
   4  13   5          3.80          2.23         2.34 o                         
   5  13   5          0.27         -2.81         2.95 o                         
  -5  14   5          0.33          2.12         4.08 o                         
  -4  14   5         20.15         24.13         3.83 o                         
  -3  14   5         90.25         89.19         4.23 o                         
  -2  14   5        156.97        175.02         3.70 o                         
  -1  14   5        217.66        237.11        19.12 o                         
   0  14   5         52.58         56.93        10.20 o                         
   1  14   5          3.56          4.33         2.36 o                         
   2  14   5         86.97         86.37        11.35 o                         
   3  14   5        173.36        174.36        13.35 o                         
   4  14   5         15.20         12.00         2.03 o                         
   5  14   5          0.96         -1.66         2.47 o                         
  -5  15   5          3.46          4.81         4.25 o                         
  -4  15   5          1.21          1.61         3.98 o                         
  -3  15   5         36.77         38.58         3.85 o                         
  -2  15   5         28.10         32.09         3.68 o                         
  -1  15   5        175.69        174.73        12.71 o                         
   0  15   5         96.96         88.58        13.59 o                         
   1  15   5         88.79         85.18        17.28 o                         
   2  15   5         48.11         45.91         6.37 o                         
   3  15   5         19.86         18.07         2.70 o                         
   4  15   5          3.51          2.72         2.21 o                         
   5  15   5          2.07          7.10         3.03 o                         
  -5  16   5          4.82          4.91         4.18 o                         
  -4  16   5          0.35          5.53         3.92 o                         
  -3  16   5         35.25         29.52         2.84 o                         
  -2  16   5          6.87          5.54         3.60 o                         
  -1  16   5         25.31         27.19         2.59 o                         
   0  16   5          8.93         11.12         2.46 o                         
   1  16   5         85.78         85.34        13.32 o                         
   2  16   5         70.58         72.66         7.57 o                         
   3  16   5         84.49         77.09         7.31 o                         
   4  16   5         18.59         18.29         3.56 o                         
   5  16   5          2.93          5.95         2.56 o                         
  -5  17   5          3.28          0.58         4.40 o                         
  -4  17   5         12.69         11.10         4.05 o                         
  -3  17   5         20.73         20.28         3.85 o                         
  -2  17   5          0.48          2.44         3.62 o                         
  -1  17   5        175.22        181.78        18.59 o                         
   0  17   5          5.73          7.98         2.65 o                         
   1  17   5         25.25         29.91         2.67 o                         
   2  17   5          5.85          5.69         2.56 o                         
   3  17   5         15.19         15.33         2.91 o                         
   4  17   5         11.96         19.05         2.87 o                         
   5  17   5          0.31         -0.11         3.14 o                         
  -5  18   5          4.34          1.91         4.60 o                         
  -4  18   5          6.96          9.23         4.15 o                         
  -3  18   5          7.98         10.69         3.80 o                         
  -2  18   5         72.20         76.06         4.12 o                         
  -1  18   5         19.30         21.90         2.29 o                         
   0  18   5         92.02        105.07        15.91 o                         
   1  18   5        205.44        252.73        42.31 o                         
   2  18   5          4.54          9.79         2.58 o                         
   3  18   5          5.04          5.44         2.69 o                         
   4  18   5         10.63         12.26         3.21 o                         
  -5  19   5          3.46          0.76         4.60 o                         
  -4  19   5         18.24         15.15         3.09 o                         
  -3  19   5         28.16         30.41         3.98 o                         
  -2  19   5         19.10         21.95         3.83 o                         
  -1  19   5         40.28         43.89         3.84 o                         
   0  19   5          0.27          2.08         2.77 o                         
   1  19   5         77.42         77.72        14.15 o                         
   2  19   5          1.71          3.27         2.60 o                         
   3  19   5         13.26         10.23         2.79 o                         
   4  19   5          0.34         -2.51         2.93 o                         
  -5  20   5          0.96          2.80         4.78 o                         
  -4  20   5          1.29          2.49         2.85 o                         
  -3  20   5         13.21         16.39         3.95 o                         
  -2  20   5         63.49         59.80         4.15 o                         
  -1  20   5         13.45         13.55         2.58 o                         
   0  20   5         62.12         63.34         5.61 o                         
   1  20   5        243.55        262.66        48.98 o                         
   2  20   5          4.46          6.72         2.69 o                         
   3  20   5         11.07          7.11         3.08 o                         
   4  20   5          9.81         11.59         3.42 o                         
  -4  21   5          7.84          8.50         3.09 o                         
  -3  21   5          4.23         11.70         4.10 o                         
  -2  21   5         43.36         47.51         4.05 o                         
  -1  21   5         14.40         19.08         3.21 o                         
   0  21   5         29.92         29.97         3.17 o                         
   1  21   5        115.30        141.06        24.86 o                         
   2  21   5         16.10         18.90         2.77 o                         
   3  21   5          2.35          5.88         2.88 o                         
   4  21   5         12.50         16.18         3.22 o                         
  -4  22   5          0.49          0.95         3.22 o                         
  -3  22   5         11.79         14.34         4.13 o                         
  -2  22   5         13.44         10.74         3.98 o                         
  -1  22   5         16.95         22.31         3.16 o                         
   0  22   5        163.31        176.05        19.66 o                         
   1  22   5        155.15        152.38        29.85 o                         
   2  22   5          5.28          5.58         2.77 o                         
   3  22   5          4.89          5.09         3.42 o                         
   4  22   5          0.42          2.93         3.20 o                         
  -4  23   5          1.70          7.04         3.10 o                         
  -3  23   5          3.14          3.14         4.23 o                         
  -2  23   5          6.67          5.81         3.93 o                         
  -1  23   5          8.31         10.30         3.09 o                         
   0  23   5          9.21          8.96         2.71 o                         
   1  23   5         20.67         19.67         3.00 o                         
   2  23   5          3.95          0.65         3.07 o                         
   3  23   5          2.37          2.09         3.47 o                         
  -4  24   5          2.58          4.68         3.27 o                         
  -3  24   5          2.74          2.11         4.20 o                         
  -2  24   5          1.68          1.48         3.92 o                         
  -1  24   5          1.15          2.49         3.26 o                         
   0  24   5         62.26         71.95         4.88 o                         
   1  24   5         17.12         16.10         3.87 o                         
   2  24   5         25.41         24.66         6.65 o                         
   3  24   5          0.44          3.00         3.44 o                         
  -3  25   5          2.86          2.72         4.45 o                         
  -2  25   5          1.25         -0.38         4.07 o                         
  -1  25   5         54.47         68.96         7.23 o                         
   0  25   5          0.49          1.22         2.85 o                         
   1  25   5         11.49         14.64         2.90 o                         
   2  25   5         11.62         11.14         3.10 o                         
   3  25   5          5.62          6.18         3.19 o                         
  -3  26   5          8.43          9.87         4.53 o                         
  -2  26   5          3.39          1.71         4.25 o                         
  -1  26   5         14.45         18.33         3.47 o                         
   0  26   5          4.96          4.10         3.16 o                         
   1  26   5         15.95         15.33         3.31 o                         
   2  26   5          0.96          0.40         3.06 o                         
   3  26   5          0.69          3.14         3.65 o                         
  -3  27   5          5.48         10.01         4.61 o                         
  -2  27   5          5.27         10.84         4.35 o                         
  -1  27   5          2.07          4.91         3.49 o                         
   0  27   5          1.07          2.30         2.94 o                         
   1  27   5          1.89          2.64         3.04 o                         
   2  27   5         17.17         21.32         3.27 o                         
  -2  28   5          6.17         11.55         4.56 o                         
  -1  28   5          9.60         10.88         3.13 o                         
   0  28   5         25.60         22.01         3.55 o                         
   1  28   5          1.86          2.44         3.23 o                         
   2  28   5          5.94          0.57         3.67 o                         
  -2  29   5          2.11          0.70         4.66 o                         
  -1  29   5          0.38          3.20         3.11 o                         
   0  29   5          9.10         10.47         3.26 o                         
   1  29   5          3.45          2.75         3.58 o                         
  -1  30   5          3.30          6.90         3.32 o                         
   0  30   5          2.78          4.31         3.68 o                         
   0 -30   6          4.96          7.17         4.94 o                         
  -1 -29   6          2.89          7.85         4.46 o                         
   0 -29   6          4.48          5.14         4.55 o                         
   1 -29   6          0.53          2.92         4.70 o                         
  -2 -28   6          0.25          1.97         4.63 o                         
  -1 -28   6          0.39          1.19         4.41 o                         
   0 -28   6          6.47         13.06         4.26 o                         
   1 -28   6          0.35          2.01         4.45 o                         
   2 -28   6          1.36          5.59         4.75 o                         
  -2 -27   6          0.13         -0.43         3.20 o                         
  -1 -27   6          1.67          2.46         4.35 o                         
   0 -27   6         16.39         22.67         4.28 o                         
   1 -27   6          1.10         -1.83         4.28 o                         
   2 -27   6          5.20          9.96         4.65 o                         
  -3 -26   6          1.26          4.88         4.61 o                         
  -2 -26   6          2.43          9.64         4.30 o                         
  -1 -26   6          2.62          7.27         4.10 o                         
   0 -26   6         29.32         27.54         4.33 o                         
   1 -26   6         15.72         15.98         4.45 o                         
   2 -26   6          4.22          7.42         5.56 o                         
  -3 -25   6          3.09          4.05         4.45 o                         
  -2 -25   6          3.67          4.28         4.25 o                         
  -1 -25   6         14.68         16.29         4.28 o                         
   0 -25   6          0.42          1.19         4.10 o                         
   1 -25   6          9.72         12.83         4.12 o                         
   2 -25   6          5.13          6.24         4.36 o                         
   3 -25   6          7.42         12.86         5.82 o                         
  -3 -24   6          4.94          1.16         4.46 o                         
  -2 -24   6          3.76          6.69         4.12 o                         
  -1 -24   6         10.18         10.59         4.05 o                         
   0 -24   6          5.51          9.34         3.97 o                         
   1 -24   6         28.18         28.27         4.18 o                         
   2 -24   6         11.66          7.63         5.28 o                         
   3 -24   6          4.44          7.38         4.63 o                         
  -4 -23   6          0.26          2.77         4.60 o                         
  -3 -23   6          5.65          5.89         4.28 o                         
  -2 -23   6          8.89          4.66         4.02 o                         
  -1 -23   6          7.45          9.97         3.87 o                         
   0 -23   6         15.02         18.97         3.80 o                         
   1 -23   6          8.74         12.59         3.85 o                         
   2 -23   6         21.90         28.17         4.28 o                         
   3 -23   6          1.30          2.01         4.41 o                         
  -4 -22   6          2.49          5.38         3.20 o                         
  -3 -22   6         14.72         13.64         4.23 o                         
  -2 -22   6         35.68         27.99         4.05 o                         
  -1 -22   6         41.70         41.88         3.88 o                         
   0 -22   6         12.77          7.09         3.83 o                         
   1 -22   6         32.22         30.45         4.31 o                         
   2 -22   6         13.47         19.00         4.99 o                         
   3 -22   6         11.62         13.84         4.36 o                         
   4 -22   6          2.41          7.23         4.88 o                         
  -4 -21   6          0.51         -2.82         4.41 o                         
  -3 -21   6          4.03          6.27         4.07 o                         
  -2 -21   6         29.60         25.17         4.07 o                         
  -1 -21   6          9.16          7.80         3.67 o                         
   0 -21   6         51.52         46.48         3.87 o                         
   1 -21   6         29.90         28.47         3.92 o                         
   2 -21   6          0.55          3.14         3.83 o                         
   3 -21   6          2.45          6.80         4.21 o                         
   4 -21   6         22.38         32.31         6.04 o                         
  -4 -20   6          6.31          7.13         4.28 o                         
  -3 -20   6          2.01          1.76         3.92 o                         
  -2 -20   6        103.53         92.37         4.35 o                         
  -1 -20   6         44.91         44.05         3.78 o                         
   0 -20   6         52.38         59.82         4.00 o                         
   1 -20   6         52.52         57.05         4.15 o                         
   2 -20   6         11.91         10.24         3.95 o                         
   3 -20   6          2.28          6.17         5.11 o                         
   4 -20   6          5.51          5.19         5.41 o                         
  -5 -19   6          7.37          8.23         3.53 o                         
  -4 -19   6         14.08         13.04         4.28 o                         
  -3 -19   6         26.54         21.62         3.95 o                         
  -2 -19   6         10.79         10.32         3.78 o                         
  -1 -19   6        119.09        102.94         3.24 o                         
   0 -19   6         48.87         52.88         3.87 o                         
   1 -19   6        176.39        171.97         5.31 o                         
   2 -19   6         24.48         24.71         3.92 o                         
   3 -19   6         12.54         15.90         4.99 o                         
   4 -19   6          3.96          7.65         5.44 o                         
  -5 -18   6          1.30         -3.22         3.27 o                         
  -4 -18   6          6.75         11.85         4.15 o                         
  -3 -18   6         13.49         12.86         3.92 o                         
  -2 -18   6         27.12         26.07         3.67 o                         
  -1 -18   6          3.01          2.69         3.50 o                         
   0 -18   6         16.01         14.15         3.55 o                         
   1 -18   6          0.43          1.24         3.73 o                         
   2 -18   6         19.41         22.98         3.90 o                         
   3 -18   6          0.50          5.81         3.88 o                         
   4 -18   6          5.72          7.30         5.34 o                         
  -5 -17   6          5.51          3.90         4.66 o                         
  -4 -17   6          3.07          7.73         4.13 o                         
  -3 -17   6         86.30         73.11         3.27 o                         
  -2 -17   6         25.33         23.63         2.72 o                         
  -1 -17   6         89.05         98.41         4.08 o                         
   0 -17   6         80.94         78.10         2.87 o                         
   1 -17   6        146.88        165.60         4.45 o                         
   2 -17   6        128.58        148.62         4.45 o                         
   3 -17   6         24.29         30.66         4.05 o                         
   4 -17   6          5.82          7.98         4.40 o                         
  -5 -16   6          3.45          2.59         4.46 o                         
  -4 -16   6         30.64         29.95         4.07 o                         
  -3 -16   6         13.79         19.03         3.90 o                         
  -2 -16   6        121.40        104.22         4.05 o                         
  -1 -16   6         45.78         45.23         3.67 o                         
   0 -16   6        106.45        120.45         3.17 o                         
   1 -16   6        384.26        418.04         5.54 o                         
   2 -16   6          0.72          5.28         3.70 o                         
   3 -16   6         60.10         67.25         4.35 o                         
   4 -16   6          9.49         12.11         4.33 o                         
   5 -16   6          0.93         -0.33         3.56 o                         
  -5 -15   6          2.93         -1.99         2.99 o                         
  -4 -15   6         15.18         16.78         2.89 o                         
  -3 -15   6        116.96         96.69         3.30 o                         
  -2 -15   6         61.18         56.03         3.82 o                         
  -1 -15   6         20.52         22.02         3.45 o                         
   0 -15   6        141.33        133.64         3.34 o                         
   1 -15   6        248.86        301.97         5.06 o                         
   2 -15   6        118.65        140.79         5.18 o                         
   3 -15   6         18.29         15.53         3.97 o                         
   4 -15   6          5.95          3.29         4.02 o                         
   5 -15   6          1.58          4.45         3.37 o                         
  -5 -14   6          0.85          3.92         4.31 o                         
  -4 -14   6         27.10         22.37         4.05 o                         
  -3 -14   6        410.36        377.15         5.33 o                         
  -2 -14   6        167.64        162.05         4.33 o                         
  -1 -14   6         46.27         48.82         3.55 o                         
   0 -14   6        340.19        369.72         5.16 o                         
   1 -14   6         40.33         49.16         3.68 o                         
   2 -14   6        114.78        151.21         4.66 o                         
   3 -14   6        103.71        118.16         4.46 o                         
   4 -14   6         24.77         29.72         4.21 o                         
   5 -14   6          6.66          4.57         3.73 o                         
  -5 -13   6          4.89          3.55         4.13 o                         
  -4 -13   6         17.39         22.47         3.92 o                         
  -3 -13   6        147.57        125.52         4.45 o                         
  -2 -13   6          6.86          5.01         3.47 o                         
  -1 -13   6          7.32         11.15         3.45 o                         
   0 -13   6        527.24        588.00         6.02 o                         
   1 -13   6          5.90          3.48         3.37 o                         
   2 -13   6        196.22        245.99         5.03 o                         
   3 -13   6         53.29         66.07         4.08 o                         
   4 -13   6          6.61          8.41         4.12 o                         
   5 -13   6          1.70          4.85         3.23 o                         
  -6 -12   6          0.62          1.07         3.68 o                         
  -5 -12   6          0.74          2.06         4.16 o                         
  -4 -12   6          7.57         10.07         3.95 o                         
  -3 -12   6        244.11        198.40         3.80 o                         
  -2 -12   6        125.27        121.51         4.00 o                         
  -1 -12   6         83.28         78.43         2.87 o                         
   0 -12   6        150.96        157.22         4.31 o                         
   1 -12   6         34.62         38.25         2.64 o                         
   2 -12   6         31.45         32.04         3.75 o                         
   3 -12   6         39.49         47.41         3.93 o                         
   4 -12   6          2.68          1.97         3.90 o                         
   5 -12   6          0.44          1.48         3.08 o                         
  -6 -11   6          0.68         -0.55         2.71 o                         
  -5 -11   6          0.39          2.23         2.47 o                         
  -4 -11   6          9.72         14.02         3.70 o                         
  -3 -11   6        104.05        102.73         4.16 o                         
  -2 -11   6          5.81          5.18         2.36 o                         
  -1 -11   6         51.19         48.95         3.60 o                         
   0 -11   6        625.46        699.50         6.54 o                         
   1 -11   6         71.47         80.91         3.88 o                         
   2 -11   6        118.55        125.64         4.30 o                         
   3 -11   6        142.14        178.59         4.61 o                         
   4 -11   6         20.97         20.36         4.03 o                         
   5 -11   6          4.48          7.79         3.08 o                         
  -6 -10   6          2.03          4.89         3.17 o                         
  -5 -10   6         10.20         13.35         2.98 o                         
  -4 -10   6         44.51         44.30         3.15 o                         
  -3 -10   6        387.11        327.31         5.18 o                         
  -2 -10   6         36.16         45.12         3.62 o                         
  -1 -10   6        112.31        109.23         3.25 o                         
   0 -10   6        465.56        557.70         6.01 o                         
   1 -10   6          1.74          1.14         3.53 o                         
   2 -10   6         43.66         51.34         3.73 o                         
   3 -10   6         30.78         40.80         3.97 o                         
   4 -10   6          3.12          3.07         3.78 o                         
   5 -10   6          3.98          5.80         2.98 o                         
  -6  -9   6          2.52          2.60         3.13 o                         
  -5  -9   6          4.63          5.98         2.88 o                         
  -4  -9   6         13.66         13.18         2.74 o                         
  -3  -9   6        193.18        158.64         4.33 o                         
  -2  -9   6        481.73        420.33         5.38 o                         
  -1  -9   6        445.59        493.78         5.71 o                         
   0  -9   6        323.96        391.06         5.48 o                         
   1  -9   6        716.46        908.50         7.27 o                         
   2  -9   6         12.00         15.50         3.50 o                         
   3  -9   6         38.13         42.54         3.73 o                         
   4  -9   6          1.34          4.80         3.93 o                         
   5  -9   6          0.87          4.40         4.34 o                         
  -6  -8   6          2.67          4.96         3.06 o                         
  -5  -8   6          2.67          2.65         2.65 o                         
  -4  -8   6         22.59         22.38         2.67 o                         
  -3  -8   6         34.37         40.52         6.77 o                         
  -2  -8   6        243.43        250.25         9.39 o                         
  -1  -8   6        679.74        714.25         6.70 o                         
   0  -8   6       1030.59       1282.59         8.45 o                         
   1  -8   6        674.64        829.57         6.64 o                         
   2  -8   6        320.29        361.51         5.23 o                         
   3  -8   6        122.89        144.44         4.23 o                         
   4  -8   6        116.24        132.33         4.53 o                         
   5  -8   6          2.67          4.16         3.00 o                         
  -6  -7   6          0.30          2.33         2.92 o                         
  -5  -7   6          6.58          7.18         2.55 o                         
  -4  -7   6         13.82         17.54         2.79 o                         
  -3  -7   6          4.17          2.03         2.76 o                         
  -2  -7   6         84.36         93.71         5.22 o                         
  -1  -7   6       1085.40       1050.44       161.23 o                         
   0  -7   6         39.28         48.55         3.77 o                         
   1  -7   6        125.95        176.91         4.48 o                         
   2  -7   6         64.42         70.77         3.92 o                         
   3  -7   6         23.20         26.03         3.67 o                         
   4  -7   6          2.74          4.95         5.36 o                         
   5  -7   6          1.93          4.38         2.86 o                         
  -6  -6   6          2.09          4.54         2.89 o                         
  -5  -6   6          6.22          7.33         2.52 o                         
  -4  -6   6          8.95         12.53         2.73 o                         
  -3  -6   6         79.60         81.48        14.64 o                         
  -2  -6   6       1068.08       1101.31       129.42 o                         
  -1  -6   6          0.19          2.50         2.54 o                         
   0  -6   6        293.16        319.38        67.23 o                         
   1  -6   6        654.31        806.79         6.99 o                         
   2  -6   6         60.73         76.13         3.95 o                         
   3  -6   6         37.57         38.76         3.40 o                         
   4  -6   6         12.83         14.16         2.70 o                         
   5  -6   6          0.57         -2.83         2.83 o                         
  -6  -5   6          7.89          9.24         2.76 o                         
  -5  -5   6         38.04         42.15         6.81 o                         
  -4  -5   6         44.47         48.08         5.72 o                         
  -3  -5   6         12.89         11.08         2.61 o                         
  -2  -5   6        320.94        324.71        38.25 o                         
  -1  -5   6        231.03        250.41        19.54 o                         
   0  -5   6        296.34        330.15        66.84 o                         
   1  -5   6        611.66        667.13         6.60 o                         
   2  -5   6         33.37         47.39         3.67 o                         
   3  -5   6         29.09         31.61         3.42 o                         
   4  -5   6         68.75         75.27         2.85 o                         
   5  -5   6          3.41          7.42         2.87 o                         
   6  -5   6          0.11          2.26         4.60 o                         
  -6  -4   6          1.27          0.75         2.69 o                         
  -5  -4   6          0.79          3.57         2.70 o                         
  -4  -4   6         17.08         16.63         2.81 o                         
  -3  -4   6         78.47         89.96        14.39 o                         
  -2  -4   6        207.87        251.58        29.41 o                         
  -1  -4   6        345.46        324.67         8.77 o                         
   0  -4   6        156.86        188.31        37.08 o                         
   1  -4   6        370.89        395.14        69.49 o                         
   2  -4   6         71.58         87.20         3.83 o                         
   3  -4   6         76.82         71.98         2.80 o                         
   4  -4   6         41.70         38.93         3.72 o                         
   5  -4   6          3.45          3.31         3.98 o                         
   6  -4   6          0.13          3.22         3.26 o                         
  -6  -3   6          0.48          3.60         3.05 o                         
  -5  -3   6         35.65         40.94         5.62 o                         
  -4  -3   6          6.00          6.81         2.77 o                         
  -3  -3   6        141.28        134.45        14.95 o                         
  -2  -3   6        204.51        215.59        33.52 o                         
  -1  -3   6         74.56         82.30         3.07 o                         
   0  -3   6        628.67        697.39       107.03 o                         
   1  -3   6         83.25         81.19        12.15 o                         
   2  -3   6         36.64         35.08         3.53 o                         
   3  -3   6         91.28        101.33         3.92 o                         
   4  -3   6         98.97        105.92         2.95 o                         
   5  -3   6          2.09          6.66         5.04 o                         
   6  -3   6          0.16         -0.21         3.29 o                         
  -6  -2   6          0.19          3.59         3.14 o                         
  -5  -2   6         14.75         16.81         2.88 o                         
  -4  -2   6          8.39         10.88         2.96 o                         
  -3  -2   6         53.03         55.70         4.60 o                         
  -2  -2   6        397.52        424.36        60.60 o                         
  -1  -2   6        243.03        284.99         5.81 o                         
   0  -2   6       1123.74       1327.73       179.97 o                         
   1  -2   6        152.09        155.61        20.38 o                         
   2  -2   6         74.95         79.06         3.75 o                         
   3  -2   6         26.20         33.20         3.30 o                         
   4  -2   6         20.67         19.25         2.57 o                         
   5  -2   6          1.92          3.45         2.80 o                         
   6  -2   6          0.40          1.27         3.20 o                         
  -6  -1   6          3.39          3.01         4.79 o                         
  -5  -1   6          2.07          2.52         2.99 o                         
  -4  -1   6         13.26         17.16         2.56 o                         
  -3  -1   6          8.35          9.35         2.37 o                         
  -2  -1   6         17.80         25.92         4.11 o                         
  -1  -1   6        228.74        240.10        16.33 o                         
   0  -1   6        360.97        401.41        43.69 o                         
   1  -1   6        294.98        264.78        22.18 o                         
   2  -1   6         50.75         44.38         2.57 o                         
   3  -1   6          0.10         -0.41         2.36 o                         
   4  -1   6         41.89         36.11         4.07 o                         
   5  -1   6          4.54          5.64         2.78 o                         
   6  -1   6          0.38          1.97         3.24 o                         
  -6   0   6          2.06          2.44         3.60 o                         
  -5   0   6          1.33          3.03         2.77 o                         
  -4   0   6         69.51         58.90         5.77 o                         
  -3   0   6         12.98         11.75         2.45 o                         
  -2   0   6         19.13         20.91         3.01 o                         
  -1   0   6        394.66        420.20         6.38 o                         
   0   0   6        237.22        215.28        12.89 o                         
   1   0   6         80.39         78.23         2.55 o                         
   2   0   6        124.30        106.81        13.20 o                         
   3   0   6         81.73         71.70         2.62 o                         
   4   0   6          1.05          4.58         2.52 o                         
   5   0   6          0.03         -2.60         2.65 o                         
   6   0   6          0.11          2.28         3.25 o                         
  -6   1   6          3.38          2.76         3.46 o                         
  -5   1   6          2.06          0.74         3.51 o                         
  -4   1   6         13.12         14.45         2.83 o                         
  -3   1   6          8.32          9.05         2.41 o                         
  -2   1   6         18.55         23.47         2.92 o                         
  -1   1   6        229.12        243.88         4.07 o                         
   0   1   6        361.53        396.23         9.14 o                         
   1   1   6        296.04        276.70        19.96 o                         
   2   1   6         50.24         41.87         4.11 o                         
   3   1   6          0.10          0.91         1.93 o                         
   4   1   6         41.80         40.87         2.66 o                         
   5   1   6          4.51          6.80         2.27 o                         
   6   1   6          0.38          1.14         3.30 o                         
  -6   2   6          0.20          4.60         4.31 o                         
  -5   2   6         14.63         18.12         2.80 o                         
  -4   2   6          8.40          5.62         2.75 o                         
  -3   2   6         53.44         51.75         5.58 o                         
  -2   2   6        396.26        414.11        32.75 o                         
  -1   2   6        244.30        301.99         9.79 o                         
   0   2   6       1126.57       1289.91        17.31 o                         
   1   2   6        152.47        159.05         2.70 o                         
   2   2   6         75.21         72.90         3.95 o                         
   3   2   6         26.62         27.64         2.42 o                         
   4   2   6         20.73         19.41         2.66 o                         
   5   2   6          1.93          1.98         2.75 o                         
   6   2   6          0.41          2.61         3.17 o                         
  -6   3   6          0.49          3.92         5.33 o                         
  -5   3   6         35.74         46.15         3.22 o                         
  -4   3   6          6.08          6.37         2.80 o                         
  -3   3   6        141.28        141.17        17.62 o                         
  -2   3   6        204.28        213.65        21.93 o                         
  -1   3   6         74.57         84.39         4.76 o                         
   0   3   6        630.75        703.29        13.20 o                         
   1   3   6         82.79         79.08         5.23 o                         
   2   3   6         36.96         33.87         1.96 o                         
   3   3   6         91.37         83.25         4.48 o                         
   4   3   6         98.59         87.06         2.85 o                         
   5   3   6          2.09          2.43         2.80 o                         
   6   3   6          0.16          4.15         2.63 o                         
  -6   4   6          1.26          2.17         4.38 o                         
  -5   4   6          0.80          3.58         3.05 o                         
  -4   4   6         17.15         18.65         2.85 o                         
  -3   4   6         79.07         87.60         8.95 o                         
  -2   4   6        207.05        250.92        28.76 o                         
  -1   4   6        346.37        357.01         4.40 o                         
   0   4   6        156.72        191.50         6.89 o                         
   1   4   6        370.67        389.77        18.39 o                         
   2   4   6         71.97         67.63         2.66 o                         
   3   4   6         76.51         66.92         2.11 o                         
   4   4   6         41.57         39.67         2.70 o                         
   5   4   6          3.44          8.58         2.33 o                         
   6   4   6          0.13          0.90         3.21 o                         
  -6   5   6          7.89         12.10         4.55 o                         
  -5   5   6         38.07         35.91         4.20 o                         
  -4   5   6         44.30         42.91         2.74 o                         
  -3   5   6         12.96         12.59         2.74 o                         
  -2   5   6        320.80        311.29        21.40 o                         
  -1   5   6        232.35        284.39         6.64 o                         
   0   5   6        296.84        352.55        22.07 o                         
   1   5   6        613.96        551.09        41.88 o                         
   2   5   6         33.18         35.34         1.78 o                         
   3   5   6         29.01         28.70         2.81 o                         
   4   5   6         68.78         63.52         2.91 o                         
   5   5   6          3.42          4.48         2.27 o                         
   6   5   6          0.11         -2.75         4.31 o                         
  -6   6   6          2.10          1.48         4.40 o                         
  -5   6   6          6.24         10.39         3.93 o                         
  -4   6   6          8.79         12.83         2.79 o                         
  -3   6   6         79.52         78.73         9.65 o                         
  -2   6   6       1067.86       1143.66       127.99 o                         
  -1   6   6          0.21          2.58         2.70 o                         
   0   6   6        294.66        331.04        23.09 o                         
   1   6   6        656.24        647.71        40.18 o                         
   2   6   6         60.81         59.92         2.59 o                         
   3   6   6         37.58         31.91         2.05 o                         
   4   6   6         12.72          7.68         4.28 o                         
   5   6   6          0.60         -0.03         2.89 o                         
  -6   7   6          0.29          6.07         4.40 o                         
  -5   7   6          6.55          6.70         3.85 o                         
  -4   7   6         13.86         12.93         3.62 o                         
  -3   7   6          4.22          5.99         2.73 o                         
  -2   7   6         83.81         98.51        11.88 o                         
  -1   7   6       1086.21       1215.92         7.25 o                         
   0   7   6         38.88         39.89         4.71 o                         
   1   7   6        127.05        134.07        10.36 o                         
   2   7   6         64.07         52.75         2.25 o                         
   3   7   6         23.42         21.47         1.97 o                         
   4   7   6          2.74          4.35         2.60 o                         
   5   7   6          1.93          6.91         2.89 o                         
  -6   8   6          2.70          3.95         4.61 o                         
  -5   8   6          2.73          2.84         4.00 o                         
  -4   8   6         22.70         26.40         3.57 o                         
  -3   8   6         34.49         38.98         3.67 o                         
  -2   8   6        243.12        288.39        41.80 o                         
  -1   8   6        678.83        775.37        10.54 o                         
   0   8   6       1032.79       1082.48       115.17 o                         
   1   8   6        675.83        649.22        67.04 o                         
   2   8   6        320.17        268.43        13.57 o                         
   3   8   6        122.73        108.58         2.25 o                         
   4   8   6        116.26        101.35         5.35 o                         
   5   8   6          2.70          4.00         2.91 o                         
  -6   9   6          2.53          0.65         4.51 o                         
  -5   9   6          4.65          2.89         3.98 o                         
  -4   9   6         13.67         13.61         3.68 o                         
  -3   9   6        193.36        173.98         4.55 o                         
  -2   9   6        481.98        487.88         6.01 o                         
  -1   9   6        445.66        508.67        47.73 o                         
   0   9   6        324.58        323.21        39.78 o                         
   1   9   6        717.76        697.51        73.03 o                         
   2   9   6         11.75         10.28         1.92 o                         
   3   9   6         38.23         33.10         1.85 o                         
   4   9   6          1.33          2.47         4.66 o                         
   5   9   6          0.88          1.56         2.85 o                         
  -6  10   6          2.05          3.97         4.63 o                         
  -5  10   6         10.18         15.20         4.15 o                         
  -4  10   6         44.49         35.14         3.82 o                         
  -3  10   6        386.33        396.17         5.44 o                         
  -2  10   6         36.13         53.16         3.73 o                         
  -1  10   6        112.71        119.53        10.50 o                         
   0  10   6        465.67        478.13        62.64 o                         
   1  10   6          1.83          1.75         1.62 o                         
   2  10   6         44.13         42.70         3.27 o                         
   3  10   6         30.84         27.10         2.10 o                         
   4  10   6          3.10          4.01         3.11 o                         
   5  10   6          3.99          4.82         2.88 o                         
  -6  11   6          0.68          0.60         4.61 o                         
  -5  11   6          0.39         -1.24         3.98 o                         
  -4  11   6          9.81         11.02         3.78 o                         
  -3  11   6        104.29        102.53         4.41 o                         
  -2  11   6          5.84          8.69         3.43 o                         
  -1  11   6         51.27         54.43         3.95 o                         
   0  11   6        624.55        578.67        84.75 o                         
   1  11   6         71.28         59.07         6.48 o                         
   2  11   6        118.38         95.84         7.49 o                         
   3  11   6        142.80        128.53         7.04 o                         
   4  11   6         20.90         20.64         2.24 o                         
   5  11   6          4.48          1.21         3.21 o                         
  -5  12   6          0.74          0.73         3.95 o                         
  -4  12   6          7.71          6.65         3.87 o                         
  -3  12   6        244.91        245.01         4.98 o                         
  -2  12   6        124.75        154.06         4.26 o                         
  -1  12   6         82.96         90.92         7.76 o                         
   0  12   6        151.40        139.81        16.48 o                         
   1  12   6         34.54         33.15         5.10 o                         
   2  12   6         31.50         27.00         3.37 o                         
   3  12   6         39.31         35.14         3.91 o                         
   4  12   6          2.70          3.18         1.89 o                         
   5  12   6          0.44         -0.04         4.97 o                         
  -5  13   6          4.88          8.93         4.20 o                         
  -4  13   6         17.31         19.65         2.85 o                         
  -3  13   6        148.23        152.95         4.73 o                         
  -2  13   6          6.91          4.33         3.53 o                         
  -1  13   6          7.24          7.83         2.40 o                         
   0  13   6        528.60        530.54        82.63 o                         
   1  13   6          6.08          3.93         1.89 o                         
   2  13   6        196.57        177.20        14.04 o                         
   3  13   6         53.20         47.56         2.22 o                         
   4  13   6          6.64          4.78         1.89 o                         
   5  13   6          1.71          1.19         2.50 o                         
  -5  14   6          0.84          3.45         4.20 o                         
  -4  14   6         27.20         30.80         4.10 o                         
  -3  14   6        410.08        430.98         5.84 o                         
  -2  14   6        167.35        193.11         4.56 o                         
  -1  14   6         46.76         51.52         3.90 o                         
   0  14   6        340.88        344.81        47.78 o                         
   1  14   6         40.44         34.23         4.86 o                         
   2  14   6        114.96        102.69        11.47 o                         
   3  14   6        103.63         72.56         7.72 o                         
   4  14   6         24.72         17.81         2.28 o                         
   5  14   6          6.66          6.53         3.09 o                         
  -5  15   6          2.94          0.76         4.26 o                         
  -4  15   6         15.15         18.80         4.03 o                         
  -3  15   6        117.03        123.12         4.43 o                         
  -2  15   6         61.18         73.85         4.12 o                         
  -1  15   6         20.47         24.42         2.17 o                         
   0  15   6        140.66        131.58        18.65 o                         
   1  15   6        248.54        242.17        30.55 o                         
   2  15   6        119.22        102.01         9.43 o                         
   3  15   6         18.31         13.57         2.20 o                         
   4  15   6          5.97          8.83         2.23 o                         
   5  15   6          1.58          5.09         3.11 o                         
  -5  16   6          3.46          4.07         4.53 o                         
  -4  16   6         30.53         24.06         4.16 o                         
  -3  16   6         13.75         23.53         3.90 o                         
  -2  16   6        121.12        138.30         4.45 o                         
  -1  16   6         45.83         41.12         2.72 o                         
   0  16   6        106.55        110.15        18.77 o                         
   1  16   6        384.67        344.12        46.69 o                         
   2  16   6          0.72          1.90         2.17 o                         
   3  16   6         60.20         48.84         2.70 o                         
   4  16   6          9.48         10.01         2.08 o                         
   5  16   6          0.93          3.45         2.63 o                         
  -5  17   6          5.50          5.59         3.25 o                         
  -4  17   6          3.04         14.82         3.95 o                         
  -3  17   6         86.39         94.11         4.45 o                         
  -2  17   6         25.32         25.62         3.82 o                         
  -1  17   6         89.20        103.26         6.39 o                         
   0  17   6         80.87         82.93        13.06 o                         
   1  17   6        147.73        145.16        29.36 o                         
   2  17   6        128.52        115.05        13.01 o                         
   3  17   6         24.33         20.13         1.88 o                         
   4  17   6          5.84          5.33         2.30 o                         
  -5  18   6          1.31          2.42         4.50 o                         
  -4  18   6          6.77          6.12         4.18 o                         
  -3  18   6         13.48         16.91         3.92 o                         
  -2  18   6         26.93         23.48         3.78 o                         
  -1  18   6          3.03          2.34         2.56 o                         
   0  18   6         15.94         13.94         3.13 o                         
   1  18   6          0.42         -1.22         3.43 o                         
   2  18   6         19.43         25.23         3.02 o                         
   3  18   6          0.50          4.01         2.18 o                         
   4  18   6          5.74          5.86         2.02 o                         
  -5  19   6          7.37          9.52         4.60 o                         
  -4  19   6         14.13         19.15         4.31 o                         
  -3  19   6         26.45         24.23         4.05 o                         
  -2  19   6         10.80         15.28         3.85 o                         
  -1  19   6        118.68        124.63         7.04 o                         
   0  19   6         48.85         51.65         7.35 o                         
   1  19   6        176.04        163.56        31.58 o                         
   2  19   6         24.53         20.11         2.97 o                         
   3  19   6         12.49         13.86         2.35 o                         
   4  19   6          3.95          2.00         2.45 o                         
  -4  20   6          6.28         11.47         4.33 o                         
  -3  20   6          1.98          0.85         3.87 o                         
  -2  20   6        103.35        109.13         4.60 o                         
  -1  20   6         44.87         45.13         3.18 o                         
   0  20   6         52.49         58.55         4.87 o                         
   1  20   6         52.63         55.97        10.73 o                         
   2  20   6         11.89          9.88         2.68 o                         
   3  20   6          2.26          4.80         2.92 o                         
   4  20   6          5.50          5.18         2.47 o                         
  -4  21   6          0.52          1.03         4.26 o                         
  -3  21   6          4.06          5.14         2.89 o                         
  -2  21   6         29.58         29.90         4.08 o                         
  -1  21   6          9.04         10.43         2.72 o                         
   0  21   6         51.55         51.01         6.39 o                         
   1  21   6         29.94         34.31         3.52 o                         
   2  21   6          0.56         -1.49         2.73 o                         
   3  21   6          2.44          3.21         2.94 o                         
   4  21   6         22.41         20.72         2.64 o                         
  -4  22   6          2.47          0.37         4.46 o                         
  -3  22   6         14.76         16.39         4.21 o                         
  -2  22   6         35.58         38.05         4.15 o                         
  -1  22   6         42.03         52.77         5.27 o                         
   0  22   6         12.72          8.57         2.19 o                         
   1  22   6         32.09         38.41         6.45 o                         
   2  22   6         13.49         15.10         2.85 o                         
   3  22   6         11.62         10.42         3.00 o                         
   4  22   6          2.40          0.88         2.38 o                         
  -4  23   6          0.27         -1.43         3.32 o                         
  -3  23   6          5.65         -0.20         4.33 o                         
  -2  23   6          8.90          8.78         4.16 o                         
  -1  23   6          7.42          9.15         2.79 o                         
   0  23   6         14.82         19.61         4.11 o                         
   1  23   6          8.72         11.08         4.81 o                         
   2  23   6         22.02         19.85         3.21 o                         
   3  23   6          1.28          1.45         3.09 o                         
  -3  24   6          4.89          8.71         4.28 o                         
  -2  24   6          3.84          0.61         4.13 o                         
  -1  24   6         10.17          8.80         2.96 o                         
   0  24   6          5.54          4.64         3.10 o                         
   1  24   6         28.31         28.40         3.23 o                         
   2  24   6         11.59         10.09         3.30 o                         
   3  24   6          4.47          5.04         3.26 o                         
  -3  25   6          3.10          2.41         4.61 o                         
  -2  25   6          3.68          1.06         4.12 o                         
  -1  25   6         14.68         17.77         3.07 o                         
   0  25   6          0.42          1.55         2.43 o                         
   1  25   6          9.74         13.68         4.31 o                         
   2  25   6          5.09          6.51         3.37 o                         
   3  25   6          7.36          7.03         3.34 o                         
  -3  26   6          1.25          4.96         4.58 o                         
  -2  26   6          2.43          7.63         3.12 o                         
  -1  26   6          2.61          2.57         3.14 o                         
   0  26   6         29.19         26.27         2.77 o                         
   1  26   6         15.69         22.04         3.42 o                         
   2  26   6          4.17          4.15         3.17 o                         
  -2  27   6          0.13          3.47         4.28 o                         
  -1  27   6          1.67          1.59         3.05 o                         
   0  27   6         16.39         16.01         2.81 o                         
   1  27   6          1.07          3.55         3.37 o                         
   2  27   6          5.16          5.60         3.23 o                         
  -2  28   6          0.25          1.31         4.58 o                         
  -1  28   6          0.38          1.38         3.19 o                         
   0  28   6          6.50          5.02         2.89 o                         
   1  28   6          0.35         -0.12         3.50 o                         
  -1  29   6          2.91          1.32         3.42 o                         
   0  29   6          4.52          3.04         2.98 o                         
   1  29   6          0.52         -0.15         3.64 o                         
  -1 -29   7          2.60          2.87         4.70 o                         
   0 -29   7          0.85          2.42         4.61 o                         
  -2 -28   7          0.05          4.70         4.68 o                         
  -1 -28   7          0.11          0.73         3.07 o                         
   0 -28   7          5.85         10.29         4.50 o                         
   1 -28   7          0.55          1.28         4.56 o                         
  -2 -27   7          0.99         -4.07         4.51 o                         
  -1 -27   7          4.33          3.93         4.43 o                         
   0 -27   7         24.78         21.45         4.50 o                         
   1 -27   7          0.95          4.00         4.56 o                         
   2 -27   7          0.38         -2.01         4.71 o                         
  -3 -26   7          7.72          7.85         4.48 o                         
  -2 -26   7          0.12         -1.71         4.28 o                         
  -1 -26   7          2.31         -0.75         4.35 o                         
   0 -26   7         11.54         12.86         3.14 o                         
   1 -26   7         10.93         15.00         4.40 o                         
   2 -26   7          4.20          9.34         4.53 o                         
  -3 -25   7          6.34         10.45         3.22 o                         
  -2 -25   7         12.58         14.37         4.25 o                         
  -1 -25   7          7.39          6.12         4.13 o                         
   0 -25   7         13.38         13.59         4.26 o                         
   1 -25   7          6.08          4.08         4.25 o                         
   2 -25   7          1.27          4.35         4.56 o                         
   3 -25   7          2.06          1.58         4.86 o                         
  -3 -24   7         14.22         14.87         4.60 o                         
  -2 -24   7          6.99          9.91         4.15 o                         
  -1 -24   7          1.29         -0.23         4.05 o                         
   0 -24   7         29.31         29.47         4.10 o                         
   1 -24   7         21.29         18.60         4.25 o                         
   2 -24   7          1.25         -0.33         4.33 o                         
   3 -24   7         12.85         16.24         4.78 o                         
  -4 -23   7          3.84          6.39         4.89 o                         
  -3 -23   7          2.25          3.60         4.26 o                         
  -2 -23   7          2.52          9.76         4.16 o                         
  -1 -23   7          9.58          8.74         2.90 o                         
   0 -23   7          7.74         11.48         3.87 o                         
   1 -23   7         45.97         48.33         4.38 o                         
   2 -23   7          2.60          3.77         4.26 o                         
   3 -23   7          5.01          4.25         5.64 o                         
  -4 -22   7          2.61          6.75         4.48 o                         
  -3 -22   7          6.29         12.48         4.26 o                         
  -2 -22   7         19.90         17.12         3.97 o                         
  -1 -22   7         13.12          7.52         3.97 o                         
   0 -22   7         30.01         25.14         3.00 o                         
   1 -22   7          1.22          6.21         3.80 o                         
   2 -22   7          6.62          3.98         4.12 o                         
   3 -22   7          1.66          5.06         4.40 o                         
  -4 -21   7          1.97          6.11         4.60 o                         
  -3 -21   7          1.54          8.38         4.10 o                         
  -2 -21   7         34.84         22.85         4.07 o                         
  -1 -21   7         88.78         84.29         4.25 o                         
   0 -21   7         11.09         14.49         3.77 o                         
   1 -21   7          0.38         -1.92         3.78 o                         
   2 -21   7         23.48         32.01         5.04 o                         
   3 -21   7          4.63          5.18         4.31 o                         
   4 -21   7          1.28          6.07         4.76 o                         
  -4 -20   7          3.39          4.65         4.43 o                         
  -3 -20   7          3.67          4.25         4.15 o                         
  -2 -20   7         43.23         41.27         4.08 o                         
  -1 -20   7         25.38         18.82         3.87 o                         
   0 -20   7         12.80         17.72         3.80 o                         
   1 -20   7         15.07         14.98         3.87 o                         
   2 -20   7          4.42          3.75         4.18 o                         
   3 -20   7          8.30          9.46         4.25 o                         
   4 -20   7          2.81          2.87         4.86 o                         
  -4 -19   7          1.32          7.47         4.23 o                         
  -3 -19   7         21.54         16.59         4.02 o                         
  -2 -19   7        109.28        102.44         4.26 o                         
  -1 -19   7         80.54         74.83         3.97 o                         
   0 -19   7         65.59         68.48         4.07 o                         
   1 -19   7        192.92        206.40         4.94 o                         
   2 -19   7          7.50          7.43         4.70 o                         
   3 -19   7          8.77         10.90         4.08 o                         
   4 -19   7          3.67          5.84         4.46 o                         
  -5 -18   7          4.67          9.18         4.60 o                         
  -4 -18   7         10.58          8.66         3.00 o                         
  -3 -18   7         25.56         27.28         4.05 o                         
  -2 -18   7        172.27        164.63         4.56 o                         
  -1 -18   7         46.23         44.12         2.87 o                         
   0 -18   7        270.97        296.94         4.96 o                         
   1 -18   7         87.88         90.08         4.28 o                         
   2 -18   7         18.96         25.37         3.98 o                         
   3 -18   7          1.04          3.19         4.10 o                         
   4 -18   7          0.06         -0.65         5.48 o                         
  -5 -17   7          1.41          2.42         4.60 o                         
  -4 -17   7         27.59         27.54         4.26 o                         
  -3 -17   7         15.85         14.19         3.87 o                         
  -2 -17   7         77.12         80.11         4.13 o                         
  -1 -17   7         13.78         18.00         3.60 o                         
   0 -17   7         97.06        112.02         4.21 o                         
   1 -17   7        202.53        228.83         4.81 o                         
   2 -17   7         97.94        112.80         4.50 o                         
   3 -17   7          3.29          2.32         4.86 o                         
   4 -17   7          5.31          8.13         4.31 o                         
  -5 -16   7          9.57         16.86         4.58 o                         
  -4 -16   7         10.36          8.36         4.08 o                         
  -3 -16   7          8.42         15.32         3.78 o                         
  -2 -16   7        388.71        358.77         5.21 o                         
  -1 -16   7         74.18         73.77         3.82 o                         
   0 -16   7          5.92          7.23         3.58 o                         
   1 -16   7         29.17         36.09         3.80 o                         
   2 -16   7         11.37         18.48         3.75 o                         
   3 -16   7          7.98         10.06         3.85 o                         
   4 -16   7          2.29          7.45         4.23 o                         
  -5 -15   7          2.90         -1.92         4.43 o                         
  -4 -15   7          6.79         -0.18         4.03 o                         
  -3 -15   7        112.00         92.17         4.45 o                         
  -2 -15   7        373.17        348.15         5.21 o                         
  -1 -15   7         16.70         16.43         3.60 o                         
   0 -15   7        122.10        140.46         4.26 o                         
   1 -15   7        181.16        210.68         4.41 o                         
   2 -15   7        210.00        261.44         5.13 o                         
   3 -15   7         31.40         36.12         4.07 o                         
   4 -15   7          7.79          7.62         4.26 o                         
   5 -15   7          1.03         -1.23         3.41 o                         
  -5 -14   7          5.54          5.41         4.38 o                         
  -4 -14   7          6.72          8.99         3.95 o                         
  -3 -14   7         53.42         58.44         4.12 o                         
  -2 -14   7         78.99         82.45         4.00 o                         
  -1 -14   7         36.78         38.28         3.50 o                         
   0 -14   7        109.09        112.18         3.88 o                         
   1 -14   7         32.94         46.04         3.82 o                         
   2 -14   7          4.18          3.02         3.68 o                         
   3 -14   7         23.24         31.11         4.05 o                         
   4 -14   7          1.30         -1.14         4.18 o                         
   5 -14   7          2.57          5.72         3.37 o                         
  -5 -13   7          9.33         14.14         4.40 o                         
  -4 -13   7         26.86         24.87         2.85 o                         
  -3 -13   7         43.07         36.30         3.87 o                         
  -2 -13   7        289.15        278.48         4.75 o                         
  -1 -13   7         27.76         33.47         3.50 o                         
   0 -13   7        125.17        133.51         4.02 o                         
   1 -13   7          1.65         -2.11         3.47 o                         
   2 -13   7         31.30         34.50         3.73 o                         
   3 -13   7         14.67         16.21         3.87 o                         
   4 -13   7          4.26          5.54         3.97 o                         
   5 -13   7          3.26          5.48         3.25 o                         
  -5 -12   7         15.30         14.37         3.02 o                         
  -4 -12   7         92.06         89.27         3.24 o                         
  -3 -12   7        178.73        157.61         3.53 o                         
  -2 -12   7        140.99        136.31         4.15 o                         
  -1 -12   7        114.46        118.75         3.92 o                         
   0 -12   7        172.53        216.62         4.58 o                         
   1 -12   7         95.49        105.46         4.00 o                         
   2 -12   7         96.84        112.13         4.23 o                         
   3 -12   7         98.93        123.37         4.46 o                         
   4 -12   7         11.78         12.56         3.82 o                         
   5 -12   7          0.94         -1.26         3.20 o                         
  -6 -11   7          0.17          3.15         3.65 o                         
  -5 -11   7          5.87          7.22         3.49 o                         
  -4 -11   7          1.78          5.14         3.72 o                         
  -3 -11   7         36.38         33.19         3.83 o                         
  -2 -11   7         14.48         18.77         3.42 o                         
  -1 -11   7        352.43        345.66         5.01 o                         
   0 -11   7        114.28        120.12         4.13 o                         
   1 -11   7        103.82        130.50         4.08 o                         
   2 -11   7        199.29        246.49         4.66 o                         
   3 -11   7         46.75         46.28         4.03 o                         
   4 -11   7          0.31          1.49         3.95 o                         
   5 -11   7         12.95         15.92         3.25 o                         
  -6 -10   7          2.71          4.17         3.43 o                         
  -5 -10   7          1.43          4.46         3.07 o                         
  -4 -10   7        114.01         99.33        11.39 o                         
  -3 -10   7         74.18         62.60         3.83 o                         
  -2 -10   7         31.33         31.05         3.53 o                         
  -1 -10   7        179.68        204.27         4.45 o                         
   0 -10   7        200.50        232.13         4.66 o                         
   1 -10   7         65.89         77.47         3.95 o                         
   2 -10   7         98.00        106.43         3.98 o                         
   3 -10   7         65.30         84.14         4.13 o                         
   4 -10   7         22.01         29.98         3.83 o                         
   5 -10   7          0.58         -1.28         3.38 o                         
  -6  -9   7          0.84         -4.38         4.38 o                         
  -5  -9   7         13.52         14.67         2.99 o                         
  -4  -9   7          5.43          3.93         3.07 o                         
  -3  -9   7        183.86        155.84         4.58 o                         
  -2  -9   7         48.20         47.49         3.62 o                         
  -1  -9   7        191.11        202.81         4.50 o                         
   0  -9   7        312.88        288.88         5.01 o                         
   1  -9   7         36.05         40.30         3.82 o                         
   2  -9   7        189.01        203.36         4.50 o                         
   3  -9   7         40.61         46.39         3.85 o                         
   4  -9   7         31.37         28.54         4.00 o                         
   5  -9   7          6.19         11.63         3.07 o                         
  -6  -8   7          1.57          2.66         2.97 o                         
  -5  -8   7          8.45         13.63         2.81 o                         
  -4  -8   7          3.37          3.75         2.51 o                         
  -3  -8   7         44.67         43.32         7.85 o                         
  -2  -8   7        312.39        315.58        11.61 o                         
  -1  -8   7        218.21        198.07        30.31 o                         
   0  -8   7        987.18       1077.29         7.70 o                         
   1  -8   7        220.74        251.58         4.78 o                         
   2  -8   7         16.04         15.93         3.60 o                         
   3  -8   7         43.64         48.88         3.83 o                         
   4  -8   7         51.03         53.76         4.10 o                         
   5  -8   7          0.44          2.40         2.94 o                         
  -6  -7   7          0.78          1.36         3.10 o                         
  -5  -7   7          5.48          6.46         2.65 o                         
  -4  -7   7          1.48          1.51         2.95 o                         
  -3  -7   7         58.52         60.52         8.35 o                         
  -2  -7   7        112.58        113.19         3.49 o                         
  -1  -7   7        124.41        121.03        18.68 o                         
   0  -7   7        152.42        151.12        24.63 o                         
   1  -7   7         31.27         41.42         3.78 o                         
   2  -7   7         39.20         43.49         2.75 o                         
   3  -7   7         72.31         86.80         3.72 o                         
   4  -7   7         12.86         10.80         3.82 o                         
   5  -7   7          0.30          1.81         3.01 o                         
  -6  -6   7          2.25          3.90         2.95 o                         
  -5  -6   7          3.55          5.49         3.09 o                         
  -4  -6   7          7.52          7.73         2.87 o                         
  -3  -6   7         56.17         52.96         9.91 o                         
  -2  -6   7         64.74         74.83         4.26 o                         
  -1  -6   7        304.02        315.62        46.55 o                         
   0  -6   7       1369.13       1487.19       300.03 o                         
   1  -6   7         49.93         55.62         3.82 o                         
   2  -6   7         34.07         34.86         3.68 o                         
   3  -6   7          8.39          8.08         2.36 o                         
   4  -6   7         19.73         23.77         2.79 o                         
   5  -6   7          0.48         -2.91         2.91 o                         
  -6  -5   7          1.30          4.12         2.68 o                         
  -5  -5   7          3.53          7.72         2.91 o                         
  -4  -5   7         10.29         13.60         2.85 o                         
  -3  -5   7         35.21         49.13         7.13 o                         
  -2  -5   7         81.67         76.76         5.15 o                         
  -1  -5   7       1312.44       1384.29       113.41 o                         
   0  -5   7         37.36         59.94        11.85 o                         
   1  -5   7        394.36        404.10        73.46 o                         
   2  -5   7        149.32        185.94         4.35 o                         
   3  -5   7         40.58         47.01         3.55 o                         
   4  -5   7         55.34         54.95         5.48 o                         
   5  -5   7          0.24         -2.97         2.97 o                         
  -6  -4   7          3.58          3.78         2.74 o                         
  -5  -4   7          2.81          3.73         3.04 o                         
  -4  -4   7         40.33         42.42         4.07 o                         
  -3  -4   7         78.74         76.49         9.15 o                         
  -2  -4   7        114.16        105.89         8.59 o                         
  -1  -4   7        836.50        919.50        76.81 o                         
   0  -4   7        132.65        146.86        23.16 o                         
   1  -4   7        779.82        815.85       159.03 o                         
   2  -4   7         35.95         40.79         3.65 o                         
   3  -4   7         37.80         38.21         3.93 o                         
   4  -4   7         10.45         19.62         4.75 o                         
   5  -4   7          5.70          5.40         2.85 o                         
  -6  -3   7          0.51          3.63         3.52 o                         
  -5  -3   7         10.74         10.66         3.05 o                         
  -4  -3   7         11.27         11.99         2.87 o                         
  -3  -3   7         34.46         37.20         5.87 o                         
  -2  -3   7        259.54        278.27        26.03 o                         
  -1  -3   7        393.97        397.34        34.95 o                         
   0  -3   7        115.06        106.38        18.49 o                         
   1  -3   7         18.81         31.18         7.82 o                         
   2  -3   7         80.66         89.87         3.70 o                         
   3  -3   7         92.04        102.96         4.13 o                         
   4  -3   7          1.55          4.21         2.47 o                         
   5  -3   7          1.74          3.84         2.33 o                         
  -6  -2   7          0.68          2.87         3.21 o                         
  -5  -2   7          0.12          2.11         3.05 o                         
  -4  -2   7         14.62         14.07         2.64 o                         
  -3  -2   7         13.03         17.41         2.76 o                         
  -2  -2   7        200.41        235.27        29.03 o                         
  -1  -2   7       1535.52       1686.57        73.76 o                         
   0  -2   7        516.80        586.77        91.49 o                         
   1  -2   7         36.43         33.75         4.98 o                         
   2  -2   7         39.22         35.19         3.79 o                         
   3  -2   7        102.18        107.95         3.27 o                         
   4  -2   7         10.44         14.59         2.60 o                         
   5  -2   7          2.87          7.41         2.90 o                         
  -6  -1   7          4.12          4.71         3.23 o                         
  -5  -1   7         19.68         19.91         3.13 o                         
  -4  -1   7         12.83         11.96         2.63 o                         
  -3  -1   7        359.61        362.26        50.34 o                         
  -2  -1   7         83.04         84.70         5.82 o                         
  -1  -1   7        371.16        414.95         5.80 o                         
   0  -1   7        421.95        468.88        53.27 o                         
   1  -1   7        178.27        194.25        26.11 o                         
   2  -1   7         66.22         52.23         6.16 o                         
   3  -1   7        170.95        198.63         4.46 o                         
   4  -1   7         17.11         17.26         2.24 o                         
   5  -1   7          2.86          3.40         2.79 o                         
  -6   0   7          0.34          2.05         3.16 o                         
  -5   0   7          0.08          0.80         3.43 o                         
  -4   0   7         60.81         60.02         5.60 o                         
  -3   0   7         33.98         31.85         4.78 o                         
  -2   0   7         46.84         38.08         2.87 o                         
  -1   0   7         46.56         56.15         2.72 o                         
   0   0   7       1000.50       1083.86        72.21 o                         
   1   0   7         73.22         66.08         6.34 o                         
   2   0   7         34.37         30.36         3.10 o                         
   3   0   7         70.47         70.41         2.44 o                         
   4   0   7          0.02          5.29         2.59 o                         
   5   0   7          0.14         -2.03         2.80 o                         
  -6   1   7          4.11          5.94         3.52 o                         
  -5   1   7         19.75         21.35         3.12 o                         
  -4   1   7         12.79         14.46         2.85 o                         
  -3   1   7        360.23        340.13        33.19 o                         
  -2   1   7         82.97         84.50         9.32 o                         
  -1   1   7        370.62        426.67         9.22 o                         
   0   1   7        423.12        457.75        16.35 o                         
   1   1   7        178.25        188.25        12.31 o                         
   2   1   7         66.54         51.71         2.12 o                         
   3   1   7        170.49        179.76         3.63 o                         
   4   1   7         17.05         14.74         2.68 o                         
   5   1   7          2.87          1.89         2.01 o                         
  -6   2   7          0.67          2.56         3.52 o                         
  -5   2   7          0.11          3.61         2.83 o                         
  -4   2   7         14.61         14.92         2.61 o                         
  -3   2   7         12.81         16.19         2.52 o                         
  -2   2   7        198.73        238.32        21.04 o                         
  -1   2   7       1538.72       1781.18        33.72 o                         
   0   2   7        518.81        585.22        14.90 o                         
   1   2   7         37.21         39.83         2.43 o                         
   2   2   7         39.48         35.65         4.62 o                         
   3   2   7        102.22         99.10         6.56 o                         
   4   2   7         10.47          9.36         2.81 o                         
   5   2   7          2.85          5.25         2.90 o                         
  -6   3   7          0.50          3.38         4.43 o                         
  -5   3   7         10.80          7.73         2.93 o                         
  -4   3   7         11.40         10.60         2.63 o                         
  -3   3   7         34.14         38.30         4.71 o                         
  -2   3   7        259.37        282.92        21.08 o                         
  -1   3   7        395.11        406.48        11.23 o                         
   0   3   7        115.93         98.77         2.86 o                         
   1   3   7         18.78         17.34         3.92 o                         
   2   3   7         80.19         78.19         2.50 o                         
   3   3   7         92.32         84.91         2.27 o                         
   4   3   7          1.49          2.81         3.49 o                         
   5   3   7          1.73          1.49         2.89 o                         
  -6   4   7          3.59         10.04         4.55 o                         
  -5   4   7          2.84          3.54         3.04 o                         
  -4   4   7         40.35         45.87         3.38 o                         
  -3   4   7         78.24         71.64         7.57 o                         
  -2   4   7        114.24        107.34         6.21 o                         
  -1   4   7        839.90       1019.87        13.10 o                         
   0   4   7        132.99        152.25         2.77 o                         
   1   4   7        781.48        804.57        32.48 o                         
   2   4   7         35.80         32.82         2.01 o                         
   3   4   7         38.21         36.20         2.11 o                         
   4   4   7         10.48         14.68         4.76 o                         
   5   4   7          5.70          1.64         2.89 o                         
  -6   5   7          1.30          2.26         4.48 o                         
  -5   5   7          3.51          1.77         2.77 o                         
  -4   5   7         10.32         10.93         2.81 o                         
  -3   5   7         35.03         45.35         2.98 o                         
  -2   5   7         81.18         77.15         5.29 o                         
  -1   5   7       1315.79       1519.49        40.53 o                         
   0   5   7         37.32         34.84         8.40 o                         
   1   5   7        394.33        397.25        15.15 o                         
   2   5   7        149.51        143.61         2.34 o                         
   3   5   7         40.86         38.05         2.76 o                         
   4   5   7         55.34         46.52         5.80 o                         
   5   5   7          0.24          3.84         2.94 o                         
  -6   6   7          2.25          0.71         4.53 o                         
  -5   6   7          3.56          4.88         4.10 o                         
  -4   6   7          7.65         11.23         2.83 o                         
  -3   6   7         56.63         49.95         5.51 o                         
  -2   6   7         64.51         74.66         3.57 o                         
  -1   6   7        303.65        352.25        10.25 o                         
   0   6   7       1373.09       1561.99        69.04 o                         
   1   6   7         50.17         53.97        10.11 o                         
   2   6   7         34.29         31.24         2.02 o                         
   3   6   7          8.47          8.95         1.71 o                         
   4   6   7         19.78         19.73         3.51 o                         
   5   6   7          0.47         -2.42         2.42 o                         
  -6   7   7          0.78          6.02         4.48 o                         
  -5   7   7          5.49          8.16         4.07 o                         
  -4   7   7          1.45          1.28         2.84 o                         
  -3   7   7         58.83         58.49         6.08 o                         
  -2   7   7        112.46        128.74        14.14 o                         
  -1   7   7        124.71        141.15         3.34 o                         
   0   7   7        151.83        155.11        11.33 o                         
   1   7   7         31.21         32.68         2.04 o                         
   2   7   7         38.78         36.74         2.37 o                         
   3   7   7         72.62         69.91         4.83 o                         
   4   7   7         12.80          7.98         2.73 o                         
   5   7   7          0.31          0.24         2.86 o                         
  -6   8   7          1.57         -3.90         4.55 o                         
  -5   8   7          8.43         14.32         3.93 o                         
  -4   8   7          3.44          7.18         3.60 o                         
  -3   8   7         45.19         47.59         3.93 o                         
  -2   8   7        312.73        349.16        31.05 o                         
  -1   8   7        218.60        240.40         3.89 o                         
   0   8   7        987.19        919.97        84.64 o                         
   1   8   7        221.21        194.17        13.14 o                         
   2   8   7         16.35         14.00         2.02 o                         
   3   8   7         43.89         36.74         2.09 o                         
   4   8   7         51.17         47.31         2.80 o                         
   5   8   7          0.44          2.76         2.97 o                         
  -6   9   7          0.86          0.58         4.65 o                         
  -5   9   7         13.55         11.38         4.16 o                         
  -4   9   7          5.46          8.50         3.62 o                         
  -3   9   7        184.32        195.08         4.41 o                         
  -2   9   7         48.51         48.33         4.00 o                         
  -1   9   7        191.60        209.83        18.50 o                         
   0   9   7        312.84        248.65        27.11 o                         
   1   9   7         36.42         34.77         5.05 o                         
   2   9   7        188.88        164.29         7.89 o                         
   3   9   7         40.89         38.75         2.12 o                         
   4   9   7         31.39         28.76         2.81 o                         
   5   9   7          6.22         10.12         3.01 o                         
  -6  10   7          2.71          0.27         4.68 o                         
  -5  10   7          1.43          0.61         4.03 o                         
  -4  10   7        114.19        103.75         4.28 o                         
  -3  10   7         74.23         79.11         4.07 o                         
  -2  10   7         31.61         36.44         3.63 o                         
  -1  10   7        178.86        207.70        19.20 o                         
   0  10   7        200.75        197.39        21.08 o                         
   1  10   7         65.75         56.26         6.98 o                         
   2  10   7         98.06         81.77         3.94 o                         
   3  10   7         65.00         54.27         2.68 o                         
   4  10   7         21.94         21.93         2.72 o                         
   5  10   7          0.58          3.83         2.99 o                         
  -5  11   7          5.91          9.49         4.12 o                         
  -4  11   7          1.79          3.60         3.90 o                         
  -3  11   7         36.36         35.72         4.02 o                         
  -2  11   7         14.46         14.24         3.58 o                         
  -1  11   7        350.37        364.44        37.78 o                         
   0  11   7        114.30        105.35        12.93 o                         
   1  11   7        103.92        103.64        11.54 o                         
   2  11   7        199.61        184.93        11.34 o                         
   3  11   7         46.48         39.80         1.93 o                         
   4  11   7          0.31          1.08         2.17 o                         
   5  11   7         12.97          9.70         3.13 o                         
  -5  12   7         15.31         11.50         4.31 o                         
  -4  12   7         92.12        116.32         4.46 o                         
  -3  12   7        179.13        174.46         4.78 o                         
  -2  12   7        141.63        160.15         4.36 o                         
  -1  12   7        113.88        129.04        12.26 o                         
   0  12   7        172.57        193.41        24.48 o                         
   1  12   7         95.69         87.16        12.37 o                         
   2  12   7         97.25         83.12        11.75 o                         
   3  12   7         98.73         84.94         7.10 o                         
   4  12   7         11.76         13.61         2.29 o                         
   5  12   7          0.95          1.06         2.18 o                         
  -5  13   7          9.35         14.07         4.40 o                         
  -4  13   7         26.88         26.90         4.08 o                         
  -3  13   7         43.30         45.98         4.02 o                         
  -2  13   7        289.54        315.98         5.26 o                         
  -1  13   7         28.00         30.51         2.55 o                         
   0  13   7        124.66        110.74        16.17 o                         
   1  13   7          1.63          3.26         1.88 o                         
   2  13   7         31.41         26.94         2.02 o                         
   3  13   7         14.65         10.60         2.09 o                         
   4  13   7          4.27          5.39         2.23 o                         
   5  13   7          3.28          5.83         3.13 o                         
  -5  14   7          5.53          9.56         4.35 o                         
  -4  14   7          6.81          9.24         3.95 o                         
  -3  14   7         53.42         54.29         4.18 o                         
  -2  14   7         78.95         89.34         3.30 o                         
  -1  14   7         36.68         39.33         2.53 o                         
   0  14   7        108.21         92.57        10.45 o                         
   1  14   7         33.14         36.34         3.66 o                         
   2  14   7          4.19          3.85         2.55 o                         
   3  14   7         23.07         23.69         2.52 o                         
   4  14   7          1.29          0.79         1.96 o                         
   5  14   7          2.56          3.31         2.60 o                         
  -5  15   7          2.90          3.68         4.40 o                         
  -4  15   7          6.82          6.57         4.02 o                         
  -3  15   7        111.94        122.49         4.43 o                         
  -2  15   7        373.29        433.55         5.89 o                         
  -1  15   7         16.81         18.90         2.19 o                         
   0  15   7        122.24        114.51        14.92 o                         
   1  15   7        181.47        162.01        22.19 o                         
   2  15   7        210.06        199.76        17.29 o                         
   3  15   7         31.15         27.86         3.07 o                         
   4  15   7          7.82          7.37         2.35 o                         
   5  15   7          1.04          4.60         3.25 o                         
  -5  16   7          9.59          4.86         4.46 o                         
  -4  16   7         10.37          9.03         4.00 o                         
  -3  16   7          8.49          9.96         3.80 o                         
  -2  16   7        389.05        419.15         5.74 o                         
  -1  16   7         74.26         78.39         5.97 o                         
   0  16   7          5.95          4.89         2.12 o                         
   1  16   7         29.01         26.01         3.35 o                         
   2  16   7         11.34         13.59         2.23 o                         
   3  16   7          7.97          7.48         2.04 o                         
   4  16   7          2.29          2.73         2.37 o                         
  -5  17   7          1.41          5.39         4.58 o                         
  -4  17   7         27.74         30.40         4.36 o                         
  -3  17   7         15.91         16.54         3.90 o                         
  -2  17   7         76.84         72.34         4.30 o                         
  -1  17   7         13.75         18.16         2.59 o                         
   0  17   7         97.24         96.14        15.95 o                         
   1  17   7        201.79        185.36        24.39 o                         
   2  17   7         97.68         82.73         8.69 o                         
   3  17   7          3.32          5.40         2.18 o                         
   4  17   7          5.34          5.97         2.38 o                         
  -5  18   7          4.69          3.20         4.71 o                         
  -4  18   7         10.54         18.93         4.38 o                         
  -3  18   7         25.55         24.08         4.08 o                         
  -2  18   7        172.12        203.01         4.85 o                         
  -1  18   7         46.25         52.05         5.50 o                         
   0  18   7        271.33        277.51        35.68 o                         
   1  18   7         87.91         78.32         9.24 o                         
   2  18   7         18.92         18.40         2.39 o                         
   3  18   7          1.03          3.33         2.21 o                         
   4  18   7          0.06          1.65         2.41 o                         
  -4  19   7          1.32          3.98         3.00 o                         
  -3  19   7         21.63         17.90         2.94 o                         
  -2  19   7        109.52        115.73         4.48 o                         
  -1  19   7         80.45         83.63         5.75 o                         
   0  19   7         65.60         65.47         7.43 o                         
   1  19   7        191.88        165.12        19.03 o                         
   2  19   7          7.44          8.10         2.11 o                         
   3  19   7          8.74         10.59         2.26 o                         
   4  19   7          3.67          3.59         2.43 o                         
  -4  20   7          3.33          7.43         4.43 o                         
  -3  20   7          3.71         10.02         4.03 o                         
  -2  20   7         43.04         48.48         4.15 o                         
  -1  20   7         25.26         33.82         4.85 o                         
   0  20   7         12.63         14.57         2.53 o                         
   1  20   7         15.13         14.78         2.19 o                         
   2  20   7          4.47          5.25         2.18 o                         
   3  20   7          8.26         12.12         2.51 o                         
   4  20   7          2.77          3.39         2.21 o                         
  -4  21   7          1.98          9.66         4.58 o                         
  -3  21   7          1.54          1.53         4.10 o                         
  -2  21   7         35.01         36.50         4.21 o                         
  -1  21   7         88.84         97.94         5.57 o                         
   0  21   7         11.06         12.73         2.49 o                         
   1  21   7          0.39          1.04         2.28 o                         
   2  21   7         23.51         20.24         3.20 o                         
   3  21   7          4.66          4.89         2.35 o                         
   4  21   7          1.29          4.32         2.55 o                         
  -4  22   7          2.63          7.73         4.48 o                         
  -3  22   7          6.28          1.96         4.28 o                         
  -2  22   7         19.88         20.21         3.04 o                         
  -1  22   7         13.04         13.36         2.87 o                         
   0  22   7         29.92         24.54         2.46 o                         
   1  22   7          1.21          0.69         2.19 o                         
   2  22   7          6.68          6.49         2.30 o                         
   3  22   7          1.64          2.93         2.42 o                         
  -4  23   7          3.83          5.54         4.76 o                         
  -3  23   7          2.25          0.41         4.33 o                         
  -2  23   7          2.53         -0.25         4.23 o                         
  -1  23   7          9.59         12.49         2.95 o                         
   0  23   7          7.76          6.72         2.44 o                         
   1  23   7         45.97         38.75         4.29 o                         
   2  23   7          2.60          3.70         2.51 o                         
   3  23   7          4.96          6.65         2.50 o                         
  -3  24   7         14.15         18.93         4.58 o                         
  -2  24   7          7.00         13.21         4.13 o                         
  -1  24   7          1.25          1.61         2.95 o                         
   0  24   7         29.29         27.22         3.69 o                         
   1  24   7         21.30         24.11         3.66 o                         
   2  24   7          1.26          3.52         2.53 o                         
   3  24   7         12.88         13.28         2.66 o                         
  -3  25   7          6.37          9.79         4.45 o                         
  -2  25   7         12.55         15.03         4.31 o                         
  -1  25   7          7.44          7.49         3.08 o                         
   0  25   7         13.29         11.23         2.73 o                         
   1  25   7          6.14          8.68         2.54 o                         
   2  25   7          1.25          2.71         2.67 o                         
  -3  26   7          7.64          5.09         4.71 o                         
  -2  26   7          0.12         -4.21         4.21 o                         
  -1  26   7          2.30          3.12         3.27 o                         
   0  26   7         11.46          8.77         2.83 o                         
   1  26   7         10.98         12.91         2.95 o                         
   2  26   7          4.17          3.73         2.70 o                         
  -2  27   7          0.99          5.09         4.53 o                         
  -1  27   7          4.31          5.08         3.37 o                         
   0  27   7         24.73         24.37         2.92 o                         
   1  27   7          0.95          1.61         2.67 o                         
   2  27   7          0.39         -0.33         2.79 o                         
  -2  28   7          0.05          1.41         4.73 o                         
  -1  28   7          0.11          0.05         3.45 o                         
   0  28   7          5.88          6.67         2.94 o                         
   1  28   7          0.55          1.41         2.81 o                         
  -1  29   7          2.60          0.42         3.71 o                         
   0  29   7          0.87          0.24         3.02 o                         
  -1 -28   8          1.82         -3.02         4.70 o                         
   0 -28   8          3.60          7.05         4.63 o                         
   1 -28   8          0.60         -1.01         4.70 o                         
  -2 -27   8          0.10          4.10         4.86 o                         
  -1 -27   8          2.08         -0.66         4.58 o                         
   0 -27   8          2.19          1.19         4.45 o                         
   1 -27   8          0.02          4.53         4.61 o                         
  -2 -26   8          7.80          5.96         4.48 o                         
  -1 -26   8          1.75          4.70         4.35 o                         
   0 -26   8          2.49          0.18         4.30 o                         
   1 -26   8          0.02          3.29         4.30 o                         
   2 -26   8          1.79          3.78         4.68 o                         
  -3 -25   8          0.77          2.29         3.37 o                         
  -2 -25   8          1.63          5.43         4.38 o                         
  -1 -25   8          4.16          5.36         4.25 o                         
   0 -25   8          2.71          4.38         4.21 o                         
   1 -25   8          4.60          4.58         4.16 o                         
   2 -25   8          6.80          5.97         4.56 o                         
  -3 -24   8          5.58         13.31         4.53 o                         
  -2 -24   8         10.50         12.43         4.20 o                         
  -1 -24   8          6.10          5.97         4.07 o                         
   0 -24   8          0.15          5.91         4.00 o                         
   1 -24   8          1.16         -2.19         3.97 o                         
   2 -24   8          1.34          3.42         4.45 o                         
  -3 -23   8          2.61         -0.53         4.46 o                         
  -2 -23   8          2.99          0.51         4.23 o                         
  -1 -23   8         16.49         12.66         3.82 o                         
   0 -23   8         56.14         56.60         4.15 o                         
   1 -23   8         30.96         37.17         4.31 o                         
   2 -23   8          2.83          5.06         4.35 o                         
   3 -23   8          0.51          4.26         4.55 o                         
  -4 -22   8         11.79         12.43         4.70 o                         
  -3 -22   8          5.80          9.04         4.31 o                         
  -2 -22   8         47.93         36.06         3.15 o                         
  -1 -22   8         11.00         12.69         3.95 o                         
   0 -22   8          2.20          2.57         3.95 o                         
   1 -22   8         67.50         71.73         4.20 o                         
   2 -22   8          3.83          8.11         4.21 o                         
   3 -22   8          5.50          9.18         4.51 o                         
  -4 -21   8         10.15         14.90         4.66 o                         
  -3 -21   8          1.93          0.75         4.10 o                         
  -2 -21   8          1.92          2.99         2.77 o                         
  -1 -21   8         26.27         23.99         4.05 o                         
   0 -21   8         22.89         14.75         3.90 o                         
   1 -21   8          0.89          0.13         4.00 o                         
   2 -21   8         19.04         20.09         4.23 o                         
   3 -21   8          1.93          1.99         4.41 o                         
  -4 -20   8          4.90          9.14         4.48 o                         
  -3 -20   8          3.83          3.78         2.89 o                         
  -2 -20   8         54.89         57.18         4.20 o                         
  -1 -20   8         22.31         25.19         3.90 o                         
   0 -20   8         60.64         54.72         4.07 o                         
   1 -20   8          3.65          6.57         3.75 o                         
   2 -20   8          3.41          2.89         4.02 o                         
   3 -20   8         12.69         13.89         4.33 o                         
   4 -20   8          2.83          3.04         4.78 o                         
  -4 -19   8         15.26         11.10         4.48 o                         
  -3 -19   8         31.70         29.70         4.08 o                         
  -2 -19   8          2.22          9.74         3.93 o                         
  -1 -19   8         48.79         52.95         4.02 o                         
   0 -19   8         13.47         11.15         3.60 o                         
   1 -19   8          7.32         10.12         3.77 o                         
   2 -19   8         18.75         20.43         3.90 o                         
   3 -19   8          3.09         10.52         4.05 o                         
   4 -19   8          1.50          2.11         4.53 o                         
  -5 -18   8          0.47          8.79         4.78 o                         
  -4 -18   8         10.95          3.82         4.28 o                         
  -3 -18   8          8.69          5.69         3.95 o                         
  -2 -18   8         36.63         36.80         4.05 o                         
  -1 -18   8          1.23          5.29         3.75 o                         
   0 -18   8        114.24        119.98         4.21 o                         
   1 -18   8         36.85         35.09         3.95 o                         
   2 -18   8         24.55         26.68         3.95 o                         
   3 -18   8          5.60          5.31         4.08 o                         
   4 -18   8          0.10          0.55         4.60 o                         
  -5 -17   8          0.76         -1.44         4.61 o                         
  -4 -17   8         25.61         25.19         4.45 o                         
  -3 -17   8         78.56         59.10         4.21 o                         
  -2 -17   8        199.41        183.18         4.51 o                         
  -1 -17   8         68.73         73.01         3.88 o                         
   0 -17   8        129.05        128.23         3.43 o                         
   1 -17   8          0.59          2.61         3.75 o                         
   2 -17   8         31.82         30.07         4.12 o                         
   3 -17   8         10.33         17.62         4.30 o                         
   4 -17   8          1.55          4.02         4.43 o                         
  -5 -16   8          7.04         14.97         4.65 o                         
  -4 -16   8         27.59         27.96         4.36 o                         
  -3 -16   8          1.40          2.64         3.77 o                         
  -2 -16   8          8.72          9.72         3.70 o                         
  -1 -16   8         74.53         75.78         3.93 o                         
   0 -16   8         69.78         79.84         4.07 o                         
   1 -16   8        114.94        131.51         4.33 o                         
   2 -16   8         47.24         61.73         4.20 o                         
   3 -16   8          5.72          9.92         4.00 o                         
   4 -16   8         15.77         20.41         4.41 o                         
  -5 -15   8          0.84         -1.24         4.30 o                         
  -4 -15   8         36.99         35.18         4.26 o                         
  -3 -15   8          5.81          4.63         3.78 o                         
  -2 -15   8        266.61        234.94         4.63 o                         
  -1 -15   8         82.87         81.30         3.82 o                         
   0 -15   8        120.60        127.28         4.25 o                         
   1 -15   8         15.27         21.31         3.78 o                         
   2 -15   8         66.88         73.24         4.23 o                         
   3 -15   8         17.35         18.72         3.98 o                         
   4 -15   8          5.33          3.83         4.35 o                         
  -5 -14   8          2.20         -1.48         4.40 o                         
  -4 -14   8          0.62         -0.76         4.03 o                         
  -3 -14   8         36.52         34.11         4.05 o                         
  -2 -14   8         69.40         75.15         3.95 o                         
  -1 -14   8         19.91         14.20         2.57 o                         
   0 -14   8        116.35        120.40         4.15 o                         
   1 -14   8        102.07         95.84         3.92 o                         
   2 -14   8        173.43        204.07         4.89 o                         
   3 -14   8         26.23         28.59         4.05 o                         
   4 -14   8          6.45          7.83         4.30 o                         
  -5 -13   8          3.16          6.02         4.33 o                         
  -4 -13   8         19.68         17.82         3.98 o                         
  -3 -13   8         48.12         49.63         4.00 o                         
  -2 -13   8         18.49         16.61         3.55 o                         
  -1 -13   8          0.59          1.56         3.50 o                         
   0 -13   8          6.06         14.35         3.67 o                         
   1 -13   8         12.06         17.85         3.50 o                         
   2 -13   8        164.13        184.76         4.73 o                         
   3 -13   8         56.89         65.99         4.28 o                         
   4 -13   8          3.49          1.66         4.08 o                         
   5 -13   8          2.70          5.27         3.42 o                         
  -5 -12   8          4.02         15.10         4.25 o                         
  -4 -12   8         62.08         59.80         4.16 o                         
  -3 -12   8         13.91          7.43         3.67 o                         
  -2 -12   8         13.57         14.77         3.52 o                         
  -1 -12   8        233.78        214.66         3.62 o                         
   0 -12   8        354.67        426.24         5.41 o                         
   1 -12   8        130.07        132.94         4.20 o                         
   2 -12   8          0.74          2.41         3.55 o                         
   3 -12   8         30.31         36.92         4.18 o                         
   4 -12   8          6.61          5.54         4.16 o                         
   5 -12   8          0.75          4.69         3.28 o                         
  -5 -11   8          1.29          3.62         4.16 o                         
  -4 -11   8          6.38          7.27         3.85 o                         
  -3 -11   8         33.16         37.68         3.75 o                         
  -2 -11   8         36.09         28.84         2.54 o                         
  -1 -11   8        173.91        174.71         4.21 o                         
   0 -11   8        178.76        213.07         4.50 o                         
   1 -11   8         30.23         38.78         3.63 o                         
   2 -11   8         53.28         61.61         4.07 o                         
   3 -11   8          5.25          8.03         3.85 o                         
   4 -11   8          0.10         -0.22         3.92 o                         
   5 -11   8          0.12          1.37         3.20 o                         
  -5 -10   8          4.44          7.29         3.31 o                         
  -4 -10   8          8.35         10.34         3.75 o                         
  -3 -10   8         31.62         27.78         3.83 o                         
  -2 -10   8         27.27         23.94         3.47 o                         
  -1 -10   8        112.00        119.52         3.19 o                         
   0 -10   8        201.82        249.41         3.92 o                         
   1 -10   8        202.02        236.16         4.70 o                         
   2 -10   8          2.28          1.53         3.60 o                         
   3 -10   8         69.80         70.00         4.16 o                         
   4 -10   8          0.68          0.58         4.03 o                         
   5 -10   8          1.20         -0.25         3.30 o                         
  -6  -9   8          3.11          6.29         3.42 o                         
  -5  -9   8          0.16          1.46         2.99 o                         
  -4  -9   8          8.11         11.28         2.89 o                         
  -3  -9   8        173.26        153.59         5.55 o                         
  -2  -9   8          7.15          5.96         2.76 o                         
  -1  -9   8        412.45        424.00        84.30 o                         
   0  -9   8        160.38        211.84         4.51 o                         
   1  -9   8        216.82        277.68         4.86 o                         
   2  -9   8         34.40         36.77         3.80 o                         
   3  -9   8         26.02         36.55         3.75 o                         
   4  -9   8          8.29          8.73         2.77 o                         
   5  -9   8          0.53          0.99         3.18 o                         
  -6  -8   8          4.19          6.82         3.23 o                         
  -5  -8   8          0.19          1.59         2.87 o                         
  -4  -8   8         21.47         23.95         3.07 o                         
  -3  -8   8          5.08          5.91         2.70 o                         
  -2  -8   8         92.29         97.12         8.79 o                         
  -1  -8   8        312.81        319.43        54.91 o                         
   0  -8   8        439.34        445.63         5.58 o                         
   1  -8   8        127.96        145.25         4.33 o                         
   2  -8   8        126.16        144.31         4.21 o                         
   3  -8   8         32.49         47.64         3.82 o                         
   4  -8   8         10.35         14.77         3.98 o                         
   5  -8   8          1.32          3.21         3.11 o                         
  -6  -7   8          0.23         -0.01         3.15 o                         
  -5  -7   8          4.15          5.30         2.67 o                         
  -4  -7   8          7.25          9.83         3.10 o                         
  -3  -7   8         17.16         15.99         2.76 o                         
  -2  -7   8        116.96        107.19         3.20 o                         
  -1  -7   8         88.60         93.07        14.00 o                         
   0  -7   8        350.51        295.12        60.14 o                         
   1  -7   8         58.10         68.98         3.85 o                         
   2  -7   8         95.75        108.32         4.07 o                         
   3  -7   8         20.51         27.31         3.67 o                         
   4  -7   8         17.00         22.72         3.98 o                         
   5  -7   8          0.87          4.06         3.10 o                         
  -6  -6   8          0.35          4.03         3.02 o                         
  -5  -6   8          2.66          3.16         3.14 o                         
  -4  -6   8         41.68         36.58         8.94 o                         
  -3  -6   8         37.77         41.77         4.08 o                         
  -2  -6   8        279.47        278.07         4.55 o
[truncated: 277,426 more chars]
